# Supplementary material for: Full-length transcriptome of Oocystis borgei under stress condition
Source: Front Genet. 2023 Oct 17;14:1255595. doi: 10.3389/fgene.2023.1255595 (PMC10616457; doi:10.3389/fgene.2023.1255595)
Supplement: Supplementary file 1 [file Table2.XLSX]

## Sheet: Table S3
>Isoform0000001
GGGTTTGTGGTGGGGGCGGCGGGGCGACCGGTGATGGATGCTTGGCAACTCAAGCTGCTAGATGAGCAGGAGGCAGAGGGCAGCACGCAGCCAGGCAGTGCGTCCGGCCCATCATTGGCTGTCACCTTCCGCAACGAGTCCACAAGCGTGCTATTGTGCGACAGCCTGCGCAGCCCCTGTTCTGGAGCTGGACACAACGGCTATCAGTCTCGCAATTGGCAGCAGCGCGCCGCAGGTGTACAGCGCAAGCATGGGCGCGCGCATAGGGGTGTGGAGCTACAATAGTGCCATCCGTTCGTGGGAGCCAGTTGTGGAGCCGTGGAACAACATCATTCACGTGGAGGCAAACCTCACTCAGAAGGTGGTGGACGGCATCAAGCCTGGCATGGCGATGAGCGT…
>Isoform0000002
ACAGGTAGCAACTAATTATCAAAACATTTCTCGTTGTTTTTGCCTGCGCGATGGGCAAGGGCAGCGGCGATCAGCGCCAACGCGCGACCGCTGCAATGCAGGGCGATGATGTGCCGCGCCTGTCGGCGATGCTGCGCGCCTTTGGTGGCGAGGGCGGTAACCGCCTCACCTCAGCCGCCGCCACGATAGACGTCGATGCCGCTTTCATTGCGCGCAGACAGCAACTCAAGCAACATAAGGCGCAACCGAAGGCCACCGCTGGCAAAACAAGTGGGCTCAGTGAGATGCTATTTGGCAGCTGGAAGGATGCTCCCAAGGGTGCACGCGCAGAGTACGACAAGTGGCTAGGCACGCTGTCCTCAGCGCTTGGTACCGAGGCAAACGGAGAGCAGCTGAGCG…
>Isoform0000003
ACTTACAGCAACTTTCAGACATTAACACTCGCCACTTACCTCACGCTCTGGATCTGTGCACTGATTGCAATTTAAGTGGTGTTGGTGCGCTTGTGACAGCACCCCAACCAGTCGCACGGTGGCGCCTCCGCCCGGCGTTGCCGCGCTCCGCCTGGGGTGTGTGACGACGGCGGGCGGCCGCGCGTTACGATGGCAGGTCCCTGGATGGATGCTGCTCGAGATTACATCAAAGCTCGACCGCTCAGCGCCATGGCTGGCGCGCTGGTGGCTGGGCCAGTGCTCCTGCTGTCAACGCCAATCCTCGTGCCCCTAGGCGTGCTTGCAACGCCGGCCGTCGTCGCGGGCGCGGCCACATATGGAGCTTATCGGGGTGTGCGCAGCCTCTTGGGCGCAAAAAGC…
>Isoform0000004
GGGAATTAAAACGTCTCGACAGCTCGCACTAGGCGGCTAGCGGCGCGCAAGCAGCCTCAAACTGCTGCGCTGCCCGCCCCGCAGCGCCTTGCGGGATGGGCACCGCCCCAGACGACCCGGCGGACGGCCTGGCCAAGGCCAGGAAGGCGATTGGGCAGGTGATGAAACACCGCGTGTCCAAGCTGCTCTTCAACGCCCCGGTCGACGTGAGCCAGCCGGGCCTGGAAGATTACTTCACCCTCATCAGCAACCCGATGGACTTCGGCACTATAGCAGCGCGGCTGGACGAGGGCGCTAGCAGCGGCTGGAAGAGCAGCCACTATCGCGGGCCCAGCCAGGTCCTGCAGGATGTGCGGCTCGTCTTCGACAATTGCCACCGCTATAACGCTGCGCCCGCCG…
>Isoform0000005
GGGACACACAGACGCACACACAAACACATACATACACACACGCGCGCAGCTGCACCTGTGTGATCTATACACGATCTCACGAGCTGCGGTGTGTCGTGGGCTCGGGGCGTCTGTGTCGCAGACGCCTTGCCCACCCATAAAAAAGAATTGCCGTGCGGCAACGTTACCACCCCGTACCAGAGCCCATGTCGAAGCTCTTGGCGATTGCCGCATTATGAGCTAACGGCACTTGCGCGGCAGTGAACCGTGCAAACCTTGAGGCTTGGAGAGGGGCACTGTTCGAGCTCCGGCGCAAAAAGCTACATACCACAGCGGACTAGACGGGCGATATGGCGGGCCAGCAGAGCAAGCCGCCCATATTGCAGGCCATATGGCAGCAGTTCATCGAGCGTGGCGCCG…
>Isoform0000006
GGGGGCAACCGCAGTGTGCGTGAAGCCCAGAACACAACACCCTATCGTAGCAGCACTGATGGTACTGTGCTGCGAGTGCTGGTGCTAGTGCCGTCTCCGATAACGGCAAGGCCCGATCAGCTGCATGCGGGCCAAATCCTCAGTGCTGCTGTGATCAAAGCGTCAACCTAAAATAGAAGCTATTCATAGTATTTTCGAGGACGCAGCGGCAGGCATCGGCACACAATGGTGTCCGACAAGACGCGGAAGCTGGCAATGTCAGTAGCTCGCACAGAGCGGGTGGAGCTGGAGAAGGCACAGCTGGCGCTTAGCTGGACGCCCGAATATCAGCCAATCAACATTGTGCCGCCCTCAAAGACGCCTGACGCTGTGGCGGAGCGGTGGACGCGCGTGAGCTAC…
>Isoform0000007
GGGAGGCCCGTACTTACAGCAACTTTCAGACATTAACACTCGCCACTTACCTCACGCTCTGGATCTGTGCACTGATTGCAATTTAAGTGGTGTTGGTGCGCTTGTGACAGCACCCCAACCAGTCGCACGGTGGCGCCTCCGCCCGGCGTTGCCGCGCTCCGCCTGGGGTGTGTGACGACGGCGGGCGGCCGCGCGTTACGATGGCAGGTCCCTGGATGGATGCTGCTCGAGATTACATCAAAGCTCGACCGCTCAGCGCCATGGCTGGCGCGCTGGTGGCTGGGCCAGTGCTCCTGCTGTCAACGCCAATCCTCGTGCCCCTAGGCGTGCTTGCAACGCCGGCCGTCGTCGCGGGCGCGGCCACATATGGAGCTTATCGGGGTGTGCGCAGCCTCTTGG…
>Isoform0000008
GGGAGCTAGCGCTACACATTTTTCTTTGTGTTTTGATCAACGCCGCAATCCGCAGTGCGTTACAGCATGCGTGTTGCGATCAAAGACAGAGTAAAAAATGACGTCTACAGAGCGCCTTAGCACCAGCAAAGCGGCAACGTGCTTGGGATATTACCAGTCATACGGCGAAGAGCTGCTTGCCAACACTGCCGCCATCGCTAAGGATGGGCAGCCTGCTTCGCAAGGAATCAGCTTTCTTTTTGGTGTAGACTCAATAGTAGCAGGCCCTGAGGCGGCGGATGAGGAAGTGCATGCAGCAGGCAATAGGCTGACATGGAGTGCTGGGCGCGTCGTGCGCCGTCAGCTGCAGACAAGGAGGCCAATCAAGCAGGTGGCATGGTGCGTCTTCCCTGAAGGTAG…
>Isoform0000009
GGGGGCGCGCGCATAGGGGTGTGGAGCTACAATAGTGCCATCCGTTCGTGGGAGCCAGTTGTGGAGCCGTGGAACAACATCATTCACGTGGAGGCAAACCTCACTCAGAAGGTGGTGGACGGCATCAAGCCTGGCATGGCGATGAGCGTCAAGTCTACCACTGAGACAATCTTTTGCGATTTGACGCACGCATGGCTTACATCTTCGCTCGCAGCATTCATGGAGTGGCAGGGTCTGCAACGTGCGTCCTCAGCGGCACGGCTGGCGGGCGCAGCATCGCACTCAAGCGTGGTGACGGTTGTCAACAACCTGCTGGGCCGCGAAGCCATCATGAAGATGCACTTTGGAGATGCTATTCGTGAGGCCACGCTACCGCCTGGCCAGCCCATCAAGGTCATC…
>Isoform0000010
GGGACTTACAGCAACTTTCAGACATTAACACTCGCCACTTACCTCACGCTCTGGATCTGTGCACTGATTGCAATTTAAGTGGTGTTGGTGCGCTTGTGACAGCACCCCAACCAGTCGCACGGTGGCGCCTCCGCCCGGCGTTGCCGCGCTCCGCCTGGGGTGTGTGACGACGGCGGGCGGCCGCGCGTTACGATGGCAGGTCCCTGGATGGATGCTGCTCGAGATTACATCAAAGCTCGACCGCTCAGCGCCATGGCTGGCGCGCTGGTGGCTGGGCCAGTGCTCCTGCTGTCAACGCCAATCCTCGTGCCCCTAGGCGTGCTTGCAACGCCGGCCGTCGTCGCGGGCGCGGCCACATATGGAGCTTATCGGGGTGTGCGCAGCCTCTTGGGCGCAAAA…
>Isoform0000011
GGGAACCACTGGAGGCTATGACCTGTACAGCACCAAGGAGCAATTGTTCGCAGCCAATTCGATTGTGTCGTGGTGCGCGCGAGCAGCTAGCCGCACGCGTTCCAGGACTAGCTTTGGCCCTGCATCGCTGCACTTCGCGCCAGCAACGATACAAGGGCACCCAGCGCATTTTTCAGAACATTGCGTCCGGTACTGCCCACGGCTAGGAGGCGCTTGTGGCCAGCCACAGGAAGGGTGGCTCTTGGCTCGACCTTCCTCCAAGCCATGCCAACACCGCGCTAACATAGCGGGGCAGTGAGTAGCTTGCGGCGCTGCTACCGCAGCCCGCACGATGCAGGAGGATACTTTTAAAAGCGATGGCGCTTTTGCGCCGGGTGCCGAGGCGGGCGGGCCGGGGCC…
>Isoform0000012
GGGAACCACTGGAGGCTATGACCTGTACAGCACCAAGGAGCAATTGTTCGCAGCCAATTCGATTGTGTCGTGGTGCGCGCGAGCAGCTAGCCGCACGCGTTCCAGGACTAGCTTTGGCCCTGCATCGCTGCACTTCGCGCCAGCAACGATACAAGGGCACCCAGCGCATTTTTCAGAACATTGCGTCCGGTACTGCCCACGGCTAGGAGGCGCTTGTGGCCAGCCACAGGAAGGGTGGCTCTTGGCTCGACCTTCCTCCAAGCCATGCCAACACCGCGCTAACATAGCGGGGCAGTGAGTAGCTTGCGGCGCTGCTACCGCAGCCCGCACGATGCAGGAGGATACTTTTAAAAGCGATGGCGCTTTTGCGCCGGGTGCCGAGGCGGGCGGGCCGGGGCC…
>Isoform0000013
GGGCAACACGTGCGACGGTGGCGTGCGTGATCATAAGGACGGCACGTATGACATTACCTTTGCGGTTACTGCAGCCGGTGAATACACTGCCACGGTTACTGCCGCGGGCGCCAAGGGCGCACGCACATTTACCGGCGTCTGCCAGCCTGGCAAGGTTGCCGCGTCGGCGTGTGGGGCACTTGAAAAGCCGCCCAAAATCTCGGCTGGCGGTGAGGGTGTGCTGACTCTGGTGTGCAAAGACCGGCATGGCAACGTAGTACCGTCGTGTGGCGCCGGTTGCCCCCTGCTTGCGGAGAGTGCAGGCGACGGGCTGACGGTGTCGTGCCATGAGGAGCCTGGGGGGCACGTGGTGGTGCGCTACAGCGGCAAGAGCGCGGGCTCACACCCGCTGACGGTGTT…
>Isoform0000014
GGGACACATTTTTCTTTGTGTTTTGATCAACGCCGCAATCCGCAGTGCGTTACAGCATGCGTGTTGCGATCAAAGACAGAGTAAAAAATGACGTCTACAGAGCGCCTTAGCACCAGCAAAGCGGCAACGTGCTTGGGATATTACCAGTCATACGGCGAAGAGCTGCTTGCCAACACTGCCGCCATCGCTAAGGATGGGCAGCCTGCTTCGCAAGGAATCAGCTTTCTTTTTGGTGTAGACTCAATAGTAGCAGGCCCTGAGGCGGCGGATGAGGAAGTGCATGCAGCAGGCAATAGGCTGACATGGAGTGCTGGGCGCGTCGTGCGCCGTCAGCTGCAGACAAGGAGGCCAATCAAGCAGGTGGCATGGTGCGTCTTCCCTGAAGGTAGCCGCCAGCGC…
>Isoform0000015
GGGGACTGGTTTTACGAGAACAAGCCTCTGCAGTACACAAAATTTGTGAACGGGCCCAGCTACCGCCGCTGGCGGCTGCCGCTGCCGGTCATGAGCACGCTGTACCGGCTGGCAGGGCAGCTGCTGTCAGACCTCACCGACCTCAACTACTTTTACCTCTTCGAGATCAACTCGTTCATCACGGCCAAGTCGCTCAACCTGTGCATCCCGGGCGGCCCTAAGTACGAGCCGCTCTTCCGCGACATGGACACGCGCGACGAGGACTGGAACGAGTTCAACGACATCAACAAACTCATCATCCGCTCGCCCATCCGCACCGAGTACCGGGTTGCGTTTCCGTACCTGTACAACAACCGGCCGCGCAAGGTGCGGCTGTCCCCGTACCACCTGCCGATGGTG…
>Isoform0000016
GGGACTCTTGCCCTTGCCGGGGCGCAACATCGGGCTAGGGAGCTGGTCTGTCGCTAGGCACGGCGGACCAGGGATCGCTTTCGCTCTGCTTTTTGTAGCTAGGTACCCCAGCGAGGGCGAGTTGCTCGCCGCTACAACCAACGTCTCCGTTGTATCGGGCGTTTGCCCTTCCCCGCTAATTTTGCATACTCTTTCCTGTTTGACGTTCGCTCACTTGTACACTACAATCGCTTAATTTCCAACGACCGCTTTCCTCTTCCGCGTCGCCTTGTGACAACCGCATTCAGCTGCCAGCGCACGCCCCTGACCAACGACAGCTTCCCGCCTGCTGTGAACGCCCACGCTTCCAGCTCGACTAGTTAATCTTCCTATTTGTTCCCGGCAACGAAAATATGGGTA…
>Isoform0000017
GGGGGCTCTGGCGGTAAAGGTGCTAGCGATGCCGCCAAAAGTGGCCGCATTTGCTGGCGTGGCAAGCAATGCAGTTGCGGGAGCGTGGCGGGTGTTGGCGCTGCGGCCTGGCGGCCTGTCCCCGGAACTGCTTGTACAGCGGAATGCAGACGCGCTACAGGCAGCCGTGACACAACTGCGGGCAACGGCGGCGGCATTGGAGAGCAGGGACATTGATGATGCGCTTGTGTATGGATACTGGGCTGCAGTGTGGCAGGTGACTACAGGGACATCGACCCGCCCCCATGCACAAGTTGCTGCGCCGCTCCCCCCACCAGCCACGATGCCCATGGACCTGCTGCAGCTGCTTGTCACACCGCTGCCGCATGCGGCTGCGGCGTTGGCGTGTCAAGGGGGCGG…
>Isoform0000018
GGGAGAACTATGCTGATGTTGTTTCTGCCGCAATTGGGTTTTGCCAGAGAAAAGGCCAAGGTAGCACTACCACATGCACATAAACGTTGATGTCGTTACCGGCATGTCTCCGGATGGACACCTTTGCCCACCTGCTGGGAGGGGTTGATATCAAGGTCTGCTTTATCAAGCTCTGCGGGCGTGGAGCTTGCAGCGCAGGCGAACTAATATTTTGCACTCGTCTGATTGTAAGCTAGTTGGTGCGAGTGGTGCGCCTGGTGACTGCCTGCAGCATCGAGGAACACATCCTGTCAGTCGCCGAGACAAAGCGTGGTGTTGCAGACCGCACAATCACTGGCGGCTTCTTTGATCAGGACACCAGCCAGGAGCAGCGACGCAAATACCTGCTGGACCTGATAC…
>Isoform0000019
GGGGGCAGCACGTCGAGGAGCATCACATTAGCGATGAGCTGCGCAAGCTGCTGCCAAAGGACGAGGGCAAGCCGGTAGAGAAACCGGCAGAGGCAGCGCTGCGGCAGCGAATGACGGAGCTGCTGCAGCGCATCCACCAAAACACGCGGCAGCTGCAGGACGAGATGACGTTTGGCCGGCGGCTGCCGCGCGGGCAGCGCACCACCAGCGATGCGCTGCACAACGCAGTCCGTGACACCAATATTGACCTCATCACTCACATGCTCGAGGCGCTGGAGCGTGAACACGAGTTCTTATACCACGCGGTGCTGTTCCCCGTCACCTCGTTTGTGTGCGAGCTGCTGCCGGAGGGCATGCGCGAGAGCAGCCGCACGGAGTTGTTTTTTGAGGACCTGGAGA…
>Isoform0000020
AAACTCTGAAAACGTTTCTTGCCTGCCACTGAACATTACGTGCGTTGGGCTATCGTACTTTGTTGCGTGGTTACGACTGCGCGGCATCGCTTCGCGCGGAGGCCCGGGCTGCGGGATCCCGCAAGGATCGGCGGTGGCAGTAACGTGCTCCGCACCCCACTGCACCCCGAAAGAGGCTCTAGAGTCTCTAAATACTGAAACAAAAGTCCTGTCAGTGCGTCAGGTAGACAGCTGCTCGCGTTGCCCACTTCGGGCAGCGTTGACTGGTCGTCCGTTTCACCGTTGGCCCCACAACACACCGCCAAAGGACGCGCTTCTCCACGCAACGCGACGAGGGACTACTAACATCGCTGTTAACAAGCATGACGGCTCGTGAGTAGCAGTTTCAGGGTGCGGGGG…
>Isoform0000021
GGGACCTCACTTATCTCACTTCGCGTAATTCGATATATTATATATTTTATAGTTGCGTTGCGACCACGGTTGTCGCAGCGCAGGCACCTGCCCCTAGCACTCGACAGTTTTATTATATATACTGTGACGCACGGCGGCAACACATTGCAAATGGGCTCTTGACCTTTAAGGAAGCAGCGGCGCTTATTCAGTGCCTGATCGGCGGTGCAAAAATGATAGCTTGGGCGCAAGAGCGCTGCGTGCTGCTTTGCGCGCTGCTTGTGCTGCAATGGGGTAGCAGCCTTGCAGCTGCCTCTGCAGAAGGTGCCACCATTATGCTGCGCAGCGGCAACATAGATACGCGCTTGCATCCGCAAAGGACCCCACAGCAGTGTCCGTCGTTCCCTTGCGGAGCTCGCT…
>Isoform0000022
GGACAAACGGCCCATTGACTACTCACTTCCTGGTTGCCCAGCAGCGGAAATATCATCGACTGCAAGGAAACCGCATTGTGATTAGCTTGTGCCACGTTCAGCCACCGATCGCCTATTGATGTGCACCAAAGACCATCTGCGAAACTAGGTCGCCCTGCAAAAACCAAGGTCGGGTGGGAAGCGTTGCAGTAATAGACAGGATGGCGGACGGGAGCTTGTCGGAGGTGGCATCTCTGGATTCTCTGCTGCTCAAGCTGGCCTTAACTGACGACGACAGGCTCGAGTCGGTGCTGGCCAAGACACTGCCAGGCGTGATTGAGCACCTCAAATTGCCTCATGAAGGCACACGGCAGAAGGTGCTTGAGATGCTGAGCCACATCAACAAGCGCGTCAAGGGGC…
>Isoform0000023
GGATACTCTTTCCTGTTTGACGTTCGCTCACTTGTACACTACAATCGCTTAATTTCCAACGACCGCTTTCCTCTTCCGCGTCGCCTTGTGACAACCGCATTCAGCTGCCAGCGCACGCCCCTGACCAACGACAGCTTCCCGCCTGCTGTGAACGCCCACGCTTCCAGCTCGACTAGTTAATCTTCCTATTTGTTCCCGGCAACGAAAATATGGGTATCCCAAAGTTCTACCGATGGCTCAGCGAACGCTACCCCTTAGTCAATCAGACTATCGGTTCGAGCACCCTGCCCGAGTTCGACAACTTGTACCTTGATATGAACGGCATCATCCACAACTGCACGCATGGCAACGATCCAAGCATGAAGTTGACGGAGGACGAGATGTTTGTCAAGGTATTCG…
>Isoform0000024
GGGGACCGTTGGCCCCACAACATACCGCCAAAGGACGCGCTTCTCCACACAACGCGACGAGGGACTACTAACATCGCTGTGAACAAGCATGACGGCTCGTGAGTAGCAGTTTCAGGGTGCGGGGGAACGGCTGGGAGGGACCGGGTCGGCATGTCGGAGTCAGGTCGATCGTGCTACAGGGCGGTAGCAAGTGTGCGCACGACGCGACCTACCCCTGCTTTTGCGCGTGACAGTCATCCATGTAGGTAGCGGAGTGCCTCGGCACGGGTTTATGTAGCAACTGGGGCACCTGTGGGGCCTGCTTGCAATGCTAACATGCTTTGAGCCAATCCACGCTGGACACGGCAGGCTGACCCGGCTGCTCTGCTGCCGGTGCCGCGTTGGCCCCAATGTTGTATG…
>Isoform0000025
GGAAGATCAGTGCGACAAATGTCGAGTGTCGCCGCGAGCATGGACGGTTCAATACTGTGACGCTGCTGCTACATCGCGTCCCAGTGCAGTGCGCGTTTTAGCCGTGAGCTTTGCGACGTGAGCGCGCTTGCGCTCGCGCGCTGGCGTAAAAAACTACAGCGGCTAGCTGGCCCACCGGCGCACGGGTGGGCTCCCGTAGCCCACCCACGCCATTCTTCGATAGTGAAACGCTCTTGAGCGCTTGACAGCGCTGCATCGACGATACAGCAGCCGACATCGCAACCCTATTTGCGTCTAGAGGATAGATACCATGGCGGCCCGCACCGGTCTGGAGCAACAGCCCATGACCACCGGCCTGGTCGAGGGTGTGTCGTTCCAATTCTTTTCTGAAGAAAAGTT…
>Isoform0000026
GGGGTCGGTGGAGGTGGTGCTCGACGGACTCAACAAGGCGGCGCCGGGGCTGGACTGGGCGAAGGTTGCCGAGGCGTTTGACCACGACGGGTTCCTACTCCCTGACGTCCCCAGCTTCACGCTGCTGATTGCAATGTACAAGCGCGGCGCACGTGACGCACCCTTCCCGCTCACCGCCGTCACGGGCCGTGTGTGGGCTAACAGCGCGGGCCAAGTCTCGTTCCTGCGCTGGGCCGTGCTCGTGCCACCTGAAGTCTTCACCTGGGCACACTGCGCTCTCAAGCAGCCGCCGCTGGAGGGGCTGCACGGGGGAAAGCCTGCTACAGGCACGCCCAATCAGGCGTGGTTGTGTCTGGGGTTGCTACAGACGCTGTGCCGGCTTGCTGAGGCGGGCCATGC…
>Isoform0000027
GGAGGCGCATTTTTTTTTACTTTGGCGTTTGCGCAATCTACAGTAAAAACACGTTTTGAAGCTTATCCAACAGCCAGTTACGTGTCGTAATATGCTGAAGTTATGCCCATCCAATTCTTGAGGGCAACCCTGCTTCAGGTGCCCATGTCTATCCTGCGAGCTAAGTACTCACAAGCCGCTATGCACCGCACCATAATATCCGAAAAGGCATATACGTAAAGTCGCCGCCTTCGGCCCGGCGATCGTGCTGGTCCCACGCCGGGACTGGTTGCTGCACCTTCTAGGTTTTCCTCCAACCCCCAGCGCACACCTTCCAGACGACGGGGGTGTACCTGCGAGCCAGTGTCAACTCAAATATACCGCGCACAGTCACGGTTGCAGCGCTGCTGGCATGGACCG…
>Isoform0000028
GGGAGCCCTACCGGGTTGACAGCATTCCCAGTTGTTGTAAAGTCCGTGGCGAGTGACGCCAGCCTGCTTGGACTCTGCGATGTGACGTAGTTGCGATCAATTTTACCCGCCAAGTTTGTAGCGGATATTAGCGCGCGACTGAACTCGCGCACGGCACAATGCAAGGAGGGCCACCTCCGGGGGGCCACCCCCACAGCCCCCGATGATGCCGCCGCCGGGCTACTTTCCGCCGGGGCCGCCAGGCATGATGGCTCCCCCACCTGGTAGCCAAATGAGGCCGCTAATGGGTGCGCCCCCCGCCACCAGCGCCCCCGCCAATGAGTGAGGAGGAGATGCTGGAGGACAAGGCGCGCAAGTGGCAACAGCTGAACGCTAAGCGCTATGGAGAGAAGCGCCGGT…
>Isoform0000029
GGGACCATCCATGCACTAGGCAAAGACTTATCTTCTTTTGGGCATATTTGAAGGCACATTGTGTGCCGCCGATAGCCCCTTGCGGGCGTCTAGAAGGTGCTTTCGTGGCTTACGCTTGGTAGTGGGCAGACATGGTCGAGCTAGCGCCCGCCACCGCCTCCACGCGGCCCGATGCGCCTGGCGAGGAGGCGGATGGCGGCATCGTAGTGGACAGGCGTAACAGTCACGCTGCGGTATGCCGGTGGAACATCCCCAACTTTTCCAAGCTGAAGCAGCGCACGCTATGGAGTAAATACTTTGACGTGGGTGGATACGACTGCAGGCTGCTGGTGTATCCCTCGGGCGATAGCCAGGCACTGCCGGGCTACGTTTCGATCTACCTGCAGGTTACTGACCCGC…
>Isoform0000030
GGGGAGTCGTAATCATACCTAAGTCGTAATCTGAGGAAACCGAACAGCCGATCGCTTAGCGTCTGATGTGGCCACCAGACAACGCCGCCGCCACGTGCAGCATTTTCTACAGCCGCTTGCGGCATGCCTACCTGCCACTTTTCCAGGACTTGACAATTACAGAACCGATCTACGTCGATGTTGATGCCCTGCTGCTGGAATTCCTGCACGACCGGCGCTTTGATGCCGACAATCCGCAGATAATACAGCTGTTCTGGTTTGCTGAGCGCTTTCTGAAGGCCATGCGCGCCGGCACGGACAACTCGATCTCGTTCGTTAATTTTAGTATAAACGAGCTGCTGTACCCTTGGCCGTGGCAACGGCTGGGGCGTGTGCTGCTGCTACACCATCTACAGGCCG…
>Isoform0000031
GGAACAGCGGGCGCACGCTGAGCGGCCAGACCAACGAGGCGTTCTGGACCAGTGTGTCGCATGCCAAGCCCTTTGCGGTGGGCCTCAACTGCGCGCTGGGGGCATCTGACATGAAGGGCTACATCGCCAACCTGAGCAAGTGCGCCGACTGCTGGGTGTTCTGCTACCCCAACGCCGGCCTGCCCAACGCGATGGGCGGCTACGACCAAAAGGGCGAGGAGATGGCGGAGGAGATCCGCCCCTTCTGCGACGAGATGCTGGTCAACGCCATTGGCGGCTGCTGCGGCACCGGCCCGGAGCACATTGCCGCCATCAAGGCGATGGCCTCGACCTACCCGCCGCGCGAGCGCCATGACGTCGAGCCGATCATGCGGCTTAGCGGCCTGGAGCCGCTCAACT…
>Isoform0000032
ATTGCGGCAGGCTTTGCCCGCAGCACGCTCTGTGTATAAAAAGCCGCGGGCATGGTGCCTTAAACCTGCCGGTCACGCCGGCTGCGCCGAGCAAAGTATCACCTTTCATAGCATTACCTTTCCTAGCCAGCGGTTTCATCGCCACAGCAACGCCCAGTTCCCGTGATACCTGCAACGATGACGCGCTCGCTGCGAGAACGCAAGCCTGTGTGCTACAACCTCAATTTGCTTGAGTCCGTTTCTGATGCTAATATGCACGGCGAAATTGCGGGTGGGCAGGCCAGCCTGCTGACCTACGCGAAGACTGGCATCGACAACACCCATGGCTCCGCTTTCGATAATGATCCACTGCCCGCGGCTGGCGGCAAGCATAGGCAGCAGCAGAAGACTAAGCGCCGG…
>Isoform0000033
GGATACAAGATTTCGCTTCAGGTACCCGTGCCCATGTGCGAGCTACGTACTCACAAGCCGCTATGCACCGTACCATAATAGCTCACAAAGCACTTACATAAAGTCGCCGTCTTTGGCCCGCGATCGTGCTGGTCCCACGCCGGGGCTGGTTGCTTCACGTTCGGATTTTCCCTGACCCCAGCGCACACCAAACCCCAGCGCACACCTTCCAGGAGACGGGGGAGTGCCTGCGGGACAAAATCAACTCAAATATACCGCGTAGAGTCACGATTGCAGTGCTGCTGGCATGAGTCCCGTGCCAGCTGCGCGCTGGTCGTGCAGCCTGCCCTTCTGGCTATTAGCGATAGCTCATCTGCTGCGGCTAGACCCCATCCGGCGAGTTCACGCCGCTTGGAGTGA…
>Isoform0000034
GGGGTGGCGCTCTGCTGCGAGGGAGTTGCAGCGCTGCAGGAGGACCCTGGCGTCGGTGTAAAAGCGCTCGCAGACACACTGGTGTCAGCGCAGGCACGCAAGGGCAGCCGCGCGGGCAAGGCTGATGCTTCCAAGAGATTGTCTGCAGACTTTGTGGTAGCGCAGCTGCAGGCATGGCAGGCAACAGAAGGGGGTGAAGGAGCAGGGGCTTCCAAACGCAAGCGAGCCGACGCGGAGGAAGTGACCCCAGGAAATAAGGCTGCAAAGCTGCTGACAGGCGTATCCACCGACCCAGGCATGCTGCCGCTCGCGGGCCCTGCTGCCGGTGGCAGTGGCAGGTCCAAAGCGCGGATGCGCGAGCTGTCCAAAGTGGGCACAGGTTCAGAGCCGCCCAAGTCT…
>Isoform0000035
GGGCGCTTTTTCATCCGCAAGAAACTGGCGGAGGATCCTGACTGGCAGAAACCTGCGATCGTACTATCTGGCCCAGACGTGCCGGGCGAGGGCGAGCACAAGATTATGGAGTACATCCGTTGGCAGAAGCGGCAGCCTGACTTTGATGGCAACGAGCGGCACTGCATGTATGGGCTGGACGCAGACTTGATAATGCTCTCGCTGGTAACGCACGAGCCGCACTTTTGCCTGCTGCGGGAGGTGGTGTCCTACACGGGTGGCAACCAGGGCCGCCCCATTCGCGACGTGCTGGACAACCCCTGCAAGGAGCACTTCATCCTCTTCCAAATAGAGCTGTTACGCGAGTACCTTGACGCCGAGTTCTACTGCGAGGAGATCAAGGATGTATATGATGTAGAG…
>Isoform0000036
ACACACAGCACATGACAAAAACGTGTGCGTCTGCCACGCCCTCAGGTTCTTTCAGAAACTGATCGGGTACGTCTTAGGTTCATCACCGCCGCAATCGAGCAGGCAGTCGTGTTCGCAGCCAAGACGTGTAGCTCCTACTGTCACTCTCCAGCCTCAGGACCCGTGCACGCTGAACGCCGCTGCCGTCCTTTTATTGGGATTAATATTGAGAGCGATGTCGGTGTAGCTCGCGGGGGCGCCGATAAGCACAATGCCAGGAGCTGCTGGCGCCGACGGCGCTACGCACGAGGCTACTGTTGTAACACTTACCTCGGGCAAGCCAAACGCCAGCACAAAGGATGATGGCATTCCAAACGCGGTCCCATCCGCCATGGACGCCGCGGAGCCTGCTGGCAGCGC…
>Isoform0000037
GGAGATGTTTGTCAAGGTATTCGTGTATCTTGAGCGCCTTTTCGACATCGTGAAGCCGCAGAAGCTGCTGTTTATGGCGGTGGACGGCGTCGCACCCCGCGCCAAAATGAACCAGCAGCGTGCACGGCGGTTCAAGACGAAGAAGGCTGCGATTGAGGCGGCGGAAGAGGCGATACGGCGCGGGGAGCCGCCTCCGGAGACGGAGCCGTTCGACAGCAACTGCATCACGCCCGGTACCGACTTCATGGCTGCGCTCACTAACCACTTGCGCTTTTTCATCCGCAAGAAACTGGCGGAGGATCCTGACTGGCAGAAACCTGCGATCGTACTATCTGGCCCAGACGTGCCGGGCGAGGGCGAGCACAAGATTATGGAGTACATCCGTTGGCAGAAGCGGCA…
>Isoform0000038
GGGATACAAGATTTCGCTTCAGGTACCCGTGCCCATGTGCGAGCTACGTACTCACAAGCCGCTATGCACCGTACCATAATAGCTCACAAAGCACTTACATAAAGTCGCCGTCTTTGGCCCGCGATCGTGCTGGTCCCACGCCGGGGCTGGTTGCTTCACGTTCGGATTTTCCCTGACCCCAGCGCACACCAAACCCCAGCGCACACCTTCCAGGAGACGGGGGAGTGCCTGCGGGACAAAATCAACTCAAATATACCGCGTAGAGTCACGATTGCAGTGCTGCTGGCATGAGTCCCGTGCCAGCTGCGCGCTGGTCGTGCAGCCTGCCCTTCTGGCTATTAGCGATAGCTCATCTGCTGCGGCTAGACCCCATCCGGCGAGTTCACGCCGCTTGGAGTG…
>Isoform0000039
ACTTTTACGTGCAGCACAGTTTGGTGTGCTGCAGTTTAAGGAGCCGGCACTGCAAATGTGCAGCCGGCAATCAGCTATAACAGCTGATTACTAACATGTCCTTGCGCTTGTTTTTGATGCATACGCTGCGACATAAAAAAACAGAAGTACGACGTGTGAGCGCCGCTGAGGTGGAAAGCACATAAGTGCACTCGGAGTTGTTGAGTAGCAAGCTGTAAAAGCGCCGTTTGTTCTGCGAGTAGATCGAGCGCGGTGCGCAAGGTTTGGGTCGTGGTGTTCGCATCCACGCCGACCTGGGGGCCCCCCTGTCGGGACGGTGCGCTAGGTAAATCTTCTTCACGCCAGCGCTTGCTACAGGCGGTGGCGCGACGGCAGCTCTGGCAACATGGACCGCTTCAC…
>Isoform0000040
GGGACACACACATAGACCCATGGCTGTTGTGCTGTCCCCCACTGCTCCGCCACCCCCAGGTGGCGCTTGCACAGAAGATGATGATCACCAAGGCCAACGTCGCCGGCAAGTTCATCACGTGCGCGACGGAGATGATGGCGAGCATGCAGGACAACCCTCTGCCCACGCGCGCCGAGATGACCGACGTCGCCAACGCGGTGTTTGACGGCGTCGACTGCACGATGCTGTCGGGCGAGTCGGCAAACGGCAAGTTTCCCGATGCCACCGTCGCGACCATGGCGCGCATCGTCGAAAACGCGGAGCTGGGCGTGGATTACAAGCAGCTGCTGCACTACCTGCGCTACCGCAACGCGGGGACCGGGTCCGTGCCGCCGCTCGAGGCGGCGCTGTCCAGCGTCG…
>Isoform0000041
GGGATGGGCGGCTACGACCAAAAGGGCGAGGAGATGGCGGAGGAGATCCGCCCCTTCTGCGACGAGATGCTGGTCAACGCCATTGGCGGCTGCTGCGGCACCGGCCCGGAGCACATTGCCGCCATCAAGGCGATGGCCTCGACCTACCCGCCGCGCGAGCGCCATGACGTCGAGCCGATCATGCGGCTTAGCGGCCTGGAGCCGCTCAACTACAGGCCCAACCCCACCGACATGCGCAGCACTTTCTTGAAGATTGGCGAGCGCTGCAATGTGGCCGGCAGCAGCATTTACAAGAAGGCGATTGTGGACGGCGACTACGACAAGGCGCTGGGCATCGCTCTGTCCCAGGTGAATGCAGGCGCGGACGTGCTGGACATCAACATGGACGACGGCTTGATT…
>Isoform0000042
GGGATTGGTAACAGGCGCCATAAACCCTAAACAGGGAAGGCTCTGCTGCTTGAAGGGAACAAGCATCACACTTAATTATCTTTAGTAGCAATCGCGGTTGATCCTTAGTGTTTGAGAGCAACATTGTCGGCGTGTGACGCAGGTTTGCACGTTGCGGTGTTTCGAAAGGTGGCTGGCAGTGCGAAAGGCGTGCTTGCCTACAGGCCAATGGATCAACGGCGCAATCTGTTCAAAAAATATCAAGTCCTCCTCGTACAATAAGGATATGCGCATAGAAACTAACATTGTGATGCATCATCACTAGGAGCCCTTTTTTTGCGCCTCAGATTGCGCCTTCCATGCGCCTGCATTGACACACAAAGCGGAAGGTGGCGGTCCTCCCGCCACTGACTGAACGCC…
>Isoform0000043
GGGACTGCGAGAAAGTACTCACTGCTCAGTGTGCTGCTCCGTCAACAAATGCTATTTATGTGTAATCGCTGTATAGCAACATGACTAGGTATTTTGGCTGGATCTACAGCTCTTGTGGAGCCTCGCTATACAGTGACAGACCGTTACGCTTGGCAGATAGCACTCCCCGCATCGCTGCAGGCTTGTATGCGCGAGTATTTGCAGTATAAGACCACATCGAAGTCTGCTTGACGCGCCGCACACGTCCAGACGACAAGAAAGGCACTTGCATCAAGAAGCCGTTGGTCGTCTGCCATGGGGCAGGCGGCAAAGCCCCGTGACGCGCTGCACTTGGGCGCCTTGGTTTGGGTGCCGATCAAGGAGAGTGGCAATGCAGAGGTCTTCTGCGCTGACAAGAAT…
>Isoform0000044
GGGATCGCTTGCTGGGGCGGTGTAACGCTTTACTATGGTCATATGGCCCTCACTGCTCGCTCTTACGCAGGCGTTTATTGCCGTTCCTTGTTATTTGCACTTGTATCTCCGTCTCTTTTCCTCCGCCAAGGGTGGGAAAGCCCGCAATTTACCAAGCCAAGCCCTATTGTCCTTTAAACCATATCAATTCAAGTGCTGTAGGACACGCGATGGGGTCAGGCGGCTGCGCCGCCAGCTCCGATGGCGCTCGCCGGCGGCAGCTCGACGCCGTACACAACCTGCTGCAGCTCCTTCCCGCCGACTCCACTGTCCCAGCGATCTCTTCGGTGGACGGGCGGGCTCCGCTGCTGCACGTGCAGCTTGCGCGCTTCCTGGGCAACGACCTCGCCTGCTGCCTGT…
>Isoform0000045
GGGGGGGAAAGCCTGCTACAGGCACGCCCAATCAGGCGTGGTTGTGTCTGGGGTTGCTACAGACGCTGTGCCGGCTTGCTGAGGCGGGCCATGCAAGCGCCGTGCGCGCGGTGCTGGAGGGCCCGGCCGTTGCCTGTCCCGAGCTACTGGTGCTGGGGCTGGCGGTGGTGCAGACGGAGTGGTGCCTGATGCAGCGCGAGCTGCTCGAGCGGCTGCTGCCGGTGTACGTGGCGGGCCACCCCAACTCGCCGCTTGTGCTGCACCAGCTGTGGGATTTGAATAAAGACGCGTTTGTGCGTGGGCTGGCAGCGGCGTATGATAAGGACCCCGCCTCCATCTCGCGTCTGCTCGACGTGTGCCAGGAGGTCAAGGGCCTGAGTGTGGTCCTGGAGCTGCCCA…
>Isoform0000046
ATGCATTTTTGTAAGTTTATGCGGTTGCATGAGGTCTCACCGTGGTCGAGGACCCTTTATTTGCATTCAGGCTCCCACGCTGATTACGCAAGTCCTCCCAATCGTTTCACTTCAGGCTAGCCGACTTGCACAGCCAATTATTTCATGAACGCCACCGAGGTTTAGTATGACCTTTTGCACACAAGATTGATTCTTTAGAACGCGATCGGTGCTACTGCCGCAGCTAGTGGGCTGTAGTGGTCCCTCGTGGACCGCATCCGCGGCACCATGGAGGCAGCAGGATGCTGCCTGGCGCTTTTTGTGTTTGTGTTTGAGACCTGACCAATTCCCCCAATGCGGCAACCCGTGCATCTGGCGCCGAGACGACTGTGATGGGCTGGTCGACGCTGGGGCCGACAA…
>Isoform0000047
GGGCGCGGCGGCCGCTCTGGACGTACCGCGCTTGCAGGAGCCTGCGCTTGGCTGCCTGCACAAGTTGGTGGCGCATACGTACATCCAGGGAGAGAGCGATAAGGGGGGGTCAGCTCGGCGACACCTCGGTGGTCGCGACGCTGACCGCCACGGTCACCAAATGCGGCGAGGGCAGCAGCGAGGGCGTGCAGCTGGCGGTCGTTCGCGCCCTTCTGACGATTGTGACGGCAGACCACTTTGTGCTGCATGGCAACTGCCTCTTGCAGGCGGTGCGGACCGTGTTCAACATCGCGTTTGGCAGCGACAGCGCCACCATCCAGCGCACGGCGCACAACGCGCTGCTGCAGATGCTCAACACCGTGCTGAAGCGCGTGACGCAGGGCATAACCTGGCAACACT…
>Isoform0000048
GGGAGGGCAGAAATCCGGATTTCTGCCGCTAACGGAACAGATCCTGTCTCGGTCAAGGAGTCAAGTAAGGGGGGGGGGGGCCTGGGGGGGTGACAAACACTGCGAGAAAGTACTCACTGCTCAGTGTGCTGCTCCGTCAACAAATGCTATTTATGTGTAATCGCTGTATAGCAACATGACTAGGTATTTTGGCTGGATCTACAGCTCTTGTGGAGCCTCGCTATACAGTGACAGACCGTTACGCTTGGCAGATAGCACTCCCCGCATCGCTGCAGGCTTGTATGCGCGAGTATTTGCAGTATAAGACCACATCGAAGTCTGCTTGACGCGCCGCACACGTCCAGACGACAAGAAAGGCACTTGCATCAAGAAGCCGTTGGTCGTCTGCCATGGGGCAGG…
>Isoform0000049
GGAAGGTAAGGGACGCCAGTGACAGCATCAACCTAATGCTGAACGGGGAAAGAGTAGCTGGGTTGATGTCGCGGGCCGTGCCCTGCTGGCGCGGGGGGGTTCATCCGGCGTCATCGGAGATGCGCGGCCTGTAGCCGTTAAAGAGTTTCATGAGCGTGGGCTGTACGCCATGCGTAGCCCAAAGGACAAAGCAGCCTCGGCGGTGGCTGCCAGCAAACATGCCCAGGCCTCGGCAGAGCCAGCGCCCCCCCAGATAGGCGGCCCAATGGGATGCAGCATACGCCGGTCAGCCCCGATGGCTTACGCGCATCTGCTGCAGCCGATAGGGCTGCCTGTTTTTGGCGAGACCCGGCCCCGCAGCGCGCGCAAGCGCGTATGCAGGTTGCCCACAACACAGGG…
>Isoform0000050
ACTAATTCCGAGGGGCTTTCACGCCAACATTGTGACTACACTTGGAGACAGACAGATTTGTTTGGCCTGGGGCTAGCGGCGCGATGGCCGTCTAGTCCGTTTTACTGCAGACATTCCCAGACAGTTAGATCGGCGGTTGCAGCCGACACGGCCCGAGCAGGCTGATCACTGCCGCAACGGTCGACGGTGAAACCCAGCGCCTGCAGTTAAGCTGTCATTGCTGTCGGGGTCTCTCACTGACCTTTAGCAAGCAGCGTTGTGCCGCACGCGGCGGGTAGCTCAGGCGGGACGCCGGTCAGCAAGGGCGCAGGGGGCGCCCAGCAGCGACCATGGCGGTCCGCTTCAACCCTTTTAAAAGCAGTAAATCTACAGGAGGCACTTGGGTGGGTCCAGCGGGAG…
>Isoform0000051
GGGAGCGCCATGACGTCGAGCCGATCATGCGGCTTAGCGGCCTGGAGCCGCTCAACTACAGGCCCAACCCCACCGACATGCGCAGCACTTTCTTGAAGATTGGCGAGCGCTGCAATGTGGCCGGCAGCAGCATTTACAAGAAGGCGATTGTGGACGGCGACTACGACAAGGCGCTGGGCATCGCTCTGTCCCAGGTGAATGCAGGCGCGGACGTGCTGGACATCAACATGGACGACGGCTTGATTGATGGCCAGCCTGCTATGACCAAGTTTGTCAACCTGCTGGTGTCAGACCCTGAGGCCAGCCGCGTGCCCTTCATGATTGACTCTTCCAAGTTCTTCATCATTGAGGCGGGCCTCAAGTGTTGCCAGGGCAAGTGCATCGTGAACAGCATCAGCC…
>Isoform0000052
GGGACCGTGGTCGAGGACCCTTTATTTGCATTCAGGCTCCCACGCTGAATTACGCAAGTCCTCCAATCGTTTCACTTCAGGCTAGCCGACTTGCACAGCCAATTATTTCATGAACGCCACCGAGGTTTAGTATGACCTTTTGCACACAAGATTGATTCTTTAGAACGCGATCGGTGCTACTGCCGCAGCTAGTGGGCTGTAGTGGTCCCTCGTGGACCGCATCCGCGGCACCATGGAGGCAGCAGGATGCTGCCTGGCGCTTTTTGTGTTTGTGTTTGAGACCTGACCAATTCCCCCAATGCGGCAACCCGTGCATCTGGCGCCGAGACGACTGTGATGGGCTGGTCGACGCTGGGGCCGACAAACCGGCCCAGCAGTGGCCACTCACGGAGCCGGCCC…
>Isoform0000053
GGTCAACTACCTGCACCTGGACTACAACTTCAACCTGAAGCCGGTCAAGACGCTGACGACCAAGGAGCGCAAGAAGAGCCGCTTTGGAAACGCGTTTCACCTGTGCCGCGAGATCCTGCGCCTCACCAAGCTCGTGGTAGACGCAAATTGCAAGTTCCGCCTGGGCAATGTGGATGCGTACCAACTGGCGGACGGGCTGCAGTACACGTTTAGCCACGTGGGTCAGCTGACGGGCATGTACCGCTACAAGTACAAACTCATGCGCCAGATTCGCATGTGCAAGGACCTGAAGCACCTCGTCTACTACCGCTTCAACACAGGGCCGGTGGGCAAGGGCCCCGGCGTCGGCTTTTGGGCGCCCATGTGGCGCGTGTGGCTCTTCTTCCTGCGCGGCATCGT…
>Isoform0000054
GGGAATAGTTTAGGCGGTCCTTAGCGGGCGGGGTTGTTCCCCGCCCGCCCGTGTGCCGCGGCATTGGCGGAGAACAATGGCGGGGGCCGGCCGGCCGCGGAGAACAATGGCGGGGGTCGGCCGGCCGCGACGCGCCAACCTGCCCGTCAGCCCTTGCAGGACGTCACGAACCAGCTGCAGCCGCAACCTGGAGCGCCGCGTGCCCCTACGCTGGAGGAATTTGCTTTGGCAACCGCAATGCTGCGGCTTCTGGAGCAGCAGCGTCGGCAGGAGGCCAGGCAGGCTCGCGCGAACCGCGCCGCCGCGCGACGGTCTCGCCGCACCCTTCATGCTGGCCTGGAGCAGCAGCGGCCCGTATCGGCAGCGGAAGCCCGGCAGGCTCGCGCGCACCCCACCGCC…
>Isoform0000055
GGGATTGCTGTGCGTCATCGCACTGTCATACGACATTAAACGGGTGAATACATACACCATAACGCTGCTGCACCTCGCGCCGCAGGTCGTGTTTGTGGCGGCAGCACACAGCGACGAAGAGCTGCGACGCCTCGCGCTGCGCGGCCGCGCCCTGCACGTCAACGGTCGCAATATCGTGCAGTGGGCGTGGCATCTGCAGCAAGCATATGCATTGTCGCAGCCGGATCTACAGCTGCATGAAGCCAACCTGTCGGCATATGCTTCTCTGGACGGCGTCCCCGACGTGTTGCTGCAGAACGCCGTGCACGCATCCAGCGAGGCAGAGGTGACAGAGCTGCGACAGGCGTTCGCATCGACACGCGAAGGCTACACCGTGACGCGTGACGGTACGATGGAGGA…
>Isoform0000056
GGGGAAGAAGCTTGCAATCTATTCAAGGAAGCATCCGAATGGGTGCATCCGGTCAATGTATCGGCTGGCTGCTGGCGTTGCATACGGGTTGAGGCGCAGTTTTGGCGCCACACCGGTGGCACGCTCACAGTGATCCGGTGTAACTATCAGGCCGATGCCGGTGTAGAGTTGCCAAAGGATACCTTTCACCGTCGTGTGTGTTTGCGGATGGAGCCAGCGACGCATCAGGAGACGGCGTCGGGGGCCGATCTGCAAGTCGGCATGGTGGCGACGGCGACCGCAGCCAGCGGTCTTACCGACGAGCTTGCTCGGCGGCTCTGCATCGACGACCAGGCCCATCGGGATGAGTTGCGCTACGACGACGATTTGCACGTGCCTGTCTACTTCTGCGAGCCGCGG…
>Isoform0000057
GGGAAGTTCAACACGCCGACGCGAAAACCGCCAGTCAACATGCAATAAGTCAGAAACGGCAGATCGAGTTATTTATGGAGAATGGTGTCGATGCTGCGCCGCATGTCGGCTTGACGTGCGGCATGCGGCCGCACCCTTTCTATGGCGCACCAAACGCACAGTACGACATGAGCCAGCTGCCTGTGTTTACAACTGAGGGCAAGCCCGACGAGCCTGTCACCGGCGACCAGGGCAGCGTGCTGCTACAGATCATCAGTGCAGCGCAGCCGGCGCCCAGCCCAAGTCCGAGTACGGCATACGGCGGCGCAGGCACTGCTGCTACCAAAGGCAGCGGCTGTGCATATGGAGATGGCAGCATCTTTGACTCGTGCAGCGAACTCGCGGCGTTGCTGATGGAAG…
>Isoform0000058
GGGGAATGCGGGAAGGTAAGGGACGCCAGTGACAGCATCAACCTAATGCTGAACGGGGAAAGAGTAGCTGGGTTGATGTCGCGGGCCGTGCCCTGCTGGCGCGGGGGGGTTCATCCGGCGTCATCGGAGATGCGCGGCCTGTAGCCGTTAAAGAGTTTCATGAGCGTGGGCTGTACGCCATGCGTAGCCCAAAGGACAAAGCAGCCTCGGCGGTGGCTGCCAGCAAACATGCCCAGGCCTCGGCAGAGCCAGCGCCCCCCCAGATAGGCGGCCCAATGGGATGCAGCATACGCCGGTCAGCCCCGATGGCTTACGCGCATCTGCTGCAGCCGATAGGGCTGCCTGTTTTTGGCGAGACCCGGCCCCGCAGCGCGCGCAAGCGCGTATGCAGGTTGCCCA…
>Isoform0000059
ACTGGATGTTTGTGGTCTTGCGCAATGCTGCGCTCTGTAAGCTGCATCACCTAAGACTCGAGGCCCAAAACGTGACTGCAACAAGTCAATCGCGAAGTTTAAAGCGGCGGTGGGAGGCTTGTGTGCACTGCAAAGCCGACGGAGCATGGCCTCCCACAGCACTGTTAAGCTTGGGCAGCAGGGTTCAGTGACAAGCCGCGCAGCAGCCCGCCAACGCACCACGGGAGTAGCCAAGAGCAGCAACGCCAAGCACTTTCGTTCGCAGAACGGGCGTGGACAACAGGTGGTACCAGCTTCCGCTGCGGCAGAATCGGCGGTCACTGTCGAGCCAGCGCAGGTCGGGCAGTTGCCCCTCGTCGCGCCGGCGAATGTGCAGCATGTAGAGACCGAATCCAGCGG…
>Isoform0000060
GGGAACCAGAAAAGTTGCGAAGGGGGCAAGTGAGGTGGTGAACAGGAGATGCAAATTTATTTCAAGATAGCAACACGCAGCAGAAGGCGGTGCCTTCGCGCAAACGCGACATGACGCCCACTTCTAGTTTCACCTTTGCTTCATCGCAGCTTCATAACGACCTTCGTCCTCACGCCACTGATCTGCAACCAATACATGCGCCGTAAAGAACAAGTTGCTAGCTTTGCTGACATCTAGTGTTACTTTGGTTTGAGCGGCTTTGCGTCGCTGTTTGGATGGTGTGGGGCGCTGCTTGGGGTAGCAGCCAGTCGGCCTTGGTCGACGCTACGGGGTCGTACAAGGCGGCGCGTGCTGCCAGATACGGTGCCGGACCGCACAGAAGACACAGGCATCTATTTT…
>Isoform0000061
ATAGTTTCGTGGCATGACCTTATGCGTGAATACGGTCGCTGCGTAAGCCAGCAGCTAGCTAAATGATGTGCGTCCTAGCCGTTGTACCGCTATCTGGAGCCGGATAACTAACGCTGTATTTCACCAATCTGGCGCAAGCCATTGTGACTGGGAGGGAGCTGCGCGCATGGGTGCAACACCCGTGGCCGTTGTTGTACCGTATTCGAACGTCGCCGCTTGTCCTGTCGATGACGGCCACACACTTCGCTATACATTTGCAACTGGTTTGACAATGCCGTGGCGGACCGCAAGGCAACTACGAACGGTCTGAATTCCGGTGCCTGGCTGCGACTGATCGGGTTAAACCGGCCAAATGGCCGATCCTGGCACCATTTCCGATGTTGCTGCAAGCAGTGCGGC…
>Isoform0000062
ACAAACCCATTACGCCGCGTGCGTCGGCGTAGCAATACTTTCTAGGCCGTACGGCGGCGTGCGTACCTCTCGCTCCCACAACTGTGGGCGCATTGCGCGCGCTGCACCCTTAGTCAATCACTGGGGGGTTTGTCAACAGCACCAGACGACCGCTTACCTTCCAAAGGAGCTAAGACCCAGCAGCTAGGGCCGTGCGCCCTCAAGGCTTGCCAGGATGGCAGCCGCACCGCCCATTGCAATGAAGGAGGTGCTCATGCTGCCGAGCCTCGGAATTGGGCAGCAATTCATCACGTTCACCAATGTGACCATGGAGAGCGACAAGTACATCTGCGTCCGGGAGTCAGCGCCGCAAAATAGCGTCACTATTATTGACATGGCCGCCCCAATGTCGCCGATGAA…
>Isoform0000063
ACCACCATACTTCCAATTTTCATGTCAAGTCCGTAAATAGCTGCGGCAAGTCGAGCATTATCGCAGGATGCCGCGTATGGGCGGTGGCCCCTGTTTTGCCGACCACGTCGGCTGAGACGGCGTGCGCCCCACGTGGCGCTAAGGCTGCCGGGCGGCATGGCGGGCCTCGAAGGCGCCGACCCTCGCGGCGGATTTGATCGCAAACGCAAGCACGAGCAGACGCTGGAAGGGTTGGTGTCCTCAAGGGAGCTGCACTCGGCCGGCGATGGATCACACGGTGGCGGACTCGGGATCGGGCCCGGCGACAGTCACCTGCTGCGGTCTTCCGGCGACGATTCGGGAGAGCCTCGGGTCGCGATGCTGCCGCCCAGGGGGGGTACTGCGCCAAGTGTTTCCAAC…
>Isoform0000064
GGGTGGGCAGCAGCGTGCAGCGCAGCGGCGGCAGCTTGGAGCTGGAGGAGGAGGCGGTTTGGGAGAACGAGCGCTACATACCCATCAAGGGCTGGAGCCCGCGCGCGTTGCTGCCCACTGACCCCGACAGGTATTCATGGGGACGGCGGCTGAGCGAGACGGATGACGCATTCCCTGCGCTGCCATTGCCTAATGGATGGGAGTGGGACGGGCCGTGGTCGGTGTGGAAGGGCAGCCCATACTGCGATGAAGGCGGCTGGTGGTATGCCAGTGACTGGTCAGCACTCGGGTCTGTTCCTGGCCCCAGCAATACCAAGACTGGTGTCAAGTACCTGCGGCGCCGCAAGTACGTGCGGCCACGCCGGCATGGAGGCGGCATGAGCCACTCCAGCTCCAACT…
>Isoform0000065
GGCAACTCGCCGCTTGTGCTGCACCAGCTGTGGGATTTGAATAAAGACGCGTTTGTGCGTGGGCTGGCAGCGGCGTATGATAAGGACCCCGCCTCCATCTCGCGTCTGCTCGACGTGTGCCAGGAGGTCAAGGGCCTGAGTGTGGTCCTGGAGCTGCCCAGCAGCGTACCATTTGCGCTGGACCTGGCGGCGCTAGCGGCGCGGCGCGAGTTCTTGAACCTTGACAAGTGGCTGCGGGAGCACATGGCGGCGGGTGGCATGCAAGCGGTTGATGGCGCGCTGCGCTTCCTCAACGCCAAACTTGCGGTGGAGCGTGCAGCGACACAGCCCGAGACACTGTTGCCATCGCTGCCGGTATCCAAGGTGCCGCTGAGCGCTGATGCTCTGGCCTGCTTCCTT…
>Isoform0000066
GGGACCAGTTGGAAGGCGTGCACCAGTTGGAAGGCTTGCAAAATTCCCGGCATCATCACAACGAAGTGCCACTGGCGCAGTAGATCGCTGTCGCAGTGCAGTGGCGGCGTGCAGGCCGGGGTCGACCTTGCAGACAGTGAGGACAGCGTGCTGACTCGAGATGGGATGGAGTGGTAATCATTGCGCGTTAGATTGCGTCTGGCACTGTACTTCAGGCTCATTTAAGAGCAGCAGGCGCGCTTGACCTCTGCTGGGCACTCTTCCCTGCAGCGATGGCGGCGACCTTACGCACCAGGGTGCTGCACAAAGAGGTGCACCCGCCCACAGGAGTGACAACCGCGGTGGTGGGACACCTCACCCGCCCGCCCGCGCCAGACGTGCTGCCCGACCTCGTGATAG…
>Isoform0000067
GGCGGACGGGCTGCAGTACACGTTTAGCCACGTGGGTCAGCTGACGGGCATGTACCGCTACAAGTACAAACTCATGCGCCAGATTCGCATGTGCAAGGACCTGAAGCACCTCGTCTACTACCGCTTCAACACAGGGCCGGTGGGCAAGGGCCCCGGCGTCGGCTTTTGGGCGCCCATGTGGCGCGTGTGGCTCTTCTTCCTGCGCGGCATCGTGCCGCTGCTGGAGCGCTGGCTCGGCAACCTGCTGGCGCGGCAGTTTGAGGGGCGCCAGAGCAAGGGCGTGGCCAAGACGGTGACGAAGCAGCGCATTGAGAGCCACTTTGACCTGGAGCTGCGCGCGGCGGTGATGCACGACATACTGGACATGATGCCGGAGGGCATCAAGCAGAACAAGGCGCG…
>Isoform0000068
GGGGAGTTTTTAGGCGGTCCTTAGCGGGGCGGGGGGTTTGTTCCCCGCCCGCCCCGTGTTGCCGCGGCATTGGCGGAGAACAATGGCGGGGGGCCGGCCGGCCGCCGCGGAAAAACAATGGCGGGGGGTCGGCCCGGCCGCGACGCGCCAAGCTGCCCGTCAGCCCCTTGCAGGGGACGTCCACGAAACCAGCTTGCAGCCCGCAACCTGGAAGCGTCGCGTGCCCCTACGCTGGGACCAATTTTGCTTTTGGCAAACCGCCATTGCTGCGGGCGGCCGCCCGGTTTTCTGGAGGCAGGAACCGTCGGCACGCGGGACCGACAGGAAGCCAGGCAGGCTCGCGCGCACCGCGCCGCCATGCTACGGTCCTCGCCGCACCCCTTGATGCTGGCCTGGAGC…
>Isoform0000069
GGAAGAAGCTTGCAATCTATTCAAGGAAGCATCCGAATGGGTGCATCCGGTCAATGTATCGGCTGGCTGCTGGCGTTGCATACGGGTTGAGGCGCAGTTTTGGCGCCACACCGGTGGCACGCTCACAGTGATCCGGTGTAACTATCAGGCCGATGCCGGTGTAGAGTTGCCAAAGGATACCTTTCACCGTCGTGTGTGTTTGCGGATGGAGCCAGCGACGCATCAGGAGACGGCGTCGGGGGCCGATCTGCAAGTCGGCATGGTGGCGACGGCGACCGCAGCCAGCGGTCTTACCGACGAGCTTGCTCGGCGGCTCTGCATCGACGACCAGGCCCATCGGGATGAGTTGCGCTACGACGACGATTTGCACGTGCCTGTCTACTTCTGCGAGCCGCGGCA…
>Isoform0000070
GGGACAAGGCGCTGGGCATCGCTCTGTCCCAGGTGAATGCAGGCGCGGACGTGCTGGACATCAACATGGACGACGGCTTGATTGATGGCCAGCCTGCTATGACCAAGTTTGTCAACCTGCTGGTGTCAGACCCTGAGGCCAGCCGCGTGCCCTTCATGATTGACTCTTCCAAGTTCTTCATCATTGAGGCGGGCCTCAAGTGTTGCCAGGGCAAGTGCATCGTGAACAGCATCAGCCTGAAGGAGGGCGAGGACAACTTCCGGCAGCAGGCGACGATTGTCAAGCGCCACGGCGCGGCGGTGGTTGTCATGGCGTTTGACGAGCAGGGGCAGGCGGCGACTGAGGCTGAAAAGGTGTCGATGTGCCAGCGCGCGTACCGCATCCTGGTGGAGGAGGTGG…
>Isoform0000071
ACTAAGAAAACATCTGCAGCGTACTTCTCTACTGTCTCGCATATTGCACCAGTGGGGCTGATGCTGCCACGCTGGCGTAAACCCCAAATTACTAGGGTTGTGGCGTCTGGCAGCACCCCTCGGTCGATCTGCGCCTACCCGTAGACATCGCAACAGGGATTTTGATCGTCTTCGCAGCGTCTGCGGCACTGCCACCCGTCTGGTGGAATGAGCGGCACAGATGAGGGGCCGCCGCCCCCCAAGGATGCGGATCCGGCCGCCGGCAGCAGCAGCAAAGACGGCAATGCGACGTTGGAGGGCGCTCCCTCTATGACCCGCCTCTCAATCGCGCGGGCCTCTGTCGCGGCCCAGAACAATGCCCTCTTCCGTCCCTCTGTCAACGCGTTTATGCGGACCAGC…
>Isoform0000072
TACCTTCCAAAGGAGCTAAGACCCAGCAGCTAGGGCCGTGCGCCCTCAAGGCTTGCCAGGATGGCAGCCGCACCGCCCATTGCAATGAAGGAGGTGCTCATGCTGCCGAGCCTCGGAATTGGGCAGCAATTCATCACGTTCACCAATGTGACCATGGAGAGCGACAAGTACATCTGCGTCCGGGAGTCAGCGCCGCAAAATAGCGTCACTATTATTGACATGGCCGCCCCAATGTCGCCGATGAAGCGGCCGATCAGCGCTGACAGCGCGATCATGAACCCGGCTAGCAAAGTGATTGCGCTCAAGGCTAAGGTGGGAGATCAGGCGGGCGATAGCCTGCAGATCTTTAATCTGGAGATGAAGTCTAAGGTCAAGAGCGTGCAGCTGACCGAGTCGGTG…
>Isoform0000073
AGCGACAAACGTCGTGCACAATTTCTCTTGCACCCCCGCGTCTCTTTTTGTTGATGACGTGGTGCTCACGGCGGCTCGCAATGACGCCTTTGGGCTGAGGCGGCGCCCGCTTGGGCTGCGTGCCCAACTGGCGCCGAGGTGCGATGGGCGCCGGCGTGCAATTGTGCTTCGCGGAGCTACCTGGATCTCCGTCGCAAACGCATCGTTGCTCGGTGTGCCGGCGAATAGCTGGGCGCCGACAAGGCTTGGCTGGCGCTCGGAATATGCTGTTGCTGGCCTTGGCGTTGCTCGCGACCATCCAAGTCGGGCGCGGTGCCGCCGACCCGCCGTCCGACCTAGATGGCCGCGCCAGCCGGCAGCTGAGCTTCAACACGGAGGCACCGGAGAGCGCGGCGAGCC…
>Isoform0000074
GGGATGCCATGACGTTCAGCACGAAAAGTTTGGGACGAAGTGATGCAGAGATTTGAATTTGACAAGATGCTTGTGAAGGAGTTTATACTTGTCACTGGGCGGCTGGGTAGCACGCCCTCGGATCGGGCGTGATGGGGTCTGTTTAGCTAGGTCATAAGGGGCCCTGGCCCGTGCATTGAACAAGGTCGCAGCGCCATTTGCCAACGCACACTCTTCTACAAGCCGTTCTATTTCCTTGTAGACCTGGCGCCGCAATGTTGCAGCGACGTCGATGGGCTGCCCAGCCAAAAGTGCTGCTGCACCAATTGGTTCTTGCAGCCTGTCTGGCTTGCAGCCCTTGCACGGGAGCCAGTAGCAGCGCAATTGCGTCGTCCCACCCTGCTGGCAGCAACGCTGCGG…
>Isoform0000075
GGGCTGCTGCAGACTACATCCAGTGGCAGCACAGTGGACGTACAGCTGACCTTTTACACCTTGGGGCGTGAGGAATTCCGCACATACACCTACATTTTCGACCCAGACCCGACCCTCACACGGCCCTGCCTCTGGGTGTTTGGCAAGGCCAAGCCCCCGGGTTTGGCTGACGTGCCGCTTGAGTTTGGCAGCACAGCAAGCAATGACGAGCGCAACAACTCCGCATCGGAGAGCTATATCGAGGGCGTGAAGACGATTGAGTTTGCAATCGGTTGCAGCGACCTCTCTAAAGCTGCTGACTGCCTCGACCTGGTGTCTGACTTCCAGCTGCTCACATTTCAGCCAGGCGCTGAGCCAGATACGCCTGGCTCGGGTCCGCCGCCATACAGTGACATTCTG…
>Isoform0000076
GGGCGCGCAGGCTGCGGCAGGCGGAGGCGGCGGGCACGAGCGGCGCGGCGGCGCCAGAGGCGGCGGGCCGGCGCACTATAGACCTGGAGGGCCTGGCATTCACCGGCGGCGCGCACTTCATGAGCAACAAGGCGTGCCAGCTGCCGGCGGGAAGCTTCCGCACGACGCACAAGGGCTACGAGGAGGTGCACGTGCCCGCGCTCAAGCCCAAGCCTTTTGCCGACGACGAGAAGCTGCGGGCTGTGAGCGAGCTGCCCGACTGGTCGCAGCCCGCGTTTGGCGGCATGAAGTCGCTCAACCGCATCCAGTCGCGCATCGTGGACACCGCGCTCTTCTCCGGCGAAAACATGCTCATATGCGCGCCGACGGGCGCGGGCAAGACCAACTGCGCGATGCTCG…
>Isoform0000077
GGGTAACTTTAAAAAACTAATTTATAAGTTTTTAAAGTTGCACTAGGTCTACCTAAAGGTTGTTGGCTAAAGCTAATAAAGCCTTTTCGCTAAACCTAACTATTGAGTAATTTTTTGTTATTCAATATCTGGATAATTGAATTTCATTCAACAATTCAGTTATCAAAAAATAGCATGGAGAGTTTGATCCTGGCTCAGGATGAACGCTGGCGGCATGCTTAACACATGCAAGTCGAACGAGGTTGCATGATACCACTTCGTGGTACCATTTAACCTAGTGGCGGACGGGTGAGGAACACGTAAGAACCTACCCCTAGGAGGGGGACAACAACTGGAAACGGTTGCTAATACCCCATATGCTGAGGAGCGAAACGGTGAAAACCGCCTAGGGACGGGCTT…
>Isoform0000078
AAGTCGATAGGAATGTCGCGTGCATTACGACGGAAAGGAGAGCAACAGCTTAGCTCAGTTTACACGGATCGTGCCTGCACAGATGCCCCGCCCTTACTACGGTGCAACAGCTGCACATAATCGGCGCGGAGGAAAGCACCGACGAACATAAATTGTCATTGCTTGGATTATTGTGTGCAGGTCTTTGTGATGATGCGATATTCGGGAGCGGTCGCGACACGCACCGCGTTCGCGACACCCCTCGGACTTCGACTTGCAACGCGGAGCGCTGAAGCTCCTGATGCGGCATTTTCTTAGGTCACAACGGCCTGCATCACTCGGCTGAGGCATGGACGCGCTTATTACCTGTTGGTTTTCCGAAGCCGACACTGACGAAGACAGCCGCGTGTCCCCGAGCGA…
>Isoform0000079
GGGACTGAGTAAAAGTTGTAGAAAGGGATAACCGGTCACTTTGCAGGGACGGGTAGCCATTAGGCTGGGCAACGAGTAGACGTAGGAGTCGCGCATCGCACCGCCAGGCGAGGCGGCGGCGCGGGAAGCACTGGTCTCTAGAAAATAGGACATAATAATTTTGCAGGGATGCCAACCGGTAGTGGCCTGCGCTTTGTATGGGAATGTTGATGGCTTGTCGGGCACAGACAGCGCTTTTTGCCGCCAGGTCTCTGCTTCACTAGCCGCTTGCAAGCAGTACCAGACCTAGAGCGGCGCTGCGCGACTACCCATCGTCAGCTGACAGGCACGCCCGCACCGCGTGCCCCACAGAATCCCATGCCAAGCGCCGCGCCGTCCGGCATGGCGGCAGGCAGCACG…
>Isoform0000080
AATAGTTTAGGCGGTCCTTAGCGGGCGGGGTTGTTCCCCGCCCGCCCGTGTGCCGCGGCATTGGCGGAGAACAATGGCGGGGGCCGGCCGGCCGCGGAGAACAATGGCGGGGGTCGGCCGGCCGCGACGCGCCAACCTGCCCGTCAGCCCTTGCAGGACGTCACGAACCAGCTGCAGCCGCAACCTGGAGCGCCGCGTGCCCCTACGCTGGAGGAATTTGCTTTGGCAACCGCAATGCTGCGGCTTCTGGAGCAGCAGCGTCGGCAGGAGGCCAGGCAGGCTCGCGCGAACCGCGCCGCCGCGCGACGGTCTCGCCGCACCCTTCATGCTGGCCTGGAGCAGCAGCGGCCCGTATCGGCAGCGGAAGCCCGGCAGGCTCGCGCGCACCCCACCGCCGCG…
>Isoform0000081
GGAATTCCACTTATTTGATACATCTTACCTGCTGCATCGCGCAAACAATCGTCAACTTATCGATTAGTTTAGGTTTTCATCACCTGCTCGCACGCAGCGCACTGCACCGCCGAGCATCCGGGGCCCCATGGCGGCCGCAAATACCAACTATTCTCGTGGCAACGGCATGGCCAGCGCCAATAGGCACAGGAGAGCCTACAGTAAACGCTGAAGCTCAGTGTGCGCACTCAAAACAGAGCGCTGTACAGCGTGGTGCAGCGAAATGGCGACCTTCCGCCGCCCTGGCACCGTCAACAAGTCGGCCTTTGGCATTTCATTCGATGCTGATCGTGACGTGGGGTCATCGGCTGCCGCGCCATCGGCACAGCCATACAACAAGCATGAGCAGCTGGCGCTCGC…
>Isoform0000082
ACTAAACTGCAACGCCGTATACTGGGTAAGCAGCTGCTTCTGTGGTTCGTGAGGCAGAGTGTGCCGGTGCGAATGTGGCCGCGAGTGAGTCTAGTGTGCGGTCAAAGCAACTAGCGCATATAACGCGACGAGGCGATGCAGACGAGCTAGGACAGCTGCTGCAGGCGCTAGACCCTAGCAGCCACATCATCGCTTGATATGGCAGACGATGTGCCGGTGCCCGCATCGCGCCGGTACACCTCGCGCCGGCGTCTGATGGTAAACAACGAAGCTACTGGCAGTAGCAACGCCAACGGCCCACCATTAATAGCACAAGCACCGCCGGCGGTCCGCGCGGACCAGCCTGCGGGCTTGCCGCTGGCACCCGTCCGATCAGGCGAGCCCGACTACCCAGTACAC…
>Isoform0000083
GGGAACCAGAAAAGTTGCGAAGGGGGCAAGTGAGGTGGTGAACAGGAGATGCAAATTTATTTCAAGATAGCAACACGCAGCAGAAGGCGGTGCCTTCGCGCAAACGCGACATGACGCCCACTTCTAGTTTCACCTTTGCTTCATCGCAGCTTCATAACGACCTTCGTCCTCACGCCACTGATCTGCAACCAATACATGCGCCGTAAAGAACAAGTTGCTAGCTTTGCTGACATCTAGTGTTACTTTGGTTTGAGCGGCTTTGCGTCGCTGTTTGGATGGTGTGGGGCGCTGCTTGGGGTAGCAGCCAGTCGGCCTTGGTCGACGCTACGGGGTCGTACAAGGCGGCGCGTGCTGCCAGATACGGTGCCGGACCGCACAGAAGACACAGGCATCTATTTT…
>Isoform0000084
GGGGTAATAGTTTAGGCGGTCCTTAGCGGGCGGGGTTGTTCCCCGCCCGCCCGTGTGCCGCGGCATTGGCGGAGAACAATGGCGGGGGGCCGGCCGGCCGCGAGAAAACAAATGGCGGGGGGGTCGGCCGGCCGCGACGCGCCAAGCTGCCCGTCAGCCCTTGCAGGACGTCACGAACCAGCTGCAGCCGCAACCTGGAGCGTCGCGTGCCCCTACGCTGGACCAATTTGCTTTGGCAACCGCCATGCTGCGGCGGCGCCGGTTTCTGGAGCAGGACCGTCGGCACGCGGACCGACAGGAAGCCAGGCAGGCTCGCGCGCACCGCGCCGCCATGCTACGGTCTCGCCGCACCCTTGATGCTGGCCTGGAGCAGCAGCGGCCCGTATCGGCAGCGGAAGC…
>Isoform0000085
GGGACTAAGAAAACATCTGCAGCGTACTTCTCTACTGTCTCGCATATTGCACCAGTGGGGCTGATGCTGCCACGCTGGCGTAAACCCCAAATTACTAGGGTTGTGGCGTCTGGCAGCACCCCTCGGTCGATCTGCGCCTACCCGTAGACATCGCAACAGGGATTTTGATCGTCTTCGCAGCGTCTGCGGCACTGCCACCCGTCTGGTGGAATGAGCGGCACAGATGAGGGGCCGCCGCCCCCCAAGGATGCGGATCCGGCCGCCGGCAGCAGCAGCAAAGACGGCAATGCGACGTTGGAGGGCGCTCCCTCTATGACCCGCCTCTCAATCGCGCGGGCCTCTGTCGCGGCCCAGAACAATGCCCTCTTCCGTCCCTCTGTCAACGCGTTTATGCGGACC…
>Isoform0000086
GGATAATCAAATATTTCGGCTGCAAGTCCAATACACAGTAACGCGCTTTGACAGCAACTCTGACGGGATCGTGGAGGGTTTGGTATCATAGATTTGGAGTGATCAGCGGGCTACTGCGTCAAGCATTCCAAATACCTGTCTGCTCGGCGCGATCGACGGCGCTTTCCTTATCGTCACCGTGGCATACCCCACGCTGTGGCGTGGACAAGTCGCCCAGAATATTGTCAGTTTAGATTATTGGCTCTGCATGCGTGCTTGAACAGGCGGTCGCCGGCGTATGGCTCGACCATGCCGGCGGGGGGCACAGGCCCCCCGCTCGTGTCTGCCAGGCTGGACGCTCCTGCTGCTGCTAGCCACCGTGCTGACGCTTGCTTGGGTGCAACCTGTGGCCGCCGGAGC…
>Isoform0000087
GGGAACCAGAAAAGTTGCGAAGGGGGCAAGTGAGGTGGTGAACAGGAGATGCAAATTTATTTCAAGATAGCAACACGCAGCAGAAGGCGGTGCCTTCGCGCAAACGCGACATGACGCCCACTTCTAGTTTCACCTTTGCTTCATCGCAGCTTCATAACGACCTTCGTCCTCACGCCACTGATCTGCAACCAATACATGCGCCGTAAAGAACAAGTTGCTAGCTTTGCTGACATCTAGTGTTACTTTGGTTTGAGCGGCTTTGCGTCGCTGTTTGGATGGTGTGGGGCGCTGCTTGGGGTAGCAGCCAGTCGGCCTTGGTCGACGCTACGGGGTCGTACAAGGCGGCGCGTGCTGCCAGATACGGTGCCGGACCGCACAGAAGACACAGGCATCTATTTT…
>Isoform0000088
GGGACGCCAAGTTGACACTAAACTGCAACGCCGTATACTGGGTAAGCAGCTGCTTCTGTGGTTCGTGAGGCAGAGTGTGCCGGTGCGAATGTGGCCGCGAGTGAGTCTAGTGTGCGGTCAAAGCAACTAGCGCATATAACGCGACGAGGCGATGCAGACGAGCTAGGACAGCTGCTGCAGGCGCTAGACCCTAGCAGCCACATCATCGCTTGATATGGCAGACGATGTGCCGGTGCCCGCATCGCGCCGGTACACCTCGCGCCGGCGTCTGATGGTAAACAACGAAGCTACTGGCAGTAGCAACGCCAACGGCCCACCATTAATAGCACAAGCACCGCCGGCGGTCCGCGCGGACCAGCCTGCGGGCTTGCCGCTGGCACCCGTCCGATCAGGCGAGCC…
>Isoform0000089
GGGCGTGGACAACAGGTGGTACCAGCTTCCGCTGCGGCAGAATCGGCGGTCACTGTCGAGCCAGCGCAGGTCGGGCAGTTGCCCCTCGTCGCGCCGGCGAATGTGCAGCATGTAGAGACCGAATCCAGCGGCGCCGAGGCGCCTGTGGCGTGCCAGGTGGCAGACCTTAATGTCATTCTGCAGGAGCGCGACGCGTGCGGGGTGGGATTTATTGCCAGTCTGAAGAACGAGCACAGCCATGACGTGGTGCAAAAGGCGCTGCGTGGACTATCGTGCATGGAGCACCGTGGTGCGTGCTCTGCGGACGAAATTTCTGGCGATGGCAGCGGCGTTATGCTCAAGGTGCCGTGGGCGCTGCTGCAGAAAGACTGCCCGGCGCTCAAGGAGGAGGCGTCTGGC…
>Isoform0000090
GGGAAATTTTTGGCAACGACATGCAGCAGCGCAACGCCTGCGCATCAGATCGTGGCGCGCAGTAGGAGGACATGCCGCGAAAAAAGGCCGCGCCGTCGCGTGTGCTGGGCTTGCCCGAAACTCGACCGGGAGCCGATGTCGTGCTCTCGCCTCTGTCGCTTGATGAAGCGCCCGACGAAACAGGGCCGGCTCGCACCTTCCGGCGCCGCCGTGCCCCCCCAAAACCATCCTTGCCTCCACTGGTAACCGTTGGCTGCGCCACGGAGCAACAGGCAGTGTATCCGGTCGCGGAGTTGCTCCTGCAGATGCACGGCGCCGACAGGCTAACTGGAAGCGCGGCCGCGGCTAGCCTTGACGGTGACAAATACGGAGTCCGCGTGAGCTTCGAGCGGGTGCCCG…
>Isoform0000091
GGGAATAGTTTAGGCGGTCCTTAGCGGGCGGGGTTGTTCCCCGCCCGCCCGTGTGCCGCGGCATTGGCGGAGAACAATGGCGGGGGCCGGCCGGCCGCGGAAAACAATGGCGGGGGTCGGCCGGCCGCGACGCGCCAAGCTGCCCGTCAGCCCTTGCAGGACGTCACGAACCAGCTGCAGCCGCAACCTGGAGCGTCGCGTGCCCCTACGCTGGACCAATTTGCTTTGGCAACCGCCATGCTGCGGCGGCGCCGGTTTCTGGAGCAGGACCGTCGGCACGCGGACCGACAGGAAGCCAGGCAGGCTCGCGCGCACCGCGCCGCCATGCTACGGTCTCGCCGCACCCTTGATGCTGGCCTGGAGCAGCAGCGGCCCGTATCGGCAGCGGAAGCCAGGCAG…
>Isoform0000092
GGGCTGACCTCTTGCGCCATGCAATGTAATAGTTTAGGCGGTCCTTAGCGGGCGGGGGTTGTTCCCCGCCCGCCCGTGTGCCGCGGCATTGGCGGAGAACAATGGCGGGGGCCGGCCGGCCGCGGAGAACAATGGCGGGGGTCGGCCGGCCGCGACGCGCCAACCTGCCCGTCAGCCCTTGCAGGACGTCACGAATCAGCTGCAGCCGCAACCTGGAGCGCCGCGTGCCCCTACGCTGGAGGAATTTGCTTTGGCAACCGCAATGCTGCGGCTTCTGGAGCAGCAGCGTCGGCAGGAGGCCAGGCAGGCTCGCGCGAACCGCGCCGCCGCGCGACGGTCTCGCCGCACCCTTCATGCTGGCCTGGAGCAGCAGCGGCCCGTATCGGCAGCGGAAGCCCG…
>Isoform0000093
GGGCCCAGAACGGCGGCAGCCTCGTATTGATGTCACACTGACTATCGTGTGACAGCACTGTGCGGGCCGATCCCTTTCGCTAGCTGTCCTATCCTGGTTGGCGCGCCCCTGATCTGCGCCGGTCACCGGCTGCCGAGTTCGCCCGGCACACAACTAATATGCAGAAACCCATGTCGCTGACGCGCCCCAGCGCAGCCACTATATTTGGCCTGCAAACAAGGCGTTCCACTTCAGGATTTTGCAGGGTCGAAGTATGTCCGCTTGTCCGTCGTAAAGTCCGCGTCTTTAGAAATGATCAAGGTGGACCGCCAGTTCGGCGGGCGCGGACCGTCACAGTGCAGGCGGTTTCGGCGCCCGAAGCGCCCGCCAAGGGCAGCTTCGAGACCGAGTTTCCTATTT…
>Isoform0000094
GGGATAACTGGAACTAACGGAGCTCTGAGCGTGCAGCATTTGGAGCTCTGAGAACGCTGCATTTGGATCCCCATTAGTCATTGGGCAGCACGTGGTTTCGATCCCAAGCGAGTTGCGCGCAGCGGGCCTGCTTATGCCTGACCTCTTGCGCCATGCAGTGTAATAGTTTAGGCGGTCCTTAGCGGGCGGGGTTGTTCCCCGCCCGCCCGTGTGCCGCGGCATTGGCGGAGAACAATGGCGGGGGCCGGCCGGCCGCGGAAAACAATGGCGGGGGTCGGCCGGCCGCGACGCGCCAAGCTGCCCGTCAGCCCTTGCAGGACGTCACGAACCAGCTGCAGCCGCAACCTGGAGCGTCGCGTGCCCCTACGCTGGACCAATTTGCTTTGGCAACCGCCATGC…
>Isoform0000095
GGGACCAAAAATTTAGACAAATGCGTCTCAGTCGGACCGTTTATGCAACCTTCGTAACCCGCCCCACCCCCATGTGACGATAGAGAGACACTATATCAGTTATAACATAGAGAATGTCTTTGTTCCTATGAATTAGTCACTGGGGCTGTGGACTCCCTCGCAATGGAGCGAGTGGGCGCGAGCGATCGGGGGCTCAGGTGGCTGAGAGCCACGCAGGCTGTGTGGCCTGCTACACCCATTGTCCACGATGTTGTCGCCGCCACCTGCGACAACGGATCGGCAATCTGGACGGCAGCCGACGACGGTTGCATCGTCAAGTGGCCCATTTCAACCGGGGTGCAAGGCGTGGGGGCGCATTCGCAGTTGCATGGGCAAGCCGTGCACCCCAGCCTGCTACTA…
>Isoform0000096
GGGACTCCAAAAATTTAAAAAGACCTAGAAACAGCGAGCTTGTGGATCGCCGCATCGACGTTTACGGAAGGCAGTTAGATCGTTGTTGTCCAGCTTACTTTAATTTGCGTCCTTCATATTCGTTGGTGAAACAATGTTGCCTACAATTACTGGCAGGATAGCGGGACAATAGCAGATGCACTGACACTGGAGCAGCGGCTTAACCCTTATCGAGGGAAACCATGGAGCTGGATGTGGCAGAAAATGTCAGCCTGGGTGGTGGCAAGGCCGGCAAGGCGGCCGCGGCCTCCCGGCCCGTGCTGGGGCCCGCGCGAACCAACTCGATGAATAATGGAAAGACGATTGAGGAGGTGTATCAGAAGAAGTCGCAGCTTGAGCACATCTTGCTGCGCCCCGACA…
>Isoform0000097
GGGTAACTTTAAAAAACTAATTTATAAGTTTTTAAAGTTGCACTAGGTCTACCTAAAGGTTGTTGGCTAAAGCTAATAAAGCCTTTTCGCTAAACCTAACTATTGAGTAATTTTTTGTTATTCAATATCTGGATAATTGAATTTCATTCAACAATTCAGTTATCAAAAAATAGCATGGAGAGTTTGATCCTGGCTCAGGATGAACGCTGGCGGCATGCTTAACACATGCAAGTCGAACGAGGTTGCATGATACCACTTCGTGGTACCATTTAACCTAGTGGCGGACGGGTGAGGAACACGTAAGAACCTACCCCTAGGAGGGGGACAACAACTGGAAACGGTTGCTAATACCCCATATGCTGAGGAGCGAAACGGTGAAAACCGCCTAGGGACGGGCTT…
>Isoform0000098
ATGCATTTTTGTAAGTTTATGCGGTTGCATGAGGTCTCACCGTGGTCGAGGACCCTTTATTTGCATTCAGGCTCCCACGCTGATTACGCAAGTCCTCCCAATCGTTTCACTTCAGGCTAGCCGACTTGCACAGCCAATTATTTCATGAACGCCACCGAGGTTTAGTATGACCTTTTGCACACAAGATTGATTCTTTAGAACGCGATCGGTGCTACTGCCGCAGCTAGTGGGCTGTAGTGGTCCCTCGTGGACCGCATCCGCGGCACCATGGAGGCAGCAGGATGCTGCCTGGCGCTTTTTGTGTTTGTGTTTGAGACCTGACCAATTCCCCCAATGCGGCAACCCGTGCATCTGGCGCCGAGACGACTGTGATGGGCTGGTCGACGCTGGGGCCGACAA…
>Isoform0000099
AAGACTCGAGGCCCAAAACGTGACTGCAACAAGTCAATCGCGAAGTTTAAAGCGGCGGTGGGAGGCTTGTGTGCACTGCAAAGCCGACGGAGCATGGCCTCCCACAGCACTGTTAAGCTTGGGCAGCAGGGTTCAGTGACAAGCCGCGCAGCAGCCCGCCAACGCACCACGGGAGTAGCCAAGAGCAGCAACGCCAAGCACTTTCGTTCGCAGAACGGGCGTGGACAACAGGTGGTACCAGCTTCCGCTGCGGCAGAATCGGCGGTCACTGTCGAGCCAGCGCAGGTCGGGCAGTTGCCCCTCGTCGCGCCGGCGAATGTGCAGCATGTAGAGACCGAATCCAGCGGCGCCGAGGCGCCTGTGGCGTGCCAGGTGGCAGACCTTAATGTCATTCTGCAG…
>Isoform0000100
GGGGGTGGCATGCAAGCGGTTGATGGCGCGCTGCGCTTCCTCAACGCCAAACTTGCGGTGGAGCGTGCAGCGACACAGCCCGAGACACTGTTGCCATCGCTGCCGGTATCCAAGGTGCCGCTGAGCGCTGATGCTCTGGCCTGCTTCCTTCGCGTGCTGGCGCCGGCGGCACCTGCGCTGCCGCCAGAGTTGACAGTCGAGTACAAGGCCCCTGCTGGAGGCCGCTGAGGCGCTGCACCCGGGGCTGGCAGCTGCCACTGCGGCTGGCGGCAACGAGGGAGCTGGCGAGGGCGTGCCGGTTGGCGAGAGCTTTCCAGCAGATGTGGAGGAGGAAGCAAACGCGTTCTTCCAGTCGATCTACAACGGCGCGCAGAGCGTGGACGATGCGGTCGGCGTGCT…
>Isoform0000101
GGCAAGCTTACGTCGGAGCTGGCCGCGACAATGCGTGACGACCTGCGCGCGCACCTGCCCGACCTCCTTCCCAAATTCATCGCGCTCTTCGCCGAGGCGGAGCGCTCGGGCAGCTACGACATGGTGCGACCCGCGCTGGCGGCGCTCGAGTCCCTGGGACCCGCGCTGGAGGACCACCTGCAGCTGCTGCTGCCGGTGCTGATGCGGCTCGTGTGCAGCAGCCCCATCCTGGGCGTTGAAGCCGTCGTCAACACGCCGCTCGACATCCGCCGCGCCGCGCTGCACTCCATGCGTCGCCTGCTGGCGCGCATGCAGCTGGCGGGCTACACGAGCGCGATACTACACCCGCTCGTGCGCGTACTCGACGGCCCCCACGAGGAGCTGCGCCGCGACGCGCTG…
>Isoform0000102
GGGAATCGCGAGCCGTGATGCGGATGCAGGGCGTGCGATGATTGGTAAAGGCCAGATATCGCAAACATTCTCGCGTCAGTCAGGAGGCATCGTGGGCGCCTTGCTGGTCGGCCTCGTGTGGGGCTGCACGAATCCGTTTGTGAAGTGCGACACTGCGCCACCATCCGCTAGCACGACATCTAGCAGCTCCTCCATAGCACATTTCGTTCGCGTCGTGCTGCGCAGCCCCGTATTCTGGATAGCACAGGCGCTCAACGCCGCAGCAGGCGCGGCATTTGTGTGGCTGCTGGGACAACCTGGCTGCAGCGTGTCGATTGTCGTTCCCCTGGCTAACGGCAGCAGCCTGGTGGCCAACGCGGCGACGGACATGGCGCTGGGTGAAGCATTCGATCTGCGCTT…
>Isoform0000103
GGGATAACATAGAGAATGTCTTTGTTCCTATGAATTAGTCACTGGGGCTGTGGACTCCCTCGCAATGGAGCGAGTGGGCGCGAGCGATCGGGGGCTCAGGTGGCTGAGAGCCACGCAGGCTGTGTGGCCTGCTACACCCATTGTCCACGATGTTGTCGCCGCCACCTGCGACAACGGATCGGCAATCTGGACGGCAGCCGACGACGGTTGCATCGTCAAGTGGCCCATTTCAACCGGGGTGCAAGGCGTGGGGGCGCATTCGCAGTTGCATGGGCAAGCCGTGCACCCCAGCCTGCTACTATGTGGACACAGCACACGCATGCAGCTGTTGACGGCGTGTTGCCGAGGCGGCAGTAGGCAGGCATGTGTGCTGAGTGTGAGCGTTGATGGCGTTGCATG…
>Isoform0000104
AGGATGTATATGATGTAGAGCGCGTGGTGGACGATGTCGTGCTCTTCTGTATGCTTGTGGGCAACGATTTCCTGCCTCCTCTGCCGACGCTGGACATTGGCGAGGGGGGTTTGGACAAGCTGATCGCCGCATACAAGGAGCTGCTGCCCAAGTGGCAAGGCTTCCTCACCTATGCGGGCGAGCTGAGCCACGGGCGGCTGGAGGACCTGCTGGGGCGGCTGGCGGGCATGGAGGCGGAGGTGCTGCAGGCGCGAGCGGAGGACGCTGAATATTTTGAGAGTAAGCGCGCGTCCAAGCGCGGCAGGGGGGGCGACGATGTCTACACGCCGCCAGCATTCCGTGAGGGTGGCGCTGATGCAGAGATAGACGAGAACGAGGCGCTGGACGCCGGTATTTCAA…
>Isoform0000105
GGGCAGCAGGCGACGATTGTCAAGCGCCACGGCGCGGCGGTGGTTGTCATGGCGTTTGACGAGCAGGGGCAGGCGGCGACTGAGGCTGAAAAGGTGTCGATGTGCCAGCGCGCGTACCGCATCCTGGTGGAGGAGGTGGGGTTCAACCCGCAGGACATCATCTTCGACCCCAACATCCTCACGATTGGCACTGGCATGGAGGAGCACAACAACTATGCGGTTGACTTCATCCGCGCGACGAGCGAGATCAAGCGTCTGTGCCCTGGCGCCAAGATCAGTGGCGGCGTGAGCAACATTGCTTTCAGCTTCCGCGGCAACGAGCCCGTGCGCCGCGCCTTCCACTCAGCCTTCCTGCACCACGCGTGCAAGGCGGGCATGGACATGGGCATTGTCAACGCC…
>Isoform0000106
GGGCAGCCCATACTGCGATGAAGGCGGCTGGTGGTATGCCAGTGACTGGTCAGCACTCGGGTCTGTTCCTGGCCCCAGCAATACCAAGACTGGTGTCAAGTACCTGCGGCGCCGCAAGTACGTGCGGCCACGCCGGCATGGAGGCGGCATGAGCCACTCCAGCTCCAACTCCAAGCCGGCGGACAGCACAAACGAACTCGTGCATCGCACGGTGTTGGGCGTGGTGGCGCCTGGGAACAGCCTTCCTCTACCGTACAACTGGCGTCAAGCAAGCAAGCAGCTACAAGTGCGGCCCCTGCTTGGCGGCGCGGAGGAGGCAGTGCATGGCTGGAGCGTGGGCGCAAGCGGTGGCAGCAGCAGCCTGAAGCTTGATGCTGTTTGCAACGGCCTCACCCGCAT…
>Isoform0000107
GGGAGGGGCCGCCGCCCCCCAAGGATGCGGATCCGGCCGCCGGCAGCAGCAGCAAAGACGGCAATGCGACGTTGGAGGGCGCTCCCTCTATGACCCGCCTCTCAATCGCGCGGGCCTCTGTCGCGGCCCAGAACAATGCCCTCTTCCGTCCCCTCTGTCAACGCGTTTATGCGGACCAGCGGTGGGCTGTCGCGGGCCTCCGCCGCGGGCTTTCGGGGACAGTTTATGAACGAGACCCTAGCGCGCATGTCGCAGAGCCCCGCCGGCTGGAAAGCCGACGATACGCAGGAGTTGGTGGAGGCGGCGCTGGAGGCTGAGGGACTTCAGGCGCCGGAGGGGGTGGACGCGGAGACGATCGAGCGGCGGCGCGGGCAGCTGCAGAAGCTCGAGGACGGCGAT…
>Isoform0000108
GGGAAACAAATGGCAACCTATCCAATAGGGCCCTAGCCTGGCCCTAGCCAAGATAAAGCTCTGCCCTGCAATGCAATTGCATCGCTGCCGACAGTGGGCACAGGGTAGCAACACGAAATGTAATTTTGAGAGCGACCATGCATAGCAACCTGCAGTTCGAACTCGTTTGTAAGGTCCAGCTCGACCTTCTTTTCCTCCACCCATTGCGGCACGCCAAACTACTGCATCTTGTAGCACTGGCGGGGCTGCTGTGCGCCTGGTGTCAGGCACCGACTGGCGATGTGTTGACGCACCACTCATCTCCATGCAAGCGAGGCCCGCTAGGACAATGAACAGCAGGGCCTCTCCGCGACCCTTGGAGGCTGGTGGGGCAGAGCTGCCGCCTGTTCCAGTGGTGCA…
>Isoform0000109
GGGAATATCACCACGCCAAAACGTTACGAAGAATAGAGCGACACCTCTCACAACTGGCCGACTGTCAGTAGTATAGTGTGAGCGTTGCGCAAACCATCGCGAGGACGTTGGCATAGCACAGGGGCCTATGTCTGGCCCACCTCGTGACAGCCGCGTCGCTCAGCAGTTCCGCCGCTCATCCTTCACACGAGCACCTTCCAGCGGTCGCGGGCAAGGAGCGCAAGACCGAAGCGCGCGGACAAATGAGGCGCTTGGACATAGGTTCGAAGGCGACCCAGCTTTGCAACGGGAGCATGTTAGCGCGGCTGTTGAAGAGCTCCACAAAGGCAAGCAGGATCAGGATGCTGTCGCTGTGCCTGTTTCTTGGGCTGCAAGGGCTGAAGCTAGCAGCAAGCCGGC…
>Isoform0000110
GGGACTGGATGTTTGTGGTCTTGCGCAATGCTGCGCTCTGTAAGCTGCATCACCTAAGACTCGAGGCCCAAAACGTGACTGCAACAAGTCAATCGCGAAGTTTAAAGCGGCGGTGGGAGGCTTGTGTGCACTGCAAAGCCGACGGAGCATGGCCTCCCACAGCACTGTTAAGCTTGGGCAGCAGGGTTCAGTGACAAGCCGCGCAGCAGCCCGCCAACGCACCACGGGAGTAGCCAAGAGCAGCAACGCCAAGCACTTTCGTTCGCAGAACGGGCGTGGACAACAGGTGGTACCAGCTTCCGCTGCGGCAGAATCGGCGGTCACTGTCGAGCCAGCGCAGGTCGGGCAGTTGCCCCTCGTCGCGCCGGCGAATGTGCAGCATGTAGAGACCGAATCCAG…
>Isoform0000111
GGGAACCAGAAAAGTTGCGAAGGGGGCAAGTGAGGTGGTGAACAGGAGATGCAAATTTATTTCAAGATAGCAACACGCAGCAGAAGGCGGTGCCTTCGCGCAAACGCGACATGACGCCCACTTCTAGTTTCACCTTTGCTTCATCGCAGCTTCATAACGACCTTCGTCCTCACGCCACTGATCTGCAACCAATACATGCGCCGTAAAGAACAAGTTGCTAGCTTTGCTGACATCTAGTGTTACTTTGGTTTGAGCGGCTTTGCGTCGCTGTTTGGATGGTGTGGGGCGCTGCTTGGGGTAGCAGCCAGTCGGCCTTGGTCGACGCTACGGGGTCGTACAAGGCGGCGCGTGCTGCCAGATACGGTGCCGGACCGCACAGAAGACACAGGCATCTATTTT…
>Isoform0000112
GGGAGAGCGACAAGTACATCTGCGTCCGGGAGTCAGCGCCGCAAAATAGCGTCACTATTATTGACATGGCCGCCCCAATGTCGCCGATGAAGCGGCCGATCAGCGCTGACAGCGCGATCATGAACCCGGCTAGCAAAGTGATTGCGCTCAAGGCTAAGGTGGGAGATCAGGCGGGCGATAGCCTGCAGATCTTTAATCTGGAGATGAAGTCTAAGGTCAAGAGCGTGCAGCTGACCGAGTCGGTGGTGTATTGGCGCTGGATTTCCACCTCCAAGCTGGGAATGGTCACCTCCTCGGCGGTCTACCACTGGGACATGAACGGCCCCGGTGACCCCGTCAAAATCTTCGACCGTGCCGCCAACCTGGAGGGCACGCAAATCATTTCCTATCGCACGGATT…
>Isoform0000113
GGGAGGGGCGCCAGAGCAAGGGCGTGGCCAAGACGGTGACGAAGCAGCGCATTGAGAGCCACTTTGACCTGGAGCTGCGCGCGGCGGTGATGCACGACATACTGGACATGATGCCGGAGGGCATCAAGCAGAACAAGGCGCGCACCATCCTGCAGCACCTGTCGGAGGCGTGGCGCTGCTGGAAGGCGAACATTCCCTGGAAGGTCCCGGGGCTGCCGGGCCCGATCGAGAACATGATCCTGCGCTACGTGAAGCAGAAGGCCGACTGGTGGACCAACGTCGCGCACTACAACCGCGAGCGCATCCGCCGCGGCGCGACCGTCGACAAAACGGTGTGCCGCAAGAACCTGGGCCGCCTGACGCGCCTGTACCTCAAGGCCGAGCAGGAGCGGCAGCACA…
>Isoform0000114
GGGTAACTTTAAAAAACTAATTTATAAGTTTTTAAAGTTGCACTAGGTCTACCTAAAGGTTGTTGGCTAAAGCTAATAAAGCCTTTTCGCTAAACCTAACTATTGAGTAATTTTTTGTTATTCAATATCTGGATAATTGAATTTCATTCAACAATTCAGTTATCAAAAAATAGCATGGAGAGTTTGATCCTGGCTCAGGATGAACGCTGGCGGCATGCTTAACACATGCAAGTCGAACGAGGTTGCATGATACCACTTCGTGGTACCATTTAACCTAGTGGCGGACGGGTGAGGAACACGTAAGAACCTACCCCTAGGAGGGGGACAACAACTGGAAACGGTTGCTAATACCCCATATGCTGAGGAGCGAAACGGTGAAAACCGCCTAGGGACGGGCTT…
>Isoform0000115
AAAGCAACTAGCGCATATAACGCGACGAGGCGATGCAGACGAGCTAGGACAGCTGCTGCAGGCGCTAGACCCTAGCAGCCACATCATCGCTTGATATGGCAGACGATGTGCCGGTGCCCGCATCGCGCCGGTACACCTCGCGCCGGCGTCTGATGGTAAACAACGAAGCTACTGGCAGTAGCAACGCCAACGGCCCACCATTAATAGCACAAGCACCGCCGGCGGTCCGCGCGGACCAGCCTGCGGGCTTGCCGCTGGCACCCGTCCGATCAGGCGAGCCCGACTACCCAGTACACAGGGCAACCGTTGGCTCGAGCTCCGCCGCACCTGTGGCGTCGCAGCAGCATGTCACACAAGGACGCACGCCCACCTTCATTGGCGAGTCGCAGCGCAGTGGGA…
>Isoform0000116
GGGACCCAAGCACGCATGTTCCGGGGCGAAGCATCAGCGCACACCATACATTCCGCCTTTTGCACTCCAAATTGATCATTTTGCTGTGTTAGCGCGCCGCCTTTGGCCCGGCAGCGCCTTGCGCAGGTTGTTCTGCTTTACCATTGACCGCACTTCGCCGGGCCAGGCGACGGTGTGAGAGCCCCAATGCACTGTTTCGGGCGATAGGCGGCCATCAGCTATCATGGCGGACGTCCTAACGGTCGGCTCCCGCGTCTGGGTGAAAGACCCAGCGGAATCATGGCTGAAGGCGGAGGTGCTGTCAATCGAGGGCGACATCGTTCGCGTTTTATTGGAGGACAGCGGCAAGGAGCAAACATGCAGCGCGGCAGATTGTCCGCTGCAAAACCCGGGCAGCCG…
>Isoform0000117
GGGAATCCAATCGCGAGCCGTGATGCGGATGCAGGGCGTGCGATGATTGGTAAAGGCCAGATATCGCAAACATTCTCGCGTCAGTCAGGAGGCATCGTGGGCGCCTTGCTGGTCGGCCTCGTGTGGGGCTGCACGAATCCGTTTGTGAAGTGCGACACTGCGCCACCATCCGCTAGCACGACATCTAGCAGCTCCTCCATAGCACATTTCGTTCGCGTCGTGCTGCGCAGCCCCGTATTCTGGATAGCACAGGCGCTCAACGCCGCAGCAGGCGCGGCATTTGTGTGGCTGCTGGGACAACCTGGCTGCAGCGTGTCGATTGTCGTTCCCCTGGCTAACGGCAGCAGCCTGGTGGCCAACGCGGCGACGGACATGGCGCTGGGTGAAGCATTCGATCTG…
>Isoform0000118
GGGAGGCAACGGCCGGGCCCCCTAGTGGCGTACTGTTCTTGCTATTTGATGCACTTTACCACACTAAAGCTTGGCACTTTCCCTCAATTGATACTTGAACGCGCTTCGTGGCGTTTGCGGCGCTTCTTGGCGTCCGAATCGCGGAATCGAGGCCACCGACGCAGTTAGCCCGGCCGGCCAGCGTGCTGCAACCCCCATGTAGCATTTTTAGAGCAGATCGGACCGAAAACGCAACGTTGTTTTGTTTGAGGTACCATGATGAGAGTCTGTGCCGATTTTTGTAGGGGGGCCGTTGCTCATTCTTCGAGCTGCAAGCGCCGGAACGAGCTGGCCGGTTGCTCCTGCCTAGCTGCGTGCAGGGTGGCTTGCCCCCTCCCCTGTCGGCACGATGCGCACCTC…
>Isoform0000119
GGGAGGCAACGGCCGGGCCCCCTAGTGGCGTACTGTTCTTGCTATTTGATGCACTTTACCACACTAAAGCTTGGCACTTTCCCTAAATTGATACTTGAACGCGCTTCGTGGCGTTTGCGGCGCTTCTTGGCGTCCGAATCGCGGAATCGAGGCCACCGACGCAGTTAGCCCGGCCGGCCAGCGTGCTGCAACCCCCATGTAGCATTTTTAGAGCAGATCGGACCGAAAACGCAACGTTGTTTTGTTTGAGGTACCATGATGAGAGTCTGTGCCGATTTTTGTAGGGGGCCGTTGCTCATTCTTCGAGCTGCAAGCGCCGGAACGAGCTGGCCGGTTGCTCCTGCCTAGCTGCGTGCAGGGTGGCTTGCCCCCTCCCCTGTCGGCACGATGCGCACCTCA…
>Isoform0000120
CTGGCCGCGTTGCATAATGGGCACCGACGCTCGGTGACTGCGTTGCCTGCGTGGCCAGTGCGCGCTAGGCTGGGGGCACCATGCAGGCCCAGCCGGCCGTGAAAGTCTCGCCTCAGCAAGGGCAGCTGCCGGCTCCGCAGCAGCAACGCGTAGTCGCACAGGCTAATCCGTCGCAGCCATGGCACTCGTTACAGACCGACCCGGAGCTGCGGTCGCAGATGATGAACTCGATCTGCGAGCTATTCTCCAAGCGCAAGTCCAACGTGACCTCCGATTGGCACAAGAAGCTGCCGGAGTTCGTGCGTAAGCTGGAGGAGCAGCTGTACCGGGCTGCACGCAGCAAGGAGGAGTACACGGACCCCGCCACGCTTGAGCAGCGGCTGCAGTCTGTGGCGCGCA…
>Isoform0000121
GGACCACATACAGGGCAAGAAGGCAGGCAGCCTGATCAGTGCCCTCGCACAAGCCAACATGGCGGTGCTGCAGCTGGTTCCGAGGGATGCAGGCACCCCTGCTGGCCTGTTTGGCCTCAAGCTGGTCTCAACGCCACATGACATGCCGATTCAAGGGGGTGCAGCGACACTGCAGATTTGCTGCAAGCGAGATGATGTGGTTCTGCTGCTGCACACCTCAGGCACCAGTGGCGCCAAAAAGCTGGTACCCTACACGCTGGACATGCTGGCGGAGGGTGCAGCATGTGTGGCAAGACCTTGGGCGCTTTCCCCCGCGGATGTCTGCCTCAACATGATGCTGCTCAGCCACGCAGGCGGCATTGTGCGCAACCTGCTGGCCCCCCTGATGGCAGGCGGCGG…
>Isoform0000122
GGGGCCTGCGCCTGGGGAGGAGGAGGAGGAGGAGGAAGAGGAGGAGGAGGCGGCGAGGCTTCCGCCGGCGCCGGCACCGCGAGTTGAGCAGGGTGATGGCGAGGGCGATGATGCCAATGCGGAGACCGCTTCACTTGCAGCTTTTCAACAGCTGTTGCGCTCGCTTGTGCTGCTGGAACGACTGGCTCAGCGCGAGGGCATGTGCGGGACGCTGGTCCCAGGGTCGACCCGCTGGGGCGGCAATATGCAGCTTAGCGGCAGGCTGCGTATCACGCTGCCCACACGCATAATGGACACCGATGACACGGAGGCGTCGCAAGGTGGCTGCCCCGTGCCCGACCCGTGTGCGCAGCAGCCGGCGCGCACCTTTAACGAGCGCCGCTGGTTCCGGGAAGATGC…
>Isoform0000123
GGGACCAGTTGGAAGGCGTGCACCAGTTGGAAGGCTTGCAAAATTCCCGGCATCATCACAACGAAGTGCCACTGGCGCAGTAGATCGCTGTCGCAGTGCAGTGGCGGCGTGCAGGCCGGGGTCGACCTTGCAGACAGTGAGGACAGCGTGCTGACTCGAGATGGGATGGAGTGGTAATCATTGCGCGTTAGATTGCGTCTGGCACTGTACTTCAGGCTCATTTAAGAGCAGCAGGCGCGCTTGACCTCTGCTGGGCACTCTTCCCTGCAGCGATGGCGGCGACCTTACGCACCAGGGTGCTGCACAAAGAGGTGCACCCGCCCACAGGAGTGACAACCGCGGTGGTGGGACACCTCACCCGCCCGCCCGCGCCAGACGTGCTGCCCGACCTCGTGATAG…
>Isoform0000124
GGGGCGCGTCACGCAAGGGGTTGCGCAAGGAGCTGGACGAGCTGCGTGGCGAGCTGCTCGACGAGGATGAGGGGCCTGAGGTGCACGTGGCGGGCGGCAAGCACGGGCCCGCGCACGCCAACGGCGTTGCTGCTGGCGAGGACGTCGGCAGCGGAGGCGTGGGCGGGGCGCGAGCGCAGGCCAGCGCACTGGTCGAGGAGGCGGTGTGCGAGATCAGAAACGCGTTTTTCAGCAGCCAGCCGAGCGTCAAGTGCCACAACTGCAACGCAAACAGCCCTAAGATCAAGGCTATGGAGAACAGCAAGGTGTTCATGCTGCCGCTGAAGCCCAAGCAGGCGCTGGCCAACGAGTCGCGCGGCATCGCCATCGCCTCACTGCTGCCGCAGGTTGGAGACACGG…
>Isoform0000125
GGGTTCGTGAGGCAGAGTGTGCCGGTGCGAATGTGGCCGCGAGTGAGTCTAGTGTGCGGTCAAAGCAACTAGCGCATATAACGCGACGAGGCGATGCAGACGAGCTAGGACAGCTGCTGCAGGCGCTAGACCCTAGCAGCCACATCATCGCTTGATATGGCAGACGATGTGCCGGTGCCCGCATCGCGCCGGTACACCTCGCGCCGGCGTCTGATGGTAAACAACGAAGCTACTGGCAGTAGCAACGCCAACGGCCCACCATTAATAGCACAAGCACCGCCGGCGGTCCGCGCGGACCAGCCTGCGGGCTTGCCGCTGGCACCCGTCCGATCAGGCGAGCCCGACTACCCAGTACACAGGGCAACCGTTGGCTCGAGCTCCGCCGCACCTGTGGCGTCG…
>Isoform0000126
GGGGAGCTGGATGGCGCCCCCGACAGCACCACGCTGCAGGCAGTGTGTGCGCCTGGCGCCACGGTCGGGCGCTCATGCGTTGTGGAGAGCGCTGACGAAGCAGTGGCGGCTGGGGAGACTGGGTACATCAAGCTGTCGCGCTGCGACAGGTACGGCAACCGCGTGACGAGCGGCGCAGGCCAGCCGCCCGTCACTGCGACATGCGCGTCGGGCTCGCAGCCGCTACAGCTGCGCGTGTTGGAGCAGGGTGACGGTACTGTTCTCATCGGCTACAGCCCATCCGCCGCTGGCACCTATGTGGTTCAGCTGGCATGTGGCGAGGGGTCGGACGCCGCAGTGGGCGCCCCTGTGCAGCTGTGCTGCAACCCCGGCACTGTCGCACCCGCAAACTGCAAGGCC…
>Isoform0000127
GGGAACCAGAAAAGTTGCGAAGGGGGCAAGTGAGGTGGTGAACAGGAGATGCAAATTTATTTCAAGATAGCAACACGCAGCAGAAGGCGGTGCCTTCGCGCAAACGCGACATGACGCCCACTTCTAGTTTCACCTTTGCTTCATCGCAGCTTCATAACGACCTTCGTCCTCACGCCACTGATCTGCAACCAATACATTCGCCGTAAAGAACAAGTTGCTAGCTTTGCTGACATCTAGTGTTACTTTGGTTTGAGCGGCTTTGCGTCGCTGTTTGGATGGTGTGGGGCGCTGCTTGGGGTAGCAGCCAGTCGGCCTTGGTCGACGCTACGGGGTCGTACAAGGCGGCGCGTGCTGCCAGATACGGTGCCGGACCGCACAGAAGACACAGGCATCTATTTT…
>Isoform0000128
AGTTCGAACTCGTTTGTAAGGTCCAGCTCGACCTTCTTTTCCTCCACCCATTGCGGCACGCCAAACTACTGCATCTTGTAGCACTGGCGGGGCTGCTGTGCGCCTGGTGTCAGGCACCGACTGGCGATGTGTTGACGCACCACTCATCTCCATGCAAGCGAGGCCCGCTAGGACAATGAACAGCAGGGCCTCTCCGCGACCCTTGGAGGCTGGTGGGGCAGAGCTGCCGCCTGTTCCAGTGGTGCAGCTGTGTCGAAGCAGCACGATCGACCTCACAGCGCTGCGACTGGACACCGGCAACACCGACACGGCGGTGTTTGCATGGACGGTGTGCTTTCATCCCAAGCTTGCCAAGGTGGCAGTGGCGACAGCGGGCTGCATCACGGAGTACGATGTCAT…
>Isoform0000129
GGGACTTCCAGCTGCTCACATTTCAGCCAGGCGCTGAGCCAGATACGCCTGGCTCGGGTCCGCCGCCATACAGTGACATTCTGACGGCGGGTTCTCTATCATGGGAGTGTGACAACGCTGGCAGCGATGGGCAGTCGTGCGCAGTGACGGTGGAGCTTGGCGAGGAGTATGAGCTGGAGGGCGCGTTCCTCTGCTATGAGCCGCTGTCCAACAAATGCAACGGCAACGCGGGCCTGCTGGACGACCAATTTGTGTTTCACACGCTGCGGGGTCGTGAGGCGCCGTCGGGCGAGCTGGGCTGCTGCCTGCAGTGCTTGTTCTTCACCTTCTGCACCAATTGGGAGGTCAGGGATGGCCAGTGCCTGCGCTCAGCTGAGACGCCTGTCACGGGTTCCATCA…
>Isoform0000130
GGGGACAGCCAATTATTTCATGAACGCCACCGAGGTTTAGTATGACCTTTTGCACACAAGATTGATTCTTTAGAACGCGATCGGTGCTACTGCCGCAGCTAGTGGGCTGTAGTGGTCCCTCGTGGACCGCATCCGCGGCACCATGGAGGCAGCAGGATGCTGCCTGGCGCTTTTTGTGTTTGTGTTTGAGACCTGACCAATTCCCCCAATGCGGCAACCCGTGCATCTGGCGCCGAGACGACTGTGATGGGCTGGTCGACGCTGGGGCCGACAAACCGGCCCAGCAGTGGCCACTCACGGAGCCGGCCCTTTGGCCAGCTACCTGCTCTGCTTTCAGCGCTGGTTCTGCTGCTGTGTGGCTCTTTGTCCCCAGGGCCCGCTGTGGCCGCAACCGGCGCT…
>Isoform0000131
GGGCATACATGTGCTGCTGCACAACGCGGTACTTGGCCCCATACTTGTATCTGCGGTCGTTTTCGTGTTGTTGCAGCTGATTGCACTGGTTTGCTGGCCAAGCCCAACAAGGGCCTGTTATGGATCAGTCCTCAGCGCAAGATGGGCGAGGCGGCAAGGTGGCGCGCTCCAGGACGGGTGCCAGTGCACGCGCCAGCACGCCCTACGCTCGGCCAACAGGGGGGCGAAGGGTGCAGCGTGCCGCACAGGAAGGCCACACTGATGCCCCGCCATCAAGCGGTGGGCTGTTTGGCGCACTGTACAGCGCAGCTGCTACGCCGCTGAAGGCGGTCAGTGGTTTGCTTGGCAGGACGCTTTACCCGTCCAACCGCGCTTCGGGCGAGGAGTCGGCACTTTACG…
>Isoform0000132
AAGGCCCTGCTGGAGGCCGCTGAGGCGCTGCACCCGGGGCTGGCAGCTGCCACTGCGGCTGGCGGCAACGAGGGAGCTGGCGAGGGCGTGCCGGTTGGCGAGAGCTTTCCAGCAGATGTGGAGGAGGAAGCAAACGCGTTCTTCCAGTCGATCTACAACGGCGCGCAGAGCGTGGACGATGCGGTCGGCGTGCTGCGGCGCTACAAGGGCAGCGGCGAGCCACGCGAGCAGGTCGTGTTTGCTTGTATGGTGCACAACCTGTTTGACGAGTACCGCTTCTTCCCGCAGTACCCTGACAAGGAGCTTGCTACCACCGCAGTGCTGTTTGGCGCACTCATACACCACCAGCTGATTACGAGCATCAGCCTGGGCATCGCGCTGCGCTATGTGCTGGATGCG…
>Isoform0000133
GGAGACTGGTGAAGGACAGGAAAGTATCACAAGGTTATATCGCAGCGCGTTGCTGGTTCGAAGTTTTGCTGCAGCTTTGCTTCCGCTAGTTGGTGGCCATCCAGCGCGAAGGAGTAGGTCACCGCCCGACCCAGTGCCCGCCGCCCGACCGACTACCACGGTGGGAGGTCCGGCTGGAGATGGCGCTGCGCGTGCCAGCCTTGGCGGCGGGGCTTGTCACGGCGGTTTTGCTAGTAATCACTGTCCCAGTGGCGTCTTACCGCGCCGGGGAGCCGTTTCGCGTGAAACTCTGTGTGGACCGGGGCTTTAGTGCCGAGCGGCTGCAGCGATGCACTGACACGTTGTCGCGGGCCAACACCACCGAGCTATCCTTTGAATGCGTCATCCGTCCAGCCACTG…
>Isoform0000134
GGGCTTGTAAATGCCTTGTCATCGCGTCATTGGTTCTTACAGTCAAGTTGCAGCACTTTAACAACGGACTACACCGCTTTGCTGCTGATTGTGGATTCTCGTTCAATGCTGCTGATTGTGGACTCTTTGACTATTTCGCAGGCGTGTCTCCGAACTGTAGTGCTCTGTCTGATGTCCAAACTATCAATGAGCCAAGTTAACAGGCCTCGGTGCGTTCGGCATCGTGTATGTGTGCGCTGTGCCCATTGTGCCATGTGGGATCGTCACTTGCTCCTGAATTATTACACATTTTGCCATTCGACGTCCGCTTTGGCAATGCAAACTCCTTTTAAGTCTTGCACGTCGCCGACGCAACACCGCGCGAAACTGTGCGGCACAAACCGTATAATGGCGGCGGCG…
>Isoform0000135
GGGAATAGTTTAGGCGGTCCTTAGCGGGCGGGGTTGTTCCCCGCCCGCCCGTGTGCCGCGGCATTGGCGGAGAACAATGGCGGGGGCCGGCCGGCCGCGGAGAACAATGGCGGGGGTCGGCCGGCCGCGACGCGCCAACCTGCCCGTCAGCCCTTGCAGGACGTCACGAATCAGCTGCAGCCGCAACCTGGAGCGCCGCGTGCCCCTACGCTGGAGGAATTTGCTTTGGCAACCGCAATGCTGCGGCTTCTGGAGCAGCAGCGTCGGCAGGAGGCCAGGCAGGCTCGCGCGAACCGCGCCGCCGCGCGACGGTCTCGCCGCACCCTTCATGCTGGCCTGGAGCAGCAGCGGCCCGTATCGGCAGCGGAAGCCCGGCAGGCTCGCGCGCACCCCACCGCC…
>Isoform0000136
GGGCCGCGGCATTGGCGGAGAACAATGGCGGGGGCCGGCCGGCCGCGGAAAACAATGGCGGGGGTCGGCCGGCCGCGACGCGCCAAGCTGCCCGTCAGCCCTTGCAGGACGTCACGAACCAGCTGCAGCCGCAACCTGGAGCGTCGCGTGCCCCTACGCTGGACCAATTTGCTTTGGCAACCGCCATGCTGCGGCGGCGCCGGTTTCTGGAGCAGGACCGTCGGCACGCGGACCGACAGGAAGCCAGGCAGGCTCGCGCGCACCGCGCCGCCATGCTACGGTCTCGCCGCACCCTTGATGCTGGCCTGGAGCAGCAGCGGCCCGTATCGGCAGCGGAAGCCAGGCAGGCTCGCGCGCACCGCGCTGCCATGCTACGGTCTCGCCCCCATGGCCGCACCC…
>Isoform0000137
AGAGACCGAATCCAGCGGCGCCGAGGCGCCTGTGGCGTGCCAGGTGGCAGACCTTAATGTCATTCTGCAGGAGCGCGACGCGTGCGGGGTGGGATTTATTGCCAGTCTGAAGAACGAGCACAGCCATGACGTGGTGCAAAAGGCGCTGCGTGGACTATCGTGCATGGAGCACCGTGGTGCGTGCTCTGCGGACGAAATTTCTGGCGATGGCAGCGGCGTTATGCTCAAGGTGCCGTGGGCGCTGCTGCAGAAAGACTGCCCGGCGCTCAAGGAGGAGGCGTCTGGCGTGGGGATGCTGTTCATGCCCAACGACGACGCGCTAGTTGCGCAGTGCAAGGCCCTGTTTGAGGAGGTGGCGGCCGCTGAGAAGCTGACTGTGCTGGGCTGGCGCGAGGTGCC…
>Isoform0000138
GGGAATATCACCACGCCAAAACGTTACGAAGAATAGAGCGACACCTCTCACAACTGGCCGACTGTCAGTAGTATAGTGTGAGCGTTGCGCAAACCATCGCGAGGACGTTGGCATAGCACAGGGGCCTATGTCTGGCCCACCTCGTGACAGCCGCGTCGCTCAGCAGTTCCGCCGCTCATCCTTCACACGAGCACCTTCCAGCGGTCGCGGGCAAGGAGCGCAAGACCGAAGCGCGCGGACAAATGAGGCGCTTGGACATAGGTTCGAAGGCGACCCAGCTTTGCAACGGGAGCATGTTAGCGCGGCTGTTGAAGAGCTCCACAAAGGCAAGCAGGATCAGGATGCTGTCGCTGTGCCTGTTTCTTGGGCTGCAAGGGCTGAAGCTAGCAGCAAGCCGGC…
>Isoform0000139
GGATGGTGGACAAGGAGGACCCCAAGTACAAGGCCGCAATGCGTGCGCGCAACCCTGAGCAGCGCCTGCGCGCGTTTCTGGCCGTGTGCGGCAGCAAGCGCGCGGACGAGGACGGCGGCAACCCGCAGCCGCAGTACCGGCTGGAGGGGATGTCAATTACCGCCGAGTTTGCAGCCAAGAAGAGCCGCGAGGATGATGAGGAGGGCATCATGGACAACGTGGAGCGAAAGCAGGAGATCACGGCGGAGCGCGCGCACGAGATCATGAAGCGCATCAGCGATGAGGACTGCCTCGCGCTCGGCTTCAACCCCAAGTTTGCGCGCCCCGACTGGATGATCCTAACTGTGCTGCCCGTGCCGCCGCCACCCGTGCGGCCGAGCGTGGTGATGGACGCCAGCA…
>Isoform0000140
GGGATACAGCGCAGAGGCCGTACAGTGCGGGTCACCATAAATGACAGGCGCATCATCTTGCTATTGGGCAAGTTTGGGGTAGCCCGCTTTGCAAAGCAGCTGCGCAGGGTATGTGGCTGGCGATGCGTGGCAGACGTGCCACAATGCAGTGGGAACGGGCGATGCCTATGTGGAGACTCGGCAGCAAGGAGCGAGGCAGAAAGGGAGGTGGCCAGCGTTGTGGAGGGGCTAATGGCGGGGGCTAATAACTGGTCATCACCCCTGGCACCACGGGCACCTTTGCGTACGGGGAGCCTCCAGCGCGGCCTACGCATTGGCAGCTGGAATGTGCGCAGAGGCATAGCTGCACAGGAGGCTGCCCGGCCACCACTCAAGGCCCTGGAGATGCTTAACATTCTG…
>Isoform0000141
GGGAAAGCTGCGGGCCTGCACTGCTCATACGCGAACAACAGGTTCTGCACTTCCTTTTACTGATTGGTGCCTTCTGCATGTCAAGGTGATCAGCACCATTGGATGTTACGTAACCATAGTCTCAATACTTCGTAAGGGTTCCCACACCTTCACCTGCCCAGTGCACGTGCGCCAGCACTGCGACACTGTATTGTCAACACTTGGTTTTAGTGGCGATGGAGCCTCCGATGCCGCCGCGCCGGTCGCGGTTCGGGCCGATGTCGAGGCTGCCGCCTGGTAACTTTTGAACGACTGACGAACGACTCCCTTCCCGGCGTTGAAGCGAAACATTTTCGACCGTGCTATTAAGTTGAAGGAGCGCCAACATGGAGGCGCCTGCGGCGGACCCCGGTCTGGAAC…
>Isoform0000142
GGGTCCGCGTCTTTAGAAATGATCAAGGTGGACCGCCAGTTCGGCGGGCGCGGACCGTCACAGTGCAGGCGGTTTCGGCGCCCGAAGCGCCCGCCAAGGGCAGCTTCGAGACCGAGTTTCCTATTTCCACAGGCTATAAGCTAAAGATAATGGTGGAAAATGCCGATGGGCAGCAGCAGCTGCGGCTATGTACTGACCTTCCCGGCAAGCTGTTGCTGCACTGGGGCGTGGAGGGGGGCGAGGGCTACAAGGGCGGCTGGAGGCTGCCCGGCGAGGCGTGCTGGCCGGAAGGCACCGTCACATATAAGAATCGCGCGCTGCAGACGCCCTTCAGAAAAACGGGCGAGGGGTGGCAGGAGGTCGCGGTGTCGCTGCGCGGGGCGGAGGCGAGCGACTACC…
>Isoform0000143
ACTTCTAGTTTCACCTTTGCTTCATCGCAGCTTCATAACGACCTTCGTCCTCACGCCACTGATCTGCAACCAATACATGCGCCGTAAAGAACAAGTTGCTAGCTTTGCTGACATCTAGTGTTACTTTGGTTTGAGCGGCTTTGCGTCGCTGTTTGGATGGTGTGGGGCGCTGCTTGGGGTAGCAGCCAGTCGGCCTTGGTCGACGCTACGGGGTCGTACAAGGCGGCGCGTGCTGCCAGATACGGTGCCGGACCGCACAGAAGACACAGGCATCTATTTTTGTCACTTGCCATAGTATGCGTGCTGGTGGCGCTGGGACCGGCGGCGGCCGTGACGGATGTTCGCAGGACAAGCGCTCCAAACAACAGCAACAACCATAGCTTTTGGCACCATCCGCTA…
>Isoform0000144
GGGCGGCTGGAGGACCTGCTGGGGCGGCTGGCGGGCATGGAGGCGGAGGTGCTGCAGGCGCGAGCGGAGGACGCTGAATATTTTGAGAGTAAGCGCGCGTCCAAGCGCGGCAGGGGGGGCGACGATGTCTACACGCCGCCAGCATTCCGTGAGGGTGGCGCTGATGCAGAGATAGACGAGAACGAGGCGCTGGACGCCGGTATTTCAACGCTGGCGCTGGAGGACCGCAAGGAACTTGAAATCCTGGCCGTGGCTGAGGGCGAGATGCCCGATGACCGGCCTGCGGGCCCCGCCGAGCCGACGATGATGTCAGCGGAGGCGCGAGCGCTGTTCCTCAACGGTGACAGCGCTCAGGCGGTCAAGCTGTGGCGCGAGCGCTACTACCGCGAGAAGTTGGGC…
>Isoform0000145
GGGGTTCCAACGCTATTGATCCTTGCATCTCCACGTCTTACACCTGCCAGACGTCTGTGCTATAATCGTGACGCAACGATGGCAGCAAAGGAGCCGGCTGATGCTCCAACACGGCGGACTACTAGCGCTCTTCTTGTGGAGGATTTGGATGGCGGACCGGGACTTGCTTCTCTTACCCCACAGTGGTTGCTCGATAGGTCCTCTTCTATCAAGGAGGGAAGCAAGCTGCCTGCCGCTGGAGGCACGGGCGTGCTGAAACAGGACGATGCCAGCCGCGATGAAGGGGGGAAGGACAAGGATCGGTGGGGCGTCGGGGCTGATAAGATCAAGGGCGACGGCTGGAACGGTGGCGGGGTCGGTCGAGCCCACGCGGGTGGCCCGGACGCTCGTGGAGGCGGC…
>Isoform0000146
GGGCGTGGGCAGCTTGGTGTGCTCCTAGCGCGCGGGCCGCTGAAGCGGGAGGCGTGGGTGGTTAAGGTGCAGCAAGATTGTGCACGGCATGCGCAAGAGTGTGCGCGCCAGCAGCGCCTTCAGCGGCGTCAGCGGAACAGGCAGGACAGGGGCTGGCAGCAGATGAGCGAGGCCGCTGTGGGGCCATGGGCTGTGGCCGATGTGCCAGCAGCGTTGGTGCTTGATCGTGCACAGGGCTGGCCGCTGGGGTGTGATGAAGAGCAGGAGCAGACAGCTTGCATGAAGTCAGGGCTTGATAGCAAAACAGATGCAGTGGCGTGCACCGTGCGGCAGTGGGCAACAGCGGACAGCGGGAAAGGGGAAGACGCCCGTCGCACCGTGTGTTCCAGAGTGGAGCCA…
>Isoform0000147
GGGACTGAGTAAAAGTTGTAGAAAGGGATAACCGGTCACTTTGCAGGGACGGGTAGCCATTAGGCTGGGCAACGAGTAGACGTAGGAGTCGCGCATCGCACCGCCAGGCGAGGCGGCGGCGCGGGAAGCACTGGTCTCTAGAAAATAGGACATAATAATTTTGCAGGGATGCCAACCGGTAGTGGCCTGCGCTTTGTATGGGAATGTTGATGGCTTGTCGGGCACAGACAGCGCTTTTTGCCGCCAGGTCTCTGCTTCACTAGCCGCTTGCAAGCAGTACCAGACCTAGAGCGGCGCTGCGCGACTACCCATCGTCAGCTGACAGGCACGCCCGCACCGCGTGCCCCACAGAATCCCATGCCAAGCGCCGCGCCGTCCGGCATGGCGGCAGGCAGCACG…
>Isoform0000148
GGGAGACTGGTGAAGGACAGGAAAGTATCACAAGGTTATATCGCAGCGCGTTGCTGGTTCGAAGTTTTGCTGCAGCTTTGCTTCCGCTAGTTGGTGGCCATCCAGCGCGAAGGAGTAGGTCACCGCCCGACCCAGTGCCCGCCGCCCGACCGACTACCACGGTGGGAGGTCCGGCTGGAGATGGCGCTGCGCGTGCCAGCCTTGGCGGCGGGGCTTGTCACGGCGGTTTTGCTAGTAATCACTGTCCCAGTGGCGTCTTACCGCGCCGGGGAGCCGTTTCGCGTGAAACTCTGTGTGGACCGGGGCTTTAGTGCCGAGCGGCTGCAGCGATGCACTGACACGTTGTCGCGGGCCAACACCACCGAGCTATCCTTTGAATGCGTCATCCGTCCAGCCACT…
>Isoform0000149
GGATGCGGACCAGCGGTGGGCTGTCGCGGGCCTCCGCCGCGGGCTTTCGGGGACAGTTTATGAACGAGACCCTAGCGCGCATGTCGCAGAGCCCCGCCGGCTGGAAAGCCGACGATACGCAGGAGTTGGTGGAGGCGGCGCTGGAGGCTGAGGGACTTCAGGCGCCGGAGGGGGTGGACGCGGAGACGATCGAGCGGCGGCGCGGGCAGCTGCAGAAGCTCGAGGACGGCGATAGCCTGACGAAACTGGAGCGGGTCAGCCTGGCCGAGGCGGCACTAGAGGACGGCGTGGACACGTATCTGCGGCGCGTGCAGGAGACGCTGGAGGGCGCGGGGTACCACCTGCCCATGGTGGAGGTGCGGTACAAGGAGCTGATCGTGGAGATGGACGCGCACGTCG…
>Isoform0000150
GGGATTGGCACTGGCATGGAGGAGCACAACAACTATGCGGTTGACTTCATCCGCGCGACGAGCGAGATCAAGCGTCTGTGCCCTGGCGCCAAGATCAGTGGCGGCGTGAGCAACATTGCTTTCAGCTTCCGCGGCAACGAGCCCGTGCGCCGCGCCTTCCACTCAGCCTTCCTGCACCACGCGTGCAAGGCGGGCATGGACATGGGCATTGTCAACGCCGCCCAGGTGCAGGCTGACGTGTATGAGAAGATTGACAAGGAGCTGCTGGAGTATGTGGAGGACGTACTGCTGAACAGGCGCGACGACGCGACTGAGCGCATGCTCGAGTATGCAGCCACGCTTGATCCCAAGAGCAAGCCCACCGCAGTGCGCAAGCTGGTGGAGGAGCCGGCGGCCGCC…
>Isoform0000151
GGGGATATCTTTGCATTGTTTTGTTTTCAGCTTGTAGGCACTAGTCTTTCCTGCAAGCTACAGGCAGTCCCGTCCCCGTCCCCGCATCGGTGGGCGTGCGCCGCTGGCGCTCCGCCGTAAGGATGGGCGGGACACGCTGAGCCACGGAGGCAAACAAGGTCACCAAGCACACCAAGCCTAAGGGCACCCGTTTTCAGCAATGCCGACAAATGGAAACTTCTTCAAACAAGTGGTGCTTCTCCTGGATGAAACAAGATTGTCCCCGTACGCAAGGCGAGGGCGACGTCGAGATCGACGACCCTGCCCGCTCATGTCCCGACCAGATGGCTGAAGCCGCGTTTCGACGAGTTTCAAACACTGCCTGGGGAGGCCACAAAAGGAGGCTGCCAAGGCCGCTGG…
>Isoform0000152
GACCGAGTCGGTGGTGTATTGGCGCTGGATTTCCACCTCCAAGCTGGGAATGGTCACCTCCTCGGCGGTCTACCACTGGGACATGAACGGCCCCGGTGACCCCGTCAAAATCTTCGACCGTGCCGCCAACCTGGAGGGCACGCAAATCATTTCCTATCGCACGGATTTGGAGGAGAAGTGGTGTGTGCTGGTAGGGATCGCACCTGGCACGGCTGACAGACCGCAGCTTGTCAAGGGCTCGATGCAGCTGTACAGCGTAGAGCAGAAGCGCAGCCAGGCGTTGGAAGCGCACGCCGCTGCCTTCTCCTCTGTGAAGTTGTCGGGCAGCGACACGCCCAGCACGCTCATCACTTTTGCCCAAAAGACCATCACCAATGGGCAGCTGGTGTCTAAGCTGCA…
>Isoform0000153
ACTCCAAAAATTTAAAAAGACCTAGAAACAGCGAGCTTGTGGATCGCCGCATCGACGTTTACGGAAGGCAGTTAGATCGTTGTTGTCCAGCTTACTTTAATTTGCGTCCTTCATATTCGTTGGTGAAACAATGTTGCCTACAATTACTGGCAGGATAGCGGGACAATAGCAGATGCACTGACACTGGAGCAGCGGCTTAACCCTTATCGAGGGAAACCATGGAGCTGGATGTGGCAGAAAATGTCAGCCTGGGTGGTGGCAAGGCCGGCAAGGCGGCCGCGGCCTCCCGGCCCGTGCTGGGGCCCGCGCGAACCAACTCGATGAATAATGGAAAGACGATTGAGGAGGTGTATCAGAAGAAGTCGCAGCTTGAGCACATCTTGCTGCGCCCCGACACGT…
>Isoform0000154
GGGAACGGGGCGCGAGTTACTGCGAATATATATTCACGACGTAATTTGCATAAAGCCCTTCACTATCACCTTTGGGGGGAAATTTCCAGTTGAACAACCGCGCCGCGTGAAGCGATCGTTGTATGCCACATTTTGAGCACGCATCTCTATTCGACCGCAAGCGCCTTGCCACAACTGCTAGTATCTTTTGATTCAACATTTGAAACTCTGCGGCGCCGTTGGATTTGTTGCACACTGCAGCGGGCTTGGACCTCCTTTGCTGACCGCACCGTGATCGCGACGACACTCGCAACGCCAACAGCAGCCGCCGCCAGCAGCGGCCGCGTGCATCCTGCCATATCGTCGGCGCCGCCCTCGCGCGTGCAAGCGCGGCGGCGGCGCGGACGTGAGCAGGGGCGA…
>Isoform0000155
GGGGATCCCACAAAGCACATAACTGTCCTTATGCGGTGATAGCGGCTTTCGATCGGCATGGAGTCCCTCGCTAAGCAATACGTGGGGTGGAATCCTACCTGGACGCCCTGCTCAATTTTGGTCTTTCAGCCGAGTATCAAAAAACAGCCGCAGCGAGCGGGCGACAAGGCGGAGGCGGTGAACGCCGATCGTAAATTATTCGCCCAGTACTACGTGAACCAAATCCTCGAACTCGAATGAGGAGGGCATCCGCAACGCCTGGTCCAAGGCCACCTCCACCCGTGCCTATGGCGAGAAAGACGTGCGTCTGGGAGTATTTGTCGTGGCCGTGTGGGTTCCTGCGGGCGCAAAAAAGGAAGCCGTGAAAGCGGACCTGGCGGGGGACATCGAGTCCACCGA…
>Isoform0000156
GGGAATAGTTTAGGCGGTCCTTAGCGGGCGGGGTTGTTCCCCGCCCGCCCGTGTGCCGCTGTTCTGTGGCGGAGAACAATGGCGGGGGCCGGCCGGCCGCGGAGAACAATGGCGGGGGTCGGCCGGCCGCGACGCGCCAACCTGCCCGTCAGCCCTTGCAGGACGTCACGAACCAGCTGCAGCCGCAACCTGGAGCGCCGCGTGCCCCTACGCTGGAGGAATTTGCTTTGGCAACCGCAATGCTGCGGCTTCTGGAGCAGCAGCGTCGGCAGGAGGCCAGGCAGGCTCGCGCGAACCGCGCCGCCGCGCGACGGTCTCGCCGCACCCTTCATGCTGGCCTGGAGCAGCAGCGGCCCGTATCGGCAGCGGAAGCCCGGCAGGCTCGCGCGCACCCCACCG…
>Isoform0000157
GGGACTGAGTAAAAGTTGTAGAAAGGGATAACCGGTCACTTTGCAGGGACGGGTAGCCATTAGGCTGGGCAACGAGTAGACGTAGGAGTCGCGCATCGCACCGCCAGAATCCCATGCCAAGCGCCGCGCCGTCCGGCATGGCGGCAGGCAGCACGGCCCCATCACTCGGTGTCAGCCAACCCACAGCGGCCCGTGTGCTGCCCCGCTGCCTGGCACTCGTTGCGGCATGCCCACAGCAGCGCAGCATGCTGTGGGCTGCCGCTTTCGGGAAGGGGCCGCGCAGACGCTGCGGCGGCAGCGGCAGCATGGCTGTGGCATCGGCTGGTGGCGCCGCGGGGTACAGTGCGGGTGACAGCCCGCAGGCCCGCAAGAACCCCGACCTGTACGCCACGATACAAC…
>Isoform0000158
AAACAGCGCAAACTCTTCGCCGCCGGGGGGGGGCGATCACATTCACCCGTTCGCACCCATCGCTTGCGTCGGGTTTCTTAGTCGCGCGGAGGGGTGCAGCCCTGCGCGGCTTTTAGGGCCGTCGCCGGCCACTTTTTGGCTGCGAGCTGTCTGACGCCGCCGTTGCCCCTGACTGAATACGTGCATTGCACCATTAATAAATCCAGCACTGCGGCGCTTATATTAGTCGTTCACATCGGTGTAGACAGACTGTTGCGGCACTAGGGTTACCGCTCACTTAGTGCCTCTACGTCAGGCGGCCGGGGGGGCAGCGCACTTCACCGCCTGGTAATCCCCCATCGACTTGCAGCAATGGACGCGGGCAACAACAGCGTGCAGCCCCCACAGCAGCAGGGTGCC…
>Isoform0000159
GGGGACACAAAGCAGGGCTGGCGCACATGGACGATTGACACGACCTGGCCGGTGGCGGACGGCCCCGCCGGCATGGAGGCCGCGCTGCGCCGCATCGGCGAGGAGGCGCAGGCGGCGGCGGTGGGCGGCTCGAGCTACGTGCTGCTGTCGGACCGCGCGGCGGGGCCCGAGCGCGTGGCGATCCCGGTGCTGCTCGCGTGCGGGCGCGTGCACCACCACCTCGTCGCGAACGAGACGCGCAAGAACGTGGGGCTGCTGCTGGAGACGGCGGAGGCGCACAAGGTGCACGACTTTTGCACGCTGCTGGGCTACGGCGCGGACGCGATCAGCCCCTACCTGGCGCTGGAGGCCATCGCCGCCATGCGCGAGGGCGGCGACATCCCGGCCGACACGCCGCTG…
>Isoform0000160
GGGATAGCGGGGAAAGAGCTCTGATCTCTGCAGATAGCTTGTGCGGCAGCACCGGTGTGCTTGCAGATCAGTTTTGATGCGTGCTATGTGAAGCTTCGGCAGACAATACGCAATGCTTGTAGACAGGCTCACCCGCACAGGCGGCCGCCTCGGCACCAATGCTTCCGGCATCCGCTCGCATCAGCCGCCATCTCAACCGCCAGTTTTCGCGGTCGGAGCATACCACGCACCGCCTTGCAGGCCGAATGCTGGCATCAGCACATTGCCCCGACTAACGCCGAGCGTGGGGTGCTGCAGCCGCACGGTGCGCGTGCGCGTGGCGCAGCAAGACCTTAGGAGCGAGGCAGAGCGCTTTGTGCAGGAGCTGGCTTCGGGGGAGGGCGAGGCAGAGATGCGCGT…
>Isoform0000161
GGGGAGACCCATCACGGCGCCAGCTCCTGTTCCGACCAGCCGCTTCCCTCCTTTAGCTCATACAGCCATCGCCGGTTAGGCCAGCAGGAGAGCGCCACCTGGTCCACATGCTGTACGTCCAGCACAACCAGTGAGTAGTGCTGCAGTGCGGCGTCTCTATCCACCCCTTCGCCCGTGTCAATTCCATGCGGATGCCGCACTGGGCCACTGACCGGCGTGCCTGGCGCCAAAGGGTGCATGAAGCCCGCCAACGCTTGGCCTGGCATTTTGGACACCATTGCACGTCGCTGGGCCTCCCAGTCGGTTGACGCAAAAGCGGGTGGCAGCGGCTCCGCCACAGGAGCCAGCACGTGCAGATTGCCAGTTAATCGAAACTGCGGTGCCAAACAGCTGCCCTGC…
>Isoform0000162
GGGTCACGAACCAGCTGCAGCCGCAACCTGGAGCGTCGCGTGCCCCTACGCTGGACCAATTTGCTTTGGCAACCGCCATGCTGCGGCGGCGCCGGTTTCTGGAGCAGGACCGTCGGCACGCGGACCGACAGGAAGCCAGGCAGGCTCGCGCGCACCGCGCCGCCATGCTACGGTCTCGCCGCACCCTTGATGCTGGCCTGGAGCAGCAGCGGCCCGTATCGGCAGCGGAAGCCAGGCAGGCTCGCGCGCACCGCGCTGCCATGCTACGGTCTCGCCCCCATGGCCGCACCCTTGATGCTGGCCTGGAGCAGCAGCGGCCCGTATCGGCAGCGGAAGTCAGGCAGGCTCGCGCGCACCGCGCCGCCATGCGACGGTCTCGCCCCCTTGGCCCCACCCTTG…
>Isoform0000163
GGGAGCACAGCCATGACGTGGTGCAAAAGGCGCTGCGTGGACTATCGTGCATGGAGCACCGTGGTGCGTGCTCTGCGGACGAAATTTCTGGCGATGGCAGCGGCGTTATGCTCAAGGTGCCGTGGGCGCTGCTGCAGAAAGACTGCCCGGCGCTCAAGGAGGAGGCGTCTGGCGTGGGGATGCTGTTCATGCCCAACGACGACGCGCTAGTTGCGCAGTGCAAGGCCCTGTTTGAGGAGGTGGCGGCCGCTGAGAAGCTGACTGTGCTGGGCTGGCGCGAGGTGCCCGTCGACGCCAGCGTGGTCGGCCGCATGGCCCAGGCCACCATGCCGCGCATCTTGCAGGTGTTTGTGGAGAGCGCTTCGGGGCTGGTGGGAGACGACCTGGAGCGCGAGCTGT…
>Isoform0000164
AATATCACCACGCCAAAACGTTACGAAGAATAGAGCGACACCTCTCACAACTGGCCGACTGTCAGTAGTATAGTGTGAGCGTTGCGCAAACCATCGCGAGGACGTTGGCATAGCACAGGGGCCTATGTCTGGCCCACCTCGTGACAGCCGCGTCGCTCAGCAGTTCCGCCGCTCATCCTTCACACGAGCACCTTCCAGCGGTCGCGGGCAAGGAGCGCAAGACCGAAGCGCGCGGACAAATGAGGCGCTTGGACATAGGTTCGAAGGCGACCCAGCTTTGCAACGGGAGCATGTTAGCGCGGCTGTTGAAGAGCTCCACAAAGGCAAGCAGGATCAGGATGCTGTCGCTGTGCCTGTTTCTTGGGCTGCAAGGGCTGAAGCTAGCAGCAAGCCGGCCGG…
>Isoform0000165
GGGACATCAATATCACCACGCCAAAACGTTACGAAGAATAGAGCGACACCTCTCACAACTGGCCGACTGTCAGTAGTATAGTGTGAGCGTTGCGCAAACCATCGCGAGGACGTTGGCATAGCACAGGGGCCTATGTCTGGCCCACCTCGTGACAGCCGCGTCGCTCAGCAGTTCCGCCGCTCATCCTTCACACGAGCACCTTCCAGCGGTCGCGGGCAAGGAGCGCAAGACCGAAGCGCGCGGACAAATGAGGCGCTTGGACATAGGTTCGAAGGCGACCCAGCTTTGCAACGGGAGCATGTTAGCGCGGCTGTTGAAGAGCTCCACAAAGGCAAGCAGGATCAGGATGCTGTCGCTGTGCCTGTTTCTTGGGCTGCAAGGGCTGAAGCTAGCAGCAAG…
>Isoform0000166
GGAGCATATGAGGAGGTCGATCTCACAATGGACGATGAGGAAGTGCTGTGTGAGCAGGAGGTGGGCTCAGAAGATTGCAGCGGCAGTGGCAATGCCAGCGGCTCTGGGATGGACAATCGCGAGGAACCGCAGCAGAAGGAGAATAAGCGGCCAATACGTGCAGCGCCGCGGCGGACTCACGCCAAGAGCAGCAACGCAAAGGGAGTCAAAGCCAAGGCGGCCCCTGCCAAGGCACCACCCAAGAGCAAGAAGCATGCCAAGCCCAAACAGCGATGGGAGGAGTATGACATCGAGCGCATCCTGGATGTGCGACTGACGGAGGACGGCGCCCAGGAGATGTACTGCAAGTTTAAGCAGCTCTCCTTTCGCAAGTGCTGCTGGGTGCCTGAATCGTTTGTG…
>Isoform0000167
GGGAATAGTTTAGGCGGTCCTTAGCGGGCGGGGTTGTTCCCCGCCCGCCCGTGCGCCGCGGCATTGGCGGAGAACAATGGCGGGGGCCGGCCGGCCGCGGAGAACAATGGCGGGGGTCGGCCGGCCGCGACGCGCCAACCTGCCCGTCAGCCCTTGCAGGACGTCACGAACCAGCTGCAGCCGCAACCTGGAGCGCCGCGTGCCCCTACGCTGGAGGAATTTGCTTTGGCAACCGCAATGCTGCGGCTTCTGGAGCAGCAGCGTCGGCAGGAGGCCAGGCAGGCTCGCGCGAACCGCGCCGCCGCGCGACGGTCTCGCCGCACCCTTCATGCTGGCCTGGAGCAGCAGCGGCCCGTATCGGCAGCGGAAGCCCGGCAGGCTCGCGCGCACCCCACCGCC…
>Isoform0000168
ACATATTCACGGCACAGTTACAAAAATAAGTGCTTACAGGATTCAGGAAGGCGGCATCAGCTGCTGCGATTGCGTTGTGACGCGCGGTCAGCGGCAGACCGCGGCAGGGGCAGCAGCAGCTTGCGAGAGTATTCCACTGCCAGGATCGACAAAGTGGCAGTGCAATGAAACGGAATGTAGATAGTATAGTACTAAAGTAAAGTGTTGTGCTCATTTTCGGCAAGGGTTGGCGTTTGTCGCTATTGACGCCAGCTCTGTGATCGATCTTGGAGTGTACCAAGGAGCTAGGTGCAATGCAGACCGCCCCGCCCTCCGGTTGGCCAGCGGTTGGTATAAAGTTGCGTAACACCGAAACCGGCGCGGTCACCGTGCTGGGCAGCGTCACGGCGCGCAACGAGC…
>Isoform0000169
ACCGCTTGTCGGTTTTCGCCTAACCCAATCAACATCCTTTTGTGCGGTGCGGTCAGTCTGCTGATTGATCGCGCAACCACGTTCGCAACATGGCGTAGCCCTTGTATCGTCCTGCTCGTCGACTGCCAGCGGTGCAGCCTGGGTGACCGTTCCACTGGCTGGCGCGGCTGTAAGTCGCCGCGCCGCAAGCAGCATGTTCAAGTTTAAGCAACAGGGCTACAATTATGACTATAGCAACGGGCGCCGCGATAGCGAAGAGGACTCTCGCGCATATGGCGGCAGCAGCTTGTACCAGGCCACTTCGCTGAGCATGCCACAGGGCGACACGGAGGTAGCCGAGGGCGAGGATCAGGATCTTAGGAAGGGCTACGGCTATGGGCGTGCGTCACAGTACCAGGG…
>Isoform0000170
GGGACTACATGTATGAATGCCGTTGCCGGTTTGCTCGCTGATCGTTGCCGCGTTGACCAACACACCGGTTCTACCGGCTTCCACTGCTTGGCGCGCAGCCGCAACCTGGAGCGCCGCGTGCCCCTACGCTGGAGGAATTTGCTTTGGCAACCGCAATGCTGCGGCTTCTGGAGCAGCAGCGTCGGCAGGAGGCCAGGCAGGCTCGCGCGAACCGCGCCGCCGCGCGACGGTCTCGCCGCACCCTTCATGCTGGCCTGGAGCAGCAGCGGCCCGTATCGGCAGCGGAAGCCCGGCAGGCTCGCGCGCACCCCACCGCCGCGCGACGGTCTCGCCCCCGCAGCCCCACCCTTGATGCTGGCCTGGAGCAGCAGCGGCCCGTATCGGCAGCGGAAGCCCGGC…
>Isoform0000171
AACTTCGATTGCCAGGCAAAGGTGGCAGCATCTCTGTAGAACCACACCATTGTGCTGCAATAGCGATTCGTGACTAGCTGGGCGCGTAGTGTCGTCGCGACGCTAGGCGGCAGCAGTTCACGATGCAGCAGACCGCCCCGCAGGCGGCCGGAGGGCGCGTATTGCAGACTGTGGGAAGCCGGCCTGCAGCACGGCGGATCCCTCGCAAAGCACGCAAGGCGGGCCTGAAGGATGTGCAAAAGGCGCTGGCTGGCGCAAAGGATGAGTCCCGCAAGGTGACGTGCATGGTGGCGGCCGGGCCTCGGCCGCCCGCTATTCAGCTGGGAGGCGACGAGGGAGGATTCGCAGGTGGCTACACTAACACCGACCCGGAGTCGCGTCGCATCAGGCCAGAGAACT…
>Isoform0000172
GGGAAGGCGCTCGTGGCGGAGATGGTGGGCAACTTTGGCAAGCGGCTGGAGCCGTACGGCTTGCACGTGCGCGAGCTGACGGGTGACATCAACCTCACAAAGGCGGAGATCGCCGACACGCAGATCATTGTGACCACGCCCGAGAAGTGGGACATCATCACGCGCAAGAGCGGCGACCGCACCTACACGCAGCTGGTCGAGCTGCTCATCATCGACGAAATCCACCTGCTGCACGACGACCGCGGGCCGGTGCTCGAGTCCATCGTTGCGCGCACTGTGCGACAGATTGAGTCGACCCAGAAGATGATACGGCTGGTCGGCCTCTCTGCGACGCTGCCCAACTTTGAAGACGTGGCCGCGTTCCTGCGCGTGAAGCCGGACGTGGGCCTCTTCTACTTT…
>Isoform0000173
GGGACCTAGCTTCCCGAGAAGCGGCACTCGGGGAACCGCTGTGTCGCACAGCGTACCACGTCGTGAGGACAATATTGACCCATTTATTAGTATTCTGTCAGGGACGCAACGAAATGGCACAGGGTTGACCGCACCACGGTAAATGTCACTGTCCAGAAATACGCAGATCGACGCTTTGGAGCCCGCGAGCGGCTCCACATCGCTATGAGTATATTTGACGCGGCGTCGGTGATCGGCGATGGTTGGGAAGGAAGCCACGGCGGCGAGCAGTTGTACCAAGTCGCGACGGGGTTCAGTGACCCTGTCAACGCAGAGCGCTCCTTGCGCCGCGACGATAGCTTTTCCGCATTAAAACATGCAGCCAGCGAGTCAATCGGAAAAGTATCGGGCCTTGACGTG…
>Isoform0000174
GGGCAGGCAACGGCCGGGCCCCCTAGTGGCGTACTGTTCTTGCTATTTGATGCACTTTACCACACTAAAGCTTGGCACTTTCCCTCAATTGATACTTGAACGCGCTTCGTGGCGTTTGCGGCGCTTCTTGGCGTCCGAATCGCGGAATCGAGGCCACCGACGCAGTTAGCCCGGCCGGCCAGCGTGCTGCAACCCCCATGTAGCATTTTTAGAGCAGATCGGACCGAAAACGCAACGTTGTTTTGTTTGAGGTACCATGATGAGAGTCTGTGCCGATTTTTGTAGGGGGCCGTTGCTCATTCTTCGAGCTGCAAGCGCCGGAACGAGCTGGCCGGTTGCTCCTGCCTAGCTGCGTGCAGGGTGGCTTGCCCCCTCCCCTGTCGGCACGATGCGCACCTC…
>Isoform0000175
GGGATATCGCGGTGCTTCAAAGTTAACGCTTTCTGTTCTTCTTGCTATTCACAGCGTCGTTGCACCACAGGCGCATTGTAAAAACGTCGATTTCGCAAGCCCTGCAAGCCGCTGCTTGGCAGGCTATATTGAGAAACAGCGCTATGGTTATCTAGCTGCACACGCAGATGCATTGGATTTTTTGCCGAATGGTTTGATGCTTAGAACGCTGGCACAGCAGTTGCGCCCCTTCACGCCATTTTGCAGCTGCGTCGCATGGAAGCCGTGAGCGGCAGAAAGTGCTCTCATGCTGTGCTTGTGCTGATAGCAGCAGCCGCCAGCAGTAGATACTTGCAGTAGCACAGGAACAGTTCTGTGCTGCAACTGGCGGCCACACAGTCTATCAGCTGTGCACGCTAC…
>Isoform0000176
AAACAGCGCAAACTCTTCGCCGCCGGGGGGGGGCGATCACATTCACCCGTTCGCACCCATCGCTTGCGTCGGGTTTCTTAGTCGCGCGGAGGGGTGCAGCCCTGCGCGGCTTTTAGGGCCGTCGCCGGCCACTTTTTGGCTGCGAGCTGTCTGACGCCGCCGTTGCCCCTGACTGAATACGTGCATTGCACCATTAATAAATCCAGCACTGCGGCGCTTATATTAGTCGTTCACATCGGTGTAGACAGACTGTTGCGGCACTAGGGTTACCGCTCACTTAGTGCCTCTACGTCAGGCGGCCGGGGGGGCAGCGCACTTCACCGCCTGGTAATCCCCCATCGACTTGCAGCAATGGACGCGGGCAACAACAGCGTGCAGCCCCCACAGCAGCAGGGTGCC…
>Isoform0000177
GGAACGCTATTGATCCTTGCATCTCCACGTCTTACACCTGCCAGACGTCTGTGCTATAATCGTGACGCAACGATGGCAGCAAAGGAGCCGGCTGATGCTCCAACACGGCGGACTACTAGCGCTCTTCTTGTGGAGGATTTGGATGGCGGACCGGGACTTGCTTCTCTTACCCCACAGTGGTTGCTCGATAGGTCCTCTTCTATCAAGGAGGGAAGCAAGCTGCCTGCCGCTGGAGGCACGGGCGTGCTGAAACAGGACGATGCCAGCCGCGATGAAGGGGGGAAGGACAAGGATCGGTGGGGCGTCGGGGCTGATAAGATCAAGGGCGACGGCTGGAACGGTGGCGGGGTCGGTCGAGCCCACGCGGGTGGCCCGGACGCTCGTGGAGGCGGCAACAGG…
>Isoform0000178
AACGGGGCGCGAGTTACTGCGAATATATATTCACGACGTAATTTGCATAAAGCCCTTCACTATCACCTTTGGGGGGAAATTTCCAGTTGAACAACCGCGCCGCGTGAAGCGATCGTTGTATGCCACATTTTGAGCACGCATCTCTATTCGACCGCAAGCGCCTTGCCACAACTGCTAGTATCTTTTGATTCAACATTTGAAACTCTGCGGCGCCGTTGGATTTGTTGCACACTGCAGCGGGCTTGGACCTCCTTTGCTGACCGCACCGTGATCGCGACGACACTCGCAACGCCAACAGCAGCCGCCGCCAGCAGCGGCCGCGTGCATCCTGCCATATCGTCGGCGCCGCCCTCGCGCGTGCAAGCGCGGCGGCGGCGCGGACGTGAGCAGGGGCGAAGC…
>Isoform0000179
GGGACAACAGCGGGCGGACACAACAGCGCGGAGCTAGAAGAATTATGGAGAGAATACATCCGGCTGCGGCAGCACTGCAAGCTTCTCGCAACACAGAGGCAACGGCAGTACCGCCGCGCACGATATGCAGACCTCGGTACCCTCATGCATCGCGACCCGCACACCTTTTGGCGCCGCATGAAAGGCATCACAGGCAAGGGCACCGCAGCATCGCAGCATAGTGTGGCAGCGGTACGCACCGGGGGAGCAGACAGCCCTCTTGTGACAGACAATGTCGCCATTGCGCATGGGTTCAGAGAACACTATGCCGCTTTGGCCTCAGCTACGCAAGATGACCAGCCGCCAGGCGAGCACCGCCTAGCAGTTGAGCGTCGCGTACAGGAGCACGTAGATGGCGCA…
>Isoform0000180
GGGAACCTCGCAAGCGCATGGGGAGTGGGGGTACAGAGCGGCACGCTCGTATTTAACTCAACCACCCACCGCAAGCTGCGCCTGTACTATGCGCTGGGCGATACAAGGGACAGCAACGGCCATGGCACGCACGTGGCTGGCTCGATTCTTGGTACGCCGCCTGGTGGCGCGGAACAGCAAGGCATGGCGCCAGATGCAAAGCTAGCGTTCATTGACCTTGGCGCGGGTCAAGGCGACGCGATAGGGCCGCCCAGCGACCTGAGCACGCAGTACTACCCGCTCACGTACAGCGTGGGCGCCCGCATCAGCAGTGACTCGTGGGGCAGCACCAGCCGGGCGTACGACTTCTTGGCGGCTTCCGTTGACATGTTCACGTGGGAGTTCCCGGACTTCCTCCCC…
>Isoform0000181
GGAAGGCGGAGGTTGGCCTCTTCTATCCCATGATCCTGCTGCGCCCCATCGAGCCAGTTGTCGCGGGCACAGCGCCCAGCACTGCAGGCCCCGGCGGTGGCGTGGCGCCGATTGACGCTGGGCACAAGGTTGTGGTGATGAAGTGCCTCGAGGCGGTGGCGGTAGAGGGGCAGGTGCTGGTGGACCTGTTTGTCAACTATGACTGCGACCTGGAGGGCGCCAACCTGCTGGAGCGCACGGTTGCAGCGCTTGTGCGCATTGCGCAGGGCAGTACTGCCGACACCTCCGCCAGCGTGCCCCCTGAGGAGCGTGTGCTGCGCATGAGCGCGCTGCGCTGCCTCGTCAGCACGCTGATTGCGCTTGTGCAATGGTACTCCCGCGCCACCAATGACGCCCCCC…
>Isoform0000182
AAAACGTTACGAAGAATAGAGCGACACCTCTCACAACTGGCCGACTGTCAGTAGTATAGTGTGAGCGTTGCGCAAACCATCGCGAGGACGTTGGCATAGCACAGGGGCCTATGTCTGGCCCACCTCGTGACAGCCGCGTCGCTCAGCAGTTCCGCCGCTCATCCTTCACACGAGCACCTTCCAGCGGTCGCGGGCAAGGAGCGCAAGACCGAAGCGCGCGGACAAATGAGGCGCTTGGACATAGATGCTGTCGCTGTGCCTGTTTCTTGGGCTGCAAGGGCTGAAGCTAGCAGCAAGCCGGCCGGCGGCGACAGCGGGCAGCCGGCTATACCGGCGGCAGCCGGTGTGAGCATTCCGCGAAATCTGTCATTGCCCCCCGAAGGGGACAATTGCGTGCCG…
>Isoform0000183
GGATATCGCGGTGCTTCAAAGTTAACGCTTTCTGTTCTTCTTGCTATTCACAGCGTCGTTGCACCACAGGCGCATTGTAAAAACGTCGATTTCGCAAGCCCTGCAAGCCGCTGCTTGGCAGGCTATATTGAGAAACAGCGCTATGGTTATCTAGCTGCACACGCAGATGCATTGGATTTTTTGCCGAATGGTTTGATGCTTTGAACGCTGGCACAGCAGTTGCGCCCCTTCACGCCATTTTGCAGCTGCGTCGCATGGAAGCCGTGAGCGGCAGAAAGTGCTCTCATGCTGTGCTTGTGCTGATAGCAGCAGCCGCCAGCAGTAGATACTTGCAGTAGCACAGGAACAGTTCTGTGCTGCAACTGGCGGCCACACAGTCTATCAGCTGTGCACGCTACT…
>Isoform0000184
GGGGCAGAGGGTGACATGCTGCTTCAGACCCCCTCAGGGCGCGGTGACAAGGTGCTGCTGCTGCACACGTCTGGCACAAGCGGCACAAAGAAGCAAGTGCCCTATATGTTGGACACGCTGGTAGTGGGCGCTGCGTGCGTGGCGGCCGCGTGGGAATTGGCGCACGACGACGTCTGCCTGAACATGATGCCGCTCTTTCATGCCGGCGGCATTGTGCGCAACCTGCTGGCACCGCTGCTGGTTGGCGGTGCCACGCTGCTGGCACCATCTTTCTGCCCAATACGCTTCTGGGATTTGCTGGACGCTCCCGGGGCAACGTGGTACTACGCAGCTCCTACGATGCATGCAATGGCGCTGCAGCGATTTGCTCAGTTGGTCAAGGAGGACCGGGCGCCGCAG…
>Isoform0000185
GGGCCGCTAGGGAGCAGCGCCGGGCTGCATCGGCCGCAGCTGGTGTGCGTGCGCGGCAAGCTGCACGGCAGGCGCGGCGGAATGCCGCACAGATGGGGAGCTTGCACAACCTTGCATCTGGCGGGGACATTGGGCCGGCGACGTTGTCCCGCCTGACCAGCAGCCTGCACGGCAGTGTGCAGCGCGATCCGCAGCAGCCGCACTACGGCCGGCACTTGCTTGGGCACATGGATGTCGAGTGCGGCTTTTGCGGCGCTCGGCGTTGGCTGCAGGAGCGGGTGACCATGTCGACGGCCGCCAACCCGCGTTTTGGCAACTGCTGTCATGGCGGGAAGGTCGCTCTCCCGCTGTTGCAGCAGCCGCCGATTGCGTTGCGTGACCTGTTTTACGACAACACCC…
>Isoform0000186
GGGAATAGTTTAGGCGGTCCTTAGCGGGCGGGGTTGTTCCCCGCCCGCCCGTGTGCCGCGGCATTGGCGGAGAACAATGGCGGGGGCCGGCCGGCCGCGGAGAACAATGGCGGGGGTCGGCCGGCCGCGACGCGCCAACCTGCCCGTCAGCCCTTGCAGGACGTCACGAATCAGCTGCAGCCGCAACCTGGAGCGCCGCGTGCCCCTACGCTGGAGGAATTTGCTTTGGCAACCGCAATGCTGCGGCTTCTGGAGCAGCAGCGTCGGCAGGAGGCCAGGCAGGCTCGCGCGAACCGCGCCGCCGCGCGACGGTCTCGCCGCACCCTTCATGCTGGCCTGGAGCAGCAGCGGCCCGTATCGGCAGCGGAAGCCCGGCAGGCTCGCGCGCACCCCACCGCC…
>Isoform0000187
GGACCTCTCACAACTGGCCGACTGTCAGTAGTATAGTGTGAGCGTTGCGCAAAACCATCGCGAGGACGTTGGCATAGCACAGGGGCCTATGTCTGGCCCACCTCGTGACAGCCGCGTCGCTCAGCAGTTCCGCCGCTCATCCTTCACACGAGCACCTTCCAGCGGTCGCGGGCAAGGAGCGCAAGACCGAAGCGCGCGGACAAATGAGGCGCTTGGACATAGGTTCGAAGGCGACCCAGCTTTGCAACGGGAGCATGTTAGCGCGGCTGTTGAAGAGCTCCACAAAGATGCTGTCGCTGTGCCTGTTTCTTGGGCTGCAAGGGCTGAAGCTAGCAGCAAGCCGGCCGGCGGCGACAGCGGGCAGCCGGCTATACCGGCGGCAGCCGGTGTGAGCATTCC…
>Isoform0000188
ATGACCACCGCGAGAGGACACAAGATACGCTGTACTCCACTATCTTGCACATTGCCGCGACAAAGTTAAATCTATTGAGACATTGGGCTCGACAAAGTTGCGGTGCTAGGTGGTGCCGCGGTCCCGGAGGTCCACTCGACGCCCCGCATGCCGTGCCTGAGTTGCGACGGATAGCCGGTTCTAGACCCTAAAGGCCGGTCGCAGGCGGCGTCGGCATGTATGCCTCCACGCACCGAGCGGCTGGCGGCGGCATGCTGCAGGCGGGCGTGGGACCGCGCCGTGCCAGTGCGCCGTGCACGCAGCGGCGTAACCGCAGCGCGTCGCGCCGGCGGCAGAAGCAGCGCTTTGCATTGGCCACAAGTGTGGACGTAGAGACGCAGGACACGCAGGCAAAGAAGG…
>Isoform0000189
GGGTCTGGCCCACCTCGTGACAGCCGCGTCGCTCAGCAGTTCCGCCGCTCATCCTTCACACGAGCACCTTCCAGCGGTCGCGGGCAAGGAGCGCAAGACCGAAGCGCGCGGACAAATGAGGCGCTTGGACATAGGTTCGAAGGCGACCCAGCTTTGCAACGGGAGCATGTTAGCGCGGCTGTTGAAGAGCTCCACAAAGGCAAGCAGGATCAGGATGCTGTCGCTGTGCCTGTTTCTTGGGCTGCAAGGGCTGAAGCTAGCAGCAAGCCGGCCGGCGGCGACAGCGGGCAGCCGGCTATACCGGCGGCAGCCGGTGTGAGCATTCCGCGAAATCTGTCATTGCCCCCCGAAGGGGACAATTGCGTGCCGCCTTTGCAGTTTGGCAGCCTGACGCCGGGC…
>Isoform0000190
GGAGGACTGGTGAAGGACAGGAAAGTATCACAAGGTTATATCGCAGCGCGTTGCTGGTTCGAAGTTTTTGCTGCAGCTTTGCTTCCGCTAGTTGGTGGCCATCCAGCGCGAAGGAGTAGGTCACCGCCCGACCCCAGTGCCCGCCGCCCGACCGACTACCACGGTGGGAGGTCCGGCTGGAGATGGCGCTGCGCGTGCCAGCCTTGGCGGCGGGGCTTGTCACGGCGGTTTTGCTAGTAATCACTGTCCCAGTGGCGTCTTACCGCGCCGGGGAGCCGTTTCGCGTGAAACTCTGTGTGGACCGGGGCTTTAGTGCCGAGCGGCTGCAGCGATGCACTGACACGTTGTCGCGGGCCAACACCACCGAGCTATCCTTTGAATGCGTCATCCGTCCAGCCA…
>Isoform0000191
GGGCGGTCGGCGTGCTGCGGCGCTACAAGGGCAGCGGCGAGCCACGCGAGCAGGTCGTGTTTGCTTGTATGGTGCACAACCTGTTTGACGAGTACCGCTTCTTCCCGCAGTACCCTGACAAGGAGCTTGCTACCACCGCAGTGCTGTTTGGCGCACTCATACACCACCAGCTGATTACGAGCATCAGCCTGGGCATCGCGCTGCGCTATGTGCTGGATGCGCTGCGCAAGCCGCTGGGGTCGAAGATGCACGAGTTTGCCGTCACCGCGCTGGCGCAGTTTGCGGCCGACCTGCGCCAGTGGCCGCAGTACTGCGCGCAGCTGCTGGCGGTGCCGCACCTGCGCGAGGGCCACCCGCAGCTGGCGGAGCAGGTCGAACGGGCGTACAAGGCAGCAAACG…
>Isoform0000192
GGGGGGCGAGGGCTACAAGGGCGGCTGGAGGCTGCCCGGCGAGGCGTGCTGGCCGGAAGGCACCGTCACATATAAGAATCGCGCGCTGCAGACGCCCTTCAGAAAAACGGGCGAGGGGTGGCAGGAGGTCGCGGTGTCGCTGCGCGGGGCGGAGGCGAGCGACTACCTCAACTTTGTGATCAAGGACCGGAGCCTGGACCAGTGGTTTGACTGGAACGGCGACAACTGGCGCGTGCGGCTGCACGAAAAGGCGCCCGGCGACTCCGACACACTGCGCAGCATGGATGTGCAGGAGCTACCCACGCTGCCGGAGGAGCTCTGCGGCATCTGGGCCTACATCAAGTGGGAGGTGGCGGGGTGCCCCAACCGCAGCCAGGAAGACGCCGACAGGGAGTACCA…
>Isoform0000193
GGGCCTGCTGGACGACCAATTTGTGTTTCACACGCTGCGGGGTCGTGAGGCGCCGTCGGGCGAGCTGGGCTGCTGCCTGCAGTGCTTGTTCTTCACCTTCTGCACCAATTGGGAGGTCAGGGATGGCCAGTGCCTGCGCTCAGCTGAGACGCCTGTCACGGGTTCCATCAGCAATTCTAGCGGCCAGGCGCTGTCAGGCGCGCCATTCAGTGCGTGCACTGCCGCATTTTATGACGACCGACTGTGGGACACAGACGATCATACGCTTGAGTGGACAATCTCCAACTCCTTTGGCTGGCCACGTCGCTGTGAGCCGTTGGCGGCCAACCTCCAAGCCACGCACGAGGCGCTGTGGCCAGACTACCAGGCGCGGCGTGGCCACCTGTTGCTGCTGTGTGA…
>Isoform0000194
GGGCATCATGGACAACGTGGAGCGAAAGCAGGAGATCACGGCGGAGCGCGCGCACGAGATCATGAAGCGCATCAGCGATGAGGACTGCCTCGCGCTCGGCTTCAACCCCAAGTTTGCGCGCCCCGACTGGATGATCCTAACTGTGCTGCCCGTGCCGCCGCCACCCGTGCGGCCGAGCGTGGTGATGGACGCCAGCAGCGGGCGGTGCGAGGACGACCTCACGTTCAAGCTGTCGGAGATCGTCAAGGCGAACAACAAGCTTGCAAAGCAGGAGGCCAACGGCGCGCCCGCGCACATCATCCGTGAGTTTGCGCAGCTGCTGCAGTTCCACGTGACCACCTACTTTGACAACACGGTGCCGGGCCAGCCGGTTGCGAGCCAGCGCTCGGGGCGTCCAAT…
>Isoform0000195
GGAACCCGCAGGACATCATCTTCGACCCCAACATCCTCACGATTGGCACTGGCATGGAGGAGCACAACAACTATGCGGTTGACTTCATCCGCGCGACGAGCGAGATCAAGCGTCTGTGCCCTGGCGCCAAGATCAGTGGCGGCGTGAGCAACATTGCTTTCAGCTTCCGCGGCAACGAGCCCGTGCGCCGCGCCTTCCACTCAGCCTTCCTGCACCACGCGTGCAAGGCGGGCATGGACATGGGCATTGTCAACGCCGCCCAGGTGCAGGCTGACGTGTATGAGAAGATTGACAAGGAGCTGCTGGAGTATGTGGAGGACGTACTGCTGAACAGGCGCGACGACGCGACTGAGCGCATGCTCGAGTATGCAGCCACGCTTGATCCCAAGAGCAAGCCCA…
>Isoform0000196
GGCTGACGTGTATGAGAAGATTGACAAGGAGCTGCTGGAGTATGTGGAGGACGTACTGCTGAACAGGCGCGACGACGCGACTGAGCGCATGCTCGAGTATGCAGCCACGCTTGATCCCAAGAGCAAGCCCACCGCAGTGCGCAAGCTGGTGGAGGAGCCGGCGGCCGCCACCTTCACGCCAAAGCTCAACCCCATCCCCGAGGGCTTTGACACGCTCGCGCCGCCTACAGACCTGCCGCCAGTGCCCGAGTACAAGGCATGGACAGACCCATTGCCAAAGAGCGCCGCGTTTGAGCAGCTCGACGCACTGATGCACGAGCGGATTGTGTTCATTGATGGCGCCATGGGCACGGCAATTCAGCGGTACAAGCTGCAGGAGGAAGACTACCGCGGCGAGCG…
>Isoform0000197
GGGAAAGAGCTCTGATCTCTGCAGATAGCTTGTGCGGCAGCACCGGTGTGCTTGCAGATCAGTTTTGATGCGTGCTATGTGAAGCTTCGGCAGACAATACGCAATGCTTGTAGACAGGCTCACCCGCACAGGCGGCCGCCTCGGCACCAATGCTTCCGGCATCCGCTCGCATCAGCCGCCATCTCAACCGCCAGTTTTCGCGGTCGGAGCATACCACGCACCGCCTTGCAGGCCGAATGCTGGCATCAGCACATTGCCCCGACTAACGCCGAGCGTGGGGTGCTGCAGCCGCACGGTGCGCGTGCGCGTGGCGCAGCAAGACCTTAGGAGCGAGGCAGAGCGCTTTGTGCAGGAGCTGGCTTCGGGGGAGGGCGAGGCAGAGATGCGCGTTGGCGACCA…
>Isoform0000198
GGGGTCGCACGTGCACGACTTATTTCGACCTCATCACTAGTGCAGCTAGCTGCCGCTATGATGCGAACTTCATTGCGATCGATTTGCAAGCGCGGCTCCCCGAAACCCGCATGCGTCCTTGCAGTTGTTGGAGCACTTGCCCTGCTGAGCACGTCTTCGCGCCACCGCCGAGCTTGATATGCCTCGCAACGCTACCATGCGATAAGTTGAGCATGCTCCTCAAAGGCCAATAGCGCGCAGCAATGCTTGAGCGCTGGGAGCGGGCAGCATCTGTCGGACGACAAGGGCGTTGCCTTGCTCTGGCAAATGTCCTGCTGACGCTGCTGCTCGTCCTAGTGCGGGTAGCGTCGGGTCACAATGGCTTTATCAGACAGAATGGACCGCAAAGTTTTATCGATC…
>Isoform0000199
AGTGCAGCGCCCACAGGCACTTATGTACACACACCACACACTGGCGGGCGCATCACGTTTAAGTACACAGCGTTGGAGCGGGCACTAGTATTACCGACTGTTTTGGGAGGCGAAGGCGAGCACGCTGGGGGCTGCCACCCGCTGGCTTGCCAGCAGGAATGGCCAGCAAAATAGGAGCAGCAGCGTAGCAGTTTTAGAGAGTCATGGCGGACGCACGTCTCTTCGCAATTGCGCTGTGCCTTCTGGCAGCCGGCTGCGGAACGGGCCACCCGCTGGGGCGGCTGGGGTCGATAGGTCATCCGATGCCGCGTCGGTCTGGTGCTTTGAAGACTCGGAGGGTGCTGCAGGAAGACATCGATCGCAACACAGGGCCGGCCGAGTGCCTACCGCAGCTGGAGG…
>Isoform0000200
GGAATAGAGTTCGCTTTACATATTATTGCCGTTGTTTGGCGCAAGCCGCAAAGCATAGCTCGGCCTTTGGATTTAAGGCTCTGTGTCGGATTAATACACGTCACTAACCACGTGGGTTTGCATCGCTGCGTTGTAGACAACCGCAAGGCCGCTTTTGCGGCTAGGGCTTAACCTTCCACTGAGAGTCACTGAAGTATTGGTGGCTGTCCAGGCAGATACGGGAAGCCGCTATGGGATCGGTCAGTGTTCCTGAGCCCATCGTTTACGTGAACGGCAAGCGGTTCACGCTGCCGGCTGGGCGGGGTGAGGTCACCTTGTTGCAGTTCCTAAGAGAGTCCGGGTTGTCTGGAACAAAACTGGGATGCGGCGAGGGCGGCTGCGGTGCATGCACGGTGATGG…
>Isoform0000201
GACAGCTGAAGCAAGTGCGTCGGCATAAAAGCTTTCAAGAGCATAAAGTGCTGTGCCCCCGCCATTACGCTGCATTGGCAGATCGAGCTTTCGCGGGCAGTCCCTTGTTGAGATGCTGCGCCGCTAAGGAAGCATACATACACCTTAAGGAAGTATCATACAACTAACGAGCCAGCATTGACGCGCACATTGTCCCAATGCCGGGCACTAAGGCGTCTCGCACGCTGTTTTTAAACGGTAAAGCCGTACCAGTGCCGTCCGACACCGACTTGGCAGAACCGCTTGCCCACTTCCTGCGGCGAACCGCGAACTGCCAGAGCGTCAAGGTCGGCTGCGAAGAAGGCGGCTGTGGAACATGTGCAGTGGAGCTGTGGTCACACGACGCTAACGGCGTGCTTC…
>Isoform0000202
GGGAACGCTATTGATCCTTGCATCTCCACGTCTTACACCTGCCAGACGTCTGTGCTATAATCGTGACGCAACGATGGCAGCAAAGGAGCCGGCTGATGCTCCAACACGGCGGACTACTAGCGCTCTTCTTGTGGAGGATTTGGATGGCGGACCGGGACTTGCTTCTCTTACCCCACAGTGGTTGCTCGATAGGTCCTCTTCTATCAAGGAGGGAAGCAAGCTGCCTGCCGCTGGAGGCACGGGCGTGCTGAAACAGGACGATGCCAGCCGCGATGAAGGGGGGAAGGACAAGGATCGGTGGGGCGTCGGGGCTGATAAGATCAAGGGCGACGGCTGGAACGGTGGCGGGGTCGGTCGAGCCCACGCGGGTGGCCCGGACGCTCGTGGAGGCGGCAACAG…
>Isoform0000203
ACAAACGAAAATAGCCAGTCTAGTTGAAACTTTGCCGATCTGCTCTCCATATTTCCTCAGCAGTCTTGTTGTAATGCGCCGCCGACCATTTGTTCGCCATCAAGGCGCGGCCCGGTAGCCATCGTCGTCGAGGTGCCTTTTACAGAGCAGATGTCGGTTGTAGATCACGCCTTCAACAACGATCTGCCCGCCGCCAAGGCGCTGCCGTCCGCATCATTCACCGATGCCGCACTCCACGAGCTACGCGAAGGCACCTCGCCACTGGGCTGGGCGGCATCGCACGGCAACGCCGCACTGTTGACACTGCTGCTAGCTAAGGGTGCGCGGCCATCGTGGGACGACGTTGGCGGCGCGGCGCAGGTGCCAAGCAACGCAGCTGTGATACAGCTACTGTTAGAT…
>Isoform0000204
GGGAAAACTATCAATACCACAGTCGCAAGGCTGTTTTGAGTGTTGTGCAATGAATTAGGCGTTTCACGACTGCGCTGTGTGACGTTTGCTGGCGGGTGCTGTGCCGATTGGACGCTCGCGTGCGCTTTTGCGCGCTGCGTCAAGGTGCAAGCACCAGGGTAACGCCGGCAGGAGGTTACCAGGATGGCGCAGACGCGTAAAAAGCGTCGGAGTGCGGCTGGAAACGAGGGCGAGGACACAAGCGGCGATAGACGAAAGCGTTCGAGCGACACCCCATCCGCATCACAGACATCGCTCAACGCCCCGCTCTAGGTCCAAGCGACAGCGCCAAGACAGCGGTGCATTGGCGGAACAAGGGTTGGCTGGCGTTGCTGAAGATGTTGAGGCGTCTGCGGGATG…
>Isoform0000205
GGGAGCGAGCCACGCCACGCGTGGTAAGTAGCGACGCAGTGCAGGGCTGCCCGCTAAAAGCGCTAGAAACATAGCAGACGGCCAGCCTATTTTGCGGTGCTGGGACCTGCGTGTGGATGTGTCGCACGGCCAAGCCAGCCGCGCAGTCCGCCGCAATGGCGCCCACTTGAACGTGCACTGTTGAGATATTGGCGGTGAAATGAGTGCGAGTCGAGGCAGTGAACGCTTCGTGTTCTACCACACGCACATCGCCACTTATGTGGTCGCCAGCTGCGCAATCGTGGCTGCCTCGTACGACTCGATGCAGGGCTTCGTGCAGCGCTTTCACCTGAGCAAGAAGTGGTTGGTGCTGTTTGGCGCTACCTGCTTCTTTGCCTACATCTACGCCCGGCCACTCAT…
>Isoform0000206
GGGCGGCAACGCGAGCGCCAGTGCGCATGACGCTGCGCTGGCGTCAGCAACCGTCTGGTTGAGCCTGGTGGTGGAAGGCGAGCGCTTCCCGCCTATGCAGGGCGGCGATCAGCACGTTACTGACTGGCAGCTTTTGGCAAGCTCGCCCATAATGCTGGACAACCAGCTGCCAGTGCCTGCATCATACAGCATATGGGAGCGCAACAAGGGCGCGGGTGGGCTGCTTAAACGGCAGACGGGCATCATCGCGGCGGGCGAGACGCTGCCCGTGTACACAGCCGATCTGCGCCAGACGCTGGGATTCACGCTGGAGCCTGAGGGATACCAGTGGACACAGCGCGCCCCATACTGCTTACGCGTGGCTATGCAACCGCCAGCCAGGCTGGTGTGGGGAACGAG…
>Isoform0000207
GATACCGTTTGCGTGTGTACCTGCTGTTGTTAGCGAGATAAAAGGTCGACGATCCTGTGAGCCTGTACAGCTACACTGTCAAACGCAATAGTGGTTGGCGCGCGAATTCATCCACCGCGTTCGGTTCCGGCGTCTAAGGTCAACTTACATATAAAGCCTCAGCGAGTGGCCAAGTCAAGGGTTGTGTTCAAGTGCAGCTGGAAGGACCGGAGCATGGTAGTGGCAGTTGATGGTGCAGGGGGAAGGGAGCATGCGGATACTACGCTGCAGTGTTCGGCAAACAGTGCGAGTTCCAACGGCACCAGCGGTGGCGAGTCATACCCCCCAGTCGATGTGGTGGTCGCAGCACGCAGCGGCTCCGTGTTGCTGCGCAACACGGTGCTCAAGTCTGATTACTTC…
>Isoform0000208
AGTAAGTTGAATTTAACTCTTCCCTACGTCTTTGGAAATGCATGCTCTGGATCTGTTGACAATCGAGCGCTGCTCAGTCAAACCCGCGCAGCAAGCAGCCAATCGCCATATCGCGCGATCTCGTTTACCTTAGGTTTCTTCCTGGACGCCCCGCGCCTGCCCGCACCTGAAGTCGGTCGACGGTCGCGCTGCCGCGGGCAACATGCCCACCCCTGGCGGGCCCCAGGGTGATTACGAGCCCACTCCATTCTCAGCTGACGGCGACGAGGCTGGCACCAGTGGCGAGGGGGGGCGCGCTGATGCCGCCGCACCTGATGTGGACAATGTGAAGGCCAGCCAGCGCTCTATGTTCACCTCTTTCTCAGTGTTCAAGTCGTTCACAGCAGCACGGCGCAGCGG…
>Isoform0000209
GGGACAGTCGCAAGGCTGTTTGAGTGTTGTGCAATGAATTAGGCGTTTCACGACTGCGCTGTGTGACGTTGCTGGCGGGTGCTGTGCCGATTGGACGCTCGCGTGCGCTTTTGCGCGCTGCGTCAAGGTGCAAGCACCAGGGTAACGCCGGCAGGAGGTTACCAGGATGGCGCAGACGCGTAAAAAGCGTCGGAGTGCGGCTGGAAACGAGGGCGAGGACACAAGCGGCGATAGACGAAAGCGTTCGAGCGACACCCCATCCGCATCACAGACATCGCTCAACGCCCGCTCTAGGTCCAAGCGACAGCGCCAAGACAGCGGTGCATTGGCGGAACAAGGGTTGGCTGGCGTTGCTGAAGATGTTGAGGCGTCTGCGGGATGCGCGGCTGCGGCTGAGCC…
>Isoform0000210
GGGGCTGCCACGGCGGTTACAAGAGCTTGCACCGCCGGTGGCAAGTCCGCCAAGCGATGATGTAGGGCTTGTATCGCCTCCGCCGATGAGCCCGGACGTGACGGCGCCGCCATCCCCCTCGCCGGAAGCGCAGCCGTCCCCCTCCCCGGAAGCGCCACCGCCTTCCCCGGAAACGCTGCCATCACCATCGCCACAGGCGGTGCCCTCCCCCTCTCCGGAAGCGCCGCCACCCCCCTCCCCACAAGCGCAACCTCCGCCAAGCCCTGAGGCACCGCCGTCCCCCTCCCCAGAGGCGCCGCCGCCGTCGCCCTCCCCGGAGGCACAGCTATCCCCCTTACTGGAGGAGTCCCCGCCGCCAAGCCCCAAGACCTCAAGCCGGGACCCGCCCGCCCCCTCCCC…
>Isoform0000211
GGGAACATTACTTTTGGTTTAAAGTTAGGAGGCACTTCTGTACCTGTTTTTTCCGCCTCGAGCATCGCTTGCTGCTGTAGGCAGTCCGTCTTACGCCGGCGAGGCGCGCGCTGCGCGCTGCCGCAAGCATGGCGGACACATTAGACCATAGCCCTGCTGGCAGCGAGGCCGGCATCGATACGTACAAGAAGGCACCCGCTTCGGCCGCCTCGTCTGGCACGCGCTTTGGCCACCCCGACAAGTGGGGCTTCTTCAACAAGCTTTCCTTCTCTTGGCAGAACCGGATTGTGCCGGCGGCGCGCAAGGGCGACGTCACTGTCGATGAACTGCCGCTAATGTCCGACCAAAAGGCAGACGCCGCCTACGAGGAGTTTGCACAGAGCTGGGAGGCCGCACAGG…
>Isoform0000212
GGGGTGGCGCCCCTCGCAAGAGCTAGCAGGCCTGTGTACGTAGCATCCTTGAGCTGCGTTCTCGCGTGATCATAGAAAAGGTGTAATACGATAGGCTAAAAGTGCGTCCGATGCCTTTCAGTAATCTTTTCAGTAACTATCAGATCTTTCCGCAACTCTTCAAGCAGGCCAAGCACCGCCCCCACTCGATTGGCACGTTTTAGGCAAACGTGGTGATGGGCGCATTCTAGTCTGCTTAAATCCTTTAATCTTCAAGAGCTTCGCAATTACTTCCCCAGCAGGCCATTGTCCCGTTTTTTCTAACTGTGGCTCGCGCGAGCCGCCTTACAGCTGCTGTTAGATGTCCTGCGTTCTTTGACAGATGTTCGCAAGTGTAACAGTGATTTGAGCCGTGGCTCA…
>Isoform0000213
GGGGACAACCAGCGAGGTAGGCACCTTGCGGCATCACGGCGCGTGCAGCAGCGGCGCTTATTTGTGGTCGCTTGTTGCGATTTGCAAGTGCCGATCTCGACAGGATATGCAGCCAGTGCTAGTCTGCTTTTGTCACCCTGCTGGACGGATCCGTTCCTTGAAGATCATGTGTTGAGCACATCCCTGGCGCCATAGCTCAGCGCGTGCTGTAGTGTTGGATGTTGTACGCGACTTTCGGAACTGATCGCGGGGACAAACACTCCGTCCACTGCGTCTGCGGAGCGCTAAAGTACAGCGTATCGAGAGAATGTCGACCGGTGTGGATGGCGAGGCGGCCGACCCCCAGGCAGCCATCGAGCAGCAGTTCGAAGCGGCGCGGCGGCAGGTGAAGAGGCAGCG…
>Isoform0000214
ATACTCTGTGTGCTGCGGGGCATGAATAAAGCTGCGGGCCTGCACTGCTCATACGCGAACAACAGGTTCTGCACTTCCTTTTACTGATTGGTGCCTTCTGCATGTCAAGGTGATCAGCACCATTGGATGTTACGTAACCATAGTCTCAATACTTCGTAAGGGTTCCCACACCTTCACCTGCCCAGTGCACGTGCGCCAGCACTGCGACACTGTATTGTCAACACTTGGTTTTAGTGGCGATGGAGCCTCCGATGCCGCCGCGCCGGTCGCGGTTCGGGCCGATGTCGAGGCTGCCGCCTGGTAACTTTTGAACGACTGACGAACGACTCCCTTCCCGGCGTTGAAGCGAAACATTTTCGACCGTGCTATTAAGTTGAAGGAGCGCCAACATGGAGGCGC…
>Isoform0000215
GGGATTGCTGCGCGTTGCTACGCATTTTAATCACGTCTAGCCGCCTGTGCCGGACTTGCAACCTTCTTAAAGTAATCAGGCCATGGAGGCTCCCACGTTGCGCACATATGTGCGTGATTACGCGGGGTGCAGCGGGAACGCATAAAATAGGCTCGCGCGGCAGCGCTGGGTGATCGTGCCGATTGAGCTGGCAGACGTCGCGTTCTAGAGTATGACCCGGTGATACGGTGTAATAGCAAGTATTTGACACGTCAAGGGAAGCCCCCTTGCCGCGCGGGCAGCCTCGGTCAAGATGTTCAAGCCTACGAACAGCAAACTGAGCACGCTCGGCACAGCGATCGTAAAGTCCAAGAGCAGCAAGGAGCTCAGCCGCGCAGGCAGCTCCAACAGCTTAGAGCG…
>Isoform0000216
GGGTAATTTTAAAAAACTAATTTATAAGTTTTTAAAGTTGCACTAGGTCTACCTAAAGGTTGTTGGCTAAAGCTAATAAAGCCTTTTCGCTAAACCTAACTATTGAGTAATTTTTTGTTATTCAATATCTGGATAATTGAATTTCATTCAACAATTCAGTTATCAAAAAATAGCATGGAGAGTTTGATCCTGGCTCAGGATGAACGCTGGCGGCATGCTTAACACATGCAAGTCGAACGAGGTTGCATGATACCACTTCGTGGTACCATTTAACCTAGTGGCGGACGGGTGAGGAACACGTAAGAACCTACCCCTAGGAGGGGGACAACAACTGGAAACGGTTGCTAATACCCCATATGCTGAGGAGCGAAACGGTGAAAACCGCCTAGGGACGGGCTT…
>Isoform0000217
GGGGAATAGTTTAGGCGGTCCTTAGCGGGCGGGGTTGTTCCCCGCCCGCCCGTGTGCCGCGGCATTGGCGGAGAACAATGGCGGGGGCCGGCCGGCCGCGGAGAACAATGGCGGGGGTCGGCCGGCCGCGACGCGCCAACCTGCCCGTCAGCCCTTGCAGGACGTCACGAATCAGCTGCAGCCGCAACCTGGAGCGCCGCGTGCCCCTACGCTGGAGGAATTTGCTTTGGCAACCGCAATGCTGCGGCTTCTGGAGCAGCAGCGTCGGCAGGAGGCCAGGCAGGCTCGCGCGAACCGCGCCGCCGCGCGACGGTCTCGCCGCACCCTTCATGCTGGCCTGGAGCAGCAGCGGCCCGTATCGGCAGCGGAAGCCCGGCAGGCTCGCGCGCACCCCACCGC…
>Isoform0000218
GGGGCGGACGACAGCGCCGTGCGGGGAATAGCGGAGCCGCCCACGCCGGGCCAGCGCAAGCTGGACGTGCACCGCCTCGAGGGCCTCGCACTCGTGCTGCTGTGCCACACCGACAGCAAAGTGCGCTGCGCCGCGTGGCGGATCCTGCACGCGCTGCGCACGCTGGCCGGGCAGCTGGCGGCGGCGCAGGCGGCGGCAGCGGCGGCGGGCGCGTCAATCCCCACCACGCCCGCTAGCGTCGCGTTCAGTGACGCGTCCTCGGCAGTGACGGACCGCACCGCGTCGGTAGCGACCGGGCGCGGGTTTGAAGACATGGGCGGTGACGCGGCAAGCGCCTCGCCACACCTAATTGACGTGCTGGAGCAGGCGGGGCGCGAGCTGGTGTCCAACTGCTATTGG…
>Isoform0000219
GGAGGAATTTGCTTTGGCAACCGCAATGCTGCGGCTTCTGGAGCAGCAGCGTCGGCAGGAGGCCAGGCAGGCTCGCGCGAACCGCGCCGCCGCGCGACGGTCTCGCCGCACCCTTCATGCTGGCCTGGAGCAGCAGCGGCCCGTATCGGCAGCGGAAGCCCGGCAGGCTCGCGCGCACCCCACCGCCGCGCGACGGTCTCGCCCCCGCAGCCCCACCCTTGATGCTGGCCTGGAGCAGCAGCGGCCCGTATCGGCAGCGGAAGCCCGGCAGAATCGCGCACACCGCGCCGCCATGCGACGCTTGCGCCCCCATAGTCACACCCTTCATGCCGCTAGGGAGCAGCGCCGGGCTGCATCGGCCGCAGCTGGTGTGCGTGCGCGGCAAGCTGCACGGCAGGC…
>Isoform0000220
GGGACTCCGCAAAGCCTGGCGGGCAGTCTCATTGGACGCGCTGCTTAAGGCACTGCGAAAATTTGTTTGGCGTGACAACACGCCGAGCGCCCGTCTTTAGCTGTTGCCCCTTTTCCGCCTCTCGCTGCCGGCTGCGCCCAATGCGCTAGGCGCGCGCACGCAGGCAGCCACAGAGGAATCTGCGCCACGCCGCGGCGCCCGGCGTTGGCTCGCATTGAGAAGACAATATGGTGCTATCAGACGAGGAGTACACTGGGGTGAACAGCACGAGGCACGACAGATCTGACGAGTCCGTGACCAGCGGGTCCTCGGATGCCTCCTCGGCGGCCTCCTCGGACGAGGAGCGTGGAAACGCGTGCGCCTCGGATTCGGAGCTATCAGGCACGAGCACTGACGACG…
>Isoform0000221
GGGAATAGTTTAGGCGGTCCTTAGCGGGCGGGGTTGTTCCCCGCCCGCCCGTGCGCCGCGGCATTGGCGGAGAACAATGGCGGGGGCCGGCCGGCCGCGGAGAACAATGGCGGGGGTCGGCCGGCCGCGACGCGCCAACCTGCCCGTCAGCCCTTGCAGGACGTCACGAATCAGCTGCAGCCGCAACCTGGAGCGCCGCGTGCCCCTACGCTGGAGGAATTTGCTTTGGCAACCGCAATGCTGCGGCTTCTGGAGCAGCAGCGTCGGCAGGAGGCCAGGCAGGCTCGCGCGAACCGCGCCGCCGCGCGACGGTCTCGCCGCACCCTTCATGCTGGCCTGGAGCAGCAGCGGCCCGTATCGGCAGCGGAAGCCCGGCAGGCTCGCGCGCACCCCACCGCC…
>Isoform0000222
GGGATCCCACAAAGCACATAACTGTCCTTATGCGGTGATAGCGGCTTTCGATCGGCATGGAGTCCTCGCTAAGCAATACGTGGGTGGAATCCTACCTGGACGCCCTGCTCAATTTTGGTCTTTCAGCCGAGTATCAAAAACAGCCGCAGCGAGCGGGCGACAAGGCGGAGGCGGTGAACGCCGATCGTAAATTATTCGCCCAGTACTACGTGAACCAAATCCTCGAACTCGATGAGGAGGGCATCCGCAACGCCTGGTCCAAGGCCACCTCCACCCGTGCCTATGGCGAGAAAGACGTGCGTCTGGAGTATTTGTCGTGGCGCGTGTGGTTCCTGCGGCGCAAAAAGGAAGCCGTGAAAGCGGACCTGGCGGGGGACATCGAGTCCACCGAATTCGACT…
>Isoform0000223
GTTCATGCCAACGACGACGCGCTAGTTGCGCAGTGCAAGGCCCTGTTTGAGGAGGTGGCGGCCGCTGAGAAGCTGACTGTGCTGGGCTGGCGCGAGGTGCCCGTCGACGCCAGCGTGGTCGGCCGCATGGCCCAGGCCACCATGCCGCGCATCTTGCAGGTGTTTGTGGAGAGCGCTTCGGGGCTGGTGGGAGACGACCTGGAGCGCGAGCTGTTTGTCACGCGCAAGGTGCTGGAGCAGCGCAAGGCCGCCACGCTGGGCGACGTCGCGCCCGACTACTACTGCTGCAGCCTCTCCTGCCGGACAATCGTGTACAAGGGGATGCTCCAGGCGAGCGCGCTCGGGCTGTTCTACACCGACCTCATGGACCCGGACTTTGTGACGCCCTTTGCCATCTAC…
>Isoform0000224
GTACGTAACCATTTGTTAGCCCATTTGTTTGCCTTCCCCCTTGTTTGCGTTAACTGCAGTCTGCGTCGCCAGCGCTTGATCTTTGTCGCTTCATAGGGTTCAGTTCCGCTTCCTGTTGTTAAAAACGGCCGAACCTCCGGGAAAACCCCATCGCTTCAAGCCTGCCAAATTCCGGCATGCCGGCGCGGTGCGCCCGTTGCCGCGGCGCCCGTTGCGCGGCACGACAGCGTCTATTCCTACATAGATTGATCTGCGAGCCCCAAGTTGAGGCGGGCGCGTGCACGGTTGCTGCGCACGGAAAGCTGCTGCAGCGCAACTAGTCTTCTCGCACGTGCGTCAAAGTGCTTCCGCGGTCGGGCGCCTGCAGCCTGGGCCTGCAGTGCCTAGGCAGGCGCAATG…
>Isoform0000225
GGAGGGATCGCACCTGGCACGGCTGACAGACCGCAGCTTGTCAAGGGCTCGATGCAGCTGTACAGCGTAGAGCAGAAGCGCAGCCAGGCGTTGGAAGCGCACGCCGCTGCCTTCTCCTCTGTGAAGTTGTCGGGCAGCGACACGCCCAGCACGCTCATCACTTTTGCCCAAAAGACCATCACCAATGGGCAGCTGGTGTCTAAGCTGCACCTCATCGAGGTGGGAGCGCCGGCAGGCCGCCCACCGCTCAAGCGCCAGGCGGAGCTCTTCTTCCCGCCCGAGTTTGCCGACGACTTCCCGATCGGCATTCAGGTGTCAAAGAAGTTTGGGCTGGTATATGTGGTGACAAAGCTGGGCCTGGTGTTTGTGTATGACCTGGAGACAGCGACCGCGGTGTAT…
>Isoform0000226
GGGTATCTGCGGCGCGTGCAGGAGACGCTGGAGGGCGCGGGGTACCACCTGCCCATGGTGGAGGTGCGGTACAAGGAGCTGATCGTGGAGATGGACGCGCACGTCGGCTCCACCAGCCTGCCCACCGTTCTCAACGGCTTCAGGGACATCGCGTTTGGGGCGCTCAATGCGATCCCAGGCGTGAAGATTGGTGGCGACTCGGGCCGCATCATCCGTGTGCTCAAGGGTATCACTGGAGTGCTCAAGCCGGGCACCGCCAGCCTGGTGCTGGGGCCGCCAGGGGCAGGTAAATCATCCTACCTGCAGACGCTGTCGGGGCGGCTGACCACCTACCACAGCCCACGCACGGTGGTCAACGGCGACATCACGTACAACGGCCGCACGTTTGACGAGTTTGTG…
>Isoform0000227
GGCAGGCTCAGCCTGACGGTGCAGATGAAAATCCGCGCGGAGCTCGCCGCGTCCATCTACCGCAAGGCGATGCGGCTCAGCTCGCAGGCAAAGCAGAACACGGAGACGGGCAAGGTTGTAAACCTGATGAGCGCGGACATCAACCAGATCATGACCTTCTTCTACCCCTTCTTCAGCCAGCTGGTCACCGCCCCGCTCATCATCATTGGCGCGACCATCTTCCTGTTCACGCAGATCAGCTGGGCGACGCTGGTTGGGCTCTTCATCCTGGTGCTCTCCACCCCCGCGTCGGGCTACTTTGTGAAGCGGCTGACGCAGCTGCGCCGCGAAATGCTCAAGTACACGGACCAGCGCGTGAAGCTGATGAACCAGCTGCTGGTGGGCGTGCGCGTGCTGAAG…
>Isoform0000228
AAACCGCGGAAAAGTTGGCCGCGGGCAGTGTTATAAAGTTTCAACGGGTGTTGCAAGAATCAAACGCCAATAGCACCGCTCAAGGCGGTCCAGCGTGCGGGTCTGCGCTTCGTGGAAGGCGCCTTGCCTGGATTAGGTAACAGAGCTTGGACATAAGTCCCTGTGTAGAGCGGAGTGGGCACCAGGCATAGCAGCGCAAGTCGCTGCAGTGCGCGACGATGGCGGATCCTTCGCAGCCGCCGCAGCAGCCGCCTGCCGATGATCCCGAATTTGAGCTCAACCCGGCGGCTCAGCAAGTGCAAAGCGAGGACGGTGCCACCCCGGCCGGCGACGGCACCGATGGCGAGAATATGGATGAGGTTTACGAGTCGGCCCCTTGGCTGTTTGCGATGCTGCGCA…
>Isoform0000229
GATGTCAGCGGAGGCGCGAGCGCTGTTCCTCAACGGTGACAGCGCTCAGGCGGTCAAGCTGTGGCGCGAGCGCTACTACCGCGAGAAGTTGGGCGTGGGGCAGCCCGGCGCGGTATCCGTGCGCGGCGTGGTGCAGCACTACGTGGAGGGCCTGCATTGGGTGCTGGAGTACTACTACCGTGGCGTGGCTTCGTGGACATGGTTCTACCCTCACCACTACGCGCCGCTTGCGTCGGACTGCTCCGCCCTCACCGAGCTGGCCATCACCTTTGAGCGCGGCGAGCCGTTCCTGCCCTTTGAGCAGCTGCTGGGCGTGCTGCCGTCGGCAAGCTCGCAACTGCTGCCTGCACCGTATCGGCCGCTGATGACGGATGCGTCGAGCCCCATCATCGACTTCTA…
>Isoform0000230
GGGATGGCAGACTGGTGAAGGACAGGAAAGTATCACAAGGTTATATCGCAGCGCGTTGCTGGTTCGAAGTTTTGCTGCAGCTTTGCTTCCGCTAGTTGGTGGCCATCCAGCGCGAAGGAGTAGGTCACCGCCCGACCCAGTGCCCGCCGCCCGACCGACTACCACGGTGGGAGGTCCGGCTGGAGATGGCGCTGCGCGTGCCAGCCTTGGCGGCGGGGCTTGTCACGGCGGTTTTGCTAGTAATCACTGTCCCAGTGGCGTCTTACCGCGCCGGGGAGCCGTTTCGCGTGAAACTCTGTGTGGACCGGGGCTTTAGTGCCGAGCGGCTGCAGCGATGCACTGACACGTTGTCGCGGGCCAACACCACCGAGCTATCCTTTGAATGCGTCATCCGTCCAG…
>Isoform0000231
GGGACCGCGAGAGGACACAAGATACGCTGTACTCCACTATCTTGCACATTGCCGCGACAAAGTTAAATCTATTGAGACATTGGGCTCGACAAAGTTGCGGTGCTAGGTGGTGCCGCGGTCCCGGAGGTCCACTCGACGCCCCGCATGCCGTGCCTGAGTTGCGACGGATAGCCGGTTCTAGACCCTAAAGGCCGGTCGCAGGCGGCGTCGGCATGTATGCCTCCACGCACCGAGCGGCTGGCGGCGGCATGCTGCAGGCGGGCGTGGGACCGCGCCGTGCCAGTGCGCCGTGCACGCAGCGGCGTAACCGCAGCGCGTCGCGCCGGCGGCAGAAGCAGCGCTTTGCATTGGCCACAAGTGTGGACGTAGAGACGCAGGACACGCAGGCAAAGAAGGGTA…
>Isoform0000232
ATACACCACCAGCTGATTACGAGCATCAGCCTGGGCATCGCGCTGCGCTATGTGCTGGATGCGCTGCGCAAGCCGCTGGGGTCGAAGATGCACGAGTTTGCCGTCACCGCGCTGGCGCAGTTTGCGGCCGACCTGCGCCAGTGGCCGCAGTACTGCGCGCAGCTGCTGGCGGTGCCGCACCTGCGCGAGGGCCACCCGCAGCTGGCGGAGCAGGTCGAACGGGCGTACAAGGCAGCAAACGAGGGCGTGCCGGGCGACGGCGGTGCCCCGCCGATGCCGCCGGCCGAGGCGGACGCTGCTGCGCAGCTGGAGGTGGCCGCGCTGCTGCAGTCTACTGGCAGCAACGATGCGCCGCTGGAGCTCAAGGACCTGAAGGAGGCGTTTGACGCGGTCGGCGGC…
>Isoform0000233
GGGAAACCAGAGCAGTATTCAGGTGACATCGGAGGTGCGTTTTTGACAGCTGAAGCAAGTGCGTCGGCATAAAAGCTTTCAAGAGCATAAAGTGCTGTGCCCCCGCCATTACGCTGCATTGGCAGATCGAGCTTTCGCGGGCAGTCCCTTGTTGAGATGCTGCGCCGCTAAGGAAGCATACATACACCTTAAGGAAGTATCATACAACTAACGAGCCAGCATTGACGCGCACATTGTCCCAATGCCGGGCACTAAGGCGTCTCGCACGCTGTTTTTAAACGGTAAAGCCGTACCAGTGCCGTCCGACACCGACTTGGCAGAACCGCTTGCCCACTTCCTGCGGCGAACCGCGAACTGCCAGAGCGTCAAGGTCGGCTGCGAAGAAGGCGGCTGTGGAAC…
>Isoform0000234
GGGACAGCAGCCGAGAGAACCAACACCCCTGGGCGGCACGAACGCGCGATCACTGGACAGCACGCCGCTTGCTGCATGATGACCAAGACTCTGTGTGTAGTCGTTGTACCTACCGGCACTTGAGGATCTCATTACCTGCAGCTCTAGCAGAGCGTGCACGTAGTCGCTGCTGTTGTCCCAGCAATAGAAGGCACTCTAGTGGCAGGCAGCAGCAGGGTGTTTGCGCACGAGGCGTGGCGTCTGCCTTCACCTTGCTCACCGACATCGGCAGCTGCACAGTTGGTGGCGGTCATGGAGTCTGAGATTGCTACGCAGCCGGTGGTGGTGGTGGGGAATCAGCCGGCAGCTGACGAGCTGGTCGACCCCGCGCTGCAGCAGGACACGACGCAGGACGTAACG…
>Isoform0000235
GGGGAAAGACGATTGAGGAGGTGTATCAGAAGAAGTCGCAGCTTGAGCACATCTTGCTGCGCCCCGACACGTACATCGGCAGCACTGAAAAGCAGCTGCAGCAACTGTGGGTGCACGACGGCACTAGAATGGTGCAGCGCAGCATCGCATACGTGCCAGGTCTGTACAAGATATTTGATGAGATCCTGGTCAACGCGGCGGACAACAAGGCGCGCGACCCATCGATGGACACGCTGAAGGTCGACATCGATGTGGAGGGCAACTGCATCAGCGTGTGGAATAACGGCGACGGCATCCCGGTGGAGGTGCACTCGGGCGAGGGGGTGTATGTGCCTGAGCTCATCTTTGGCCACCTGCTGACGTCGTCAAACTACAATGACAACGAGAAAAAAGTAACAG…
>Isoform0000236
GGAGGTTCGAAGGCGACCCAGCTTTGCAACGGGAGCATGTTAGCGCGGCTGTTGAAGAGCTCCACAAAGGCAAGCAGGATCAGGATGCTGTCGCTGTGCCTGTTTCTTGGGCTGCAAGGGCTGAAGCTAGCAGCAAGCCGGCCGGCGGCGACAGCGGGCAGCCGGCTATACCGGCGGCAGCCGGTGTGAGCATTCCGCGAAATCTGTCATTGCCCCCCGAAGGGGACAATTGCGTGCCGCCTTTGCAGTTTGGCAGCCTGACGCCGGGCGCCCTGGAGGCTGCGCCAGTTGTAGTGGCGACTTCGCAACCCGCTCTTGCTGCCGCGGCGGCGGCTGCCACTGCGACGAAGTCGGCCGACGGCCGTGAAGCGCCACCACTGGCCGGTGGCGTGGGTCGCG…
>Isoform0000237
GGAACTATAGTAGGAGCTACAACGACACTTTTCCGCGCACGGCATGGTTTGTCACCAGTTTCTTCCTGGACGCCCCGCGCCTGCCCGCACCTGAAGTCGGTCGACGGTCGCGCTGCCGCGGGCAACATGCCCACCCCTGGCGGGCCCCAGGGTGATTACGAGCCCACTCCATTCTCAGCTGACGGCGACGAGGCTGGCACCAGTGGCGAGGGGGGGCGCGCTGATGCCGCCGCACCTGATGTGGACAATGTGAAGGCCAGCCAGCGCTCTATGTTCACCTCTTTCTCAGTGTTCAAGTCGTTCACAGCAGCACGGCGCAGCGGCAAAAGCAGCGGCAAGAAGCGGTTGGCGCGGCAAGCCACCCACCCGCTGCCACTGCTGGCAGCGCGCACAATGTTC…
>Isoform0000238
GGGGATACCGACTCTGTCAGGTGCCAACGGAATGCCGGGGCATGGTGCAGCCGGGCTACGGACCGCTGCCGGGTGTCGGCATCGCCGGCGGGGGGCGTGCCGGGCATGTACCAACAGCAGATGCTGTCCGGCCAGGCGTTGCCCAACGGTCCAGCGACCTACCCTAACACCGGAATGATGGGCCAGCCTGGTACTGCGGGCGGGGCAGGCGGGCTACGGGCCGATTCCTCCGGGCATGCAGAACTGGAAGCGCGGGTGGTCGGGTTCCGTCGCCGGTGGGTGGGCGCCGGCGACGCGACAGGGCAGCCGGGGCTTTCAGCAGGGCGGCCAGCTGACGCAAGGTGGCGTAATGCTGCGCAACCAGGCGGGGGCTGCCAACTGGCGCGCCGGTTATGAGCA…
>Isoform0000239
AGATGTTGAAGAGGTTTAAGAGGTGTGGCTATGGTGCACATGAACAAGTCGCTTTAACAAGGTTGACGAACAGGGTCGCAAAAGTCACACCGCGTTTTCCGTGCGACACGCGAGCGACGCGGCGCGTATACTCGCCCTTAGGTTTGCCAGTGCAGCCCCGCCGCGGGAAGGCGGGGAAGCAACACCCCCGACGCCCACGCACTCGCCTGCTGCCGGCTCCGGACGGTCGTTAGGACGGGTGTCCGTTGCGCCGCCGGACTGTGCAAAGGAAGTCGTTGCGGCTGAAGAGGCTTTGGAAGTTGTGAAGGCGACACTGGTCGTTTGGTGGGAGCATTGCCAGGTCGGGCACGGCGCGCGGAGGCAAATCGTGCCTCGCCTTCCGGGTTGCCGCGCCCTCTC…
>Isoform0000240
GGTACACCACCACCGTGCACTGGCTCGAGTCGCGCAAGTTCTCGCCCATCCCCTTCCCGCCGCTCAACTACAAGCACGACACCAAGCTGCTCATCCTGGCGCTGGAGCGGCTCAAGGAGCAGTACACGGTGGCCGTGCGGCTCAACCAGCAGCAGCGCGAGGAGCTGGGACTGGTCGAGCAGGCGTACGACAACCCGCACGAGGCGCTGTCGCGCATCAAGCGCCACTTGCTGACGCAGCGCGCGTTCAAGGAGGTGGCAATTGAGTTCATGGACATGTACAGCCACCTGGTGCCGGTGTACGAGATTGAGCCGCTGGAGAAGATCAGCGACTCCTACCTGGACCAGTACCTCTGGTATGAGGCGGACAAGCGGCACCTGTTCCCCAACTGGATCAAGC…
>Isoform0000241
GGCTGGCACAGCAGTTGCGCCCCTTCACGCCATTTTGCAGCTGCGTCGCATGGAAGCCGTGAGCGGCAGAAAGTGCTCTCATGCTGTGCTTGTGCTGATAGCAGCAGCCGCCAGCAGTAGATACTTGCAGTAGCACAGGAACAGTTCTGTGCTGCAACTGGCGGCCACACAGTCTATCAGCTGTGCACGCTACTGCTGCCGCCGCCTGCGGCTGCGGTAGCGGGTGACACTGCCGAATGTGCCGCCTTATGGCCTACGTGGGGCCGCCGGTCCTGATTGCCGACGTTGTGCTGTGGCCTGACAGGAGTATTATCAAGCAGTCGTACGACGCAAAGGAGCGGCGCGATGACTCGACGCTGCCAGACCATTTGTCGCGCGGCAACCTGAACGGCGACGGGT…
>Isoform0000242
GGCTCCCCGGAAGCGCCACCGCCTTCCCCGGAAACGCTGCCATCACCATCGCCACAGGCGGTGCCCTCCCCCTCTCCGGAAGCGCCGCCACCCCCCTCCCCACAAGCGCAACCTCCGCCAAGCCCTGAGGCACCGCCGTCCCCCTCCCCAGAGGCGCCGCCGCCGTCGCCCTCCCCGGAGGCACAGCTATCCCCCTTACTGGAGGAGTCCCCGCCGCCAAGCCCCAAGACCTCAAGCCGGGACCCGCCCGCCCCCTCCCCGGAAGCGGAACCCGTCGCATCTCCGGACCAGCCGCCGCAGCTCAGCCCGGACCCGACTGATGATGACGAGCCGCCACCTCCCAGCCCGGACCCGACTGATGATGACGAGTCACCACCTCCCAGCCCCCGATTGGCGGAG…
>Isoform0000243
ACTTTTGACGGGAAAAATCAGGTCTGACAAGGCCTGCACCGCCTCCCCCCCGGCAATAGCAAGTACAACAGCGCGCTTTCTGTGCGATCTGTTTTCAGCAATCTTGAAAACAGGATGATCACAACGTTAGGGCTGCGGCAGCAGTGTGCGGCCATGCCGGAATCGCTAACCCTAGCCGACAGCACTGAGCACGCAACGTCGCTATTTTAGCGCAGTCGAGCCCACGGCGTAAGATACCTTTGAGGCGTTAAAATGTCCGAAATGATTATTAATGGAAGCGCCACAGGCCTTGGACGCCAGCTGTTGTACGCCGTCAACCAGACGCTCACTGCTGACTGTGGTCTACTTGAGTTTGATGAGCTGGAAGAATGCATTAGAAAACGTCAGCCTGGCATCACT…
>Isoform0000244
GGGTGGCTGCGCATTGCGGGGGCGGGGGGCACGCCCGACCTATACATTGCAAATGTGTACCTGCCAGCAGTCGGGAGCGAATGCGCAGCGCGGGGTGGCTACACTACAGCACTCGAGGCCCTGCAGAACGATGCAAACATGCTCGCACAGCGCGGGGAAGTAGTCCTCATTGGGGACTTCAACACACAACTGGGCAAGGGGAGCACGGTACACAGCCGGGTAGGGGCAGTACGGCGGGGACACCAGCATGGGCGAACACACCACGCGCGCAACACAACTCAAACAATTCCTCGAAGCTACTGACCTCTATGCACTCAACGGCCGCCGCTATTGCCAGGAACCGGAGTGGACGCGGGAGATCTATCACCGGACAGTTGGGGGGACAGTTATACCACAGCA…
>Isoform0000245
GGGACGCACGCCAGCTGACTGGAGCCAACACTTTACGTGCTTCTTCTCGCAGCCACGACTAAGGCTTATGCGTGCCTTTCCTTGCGAAAGCCAAATGAACTTGCACAGTCCTCCGCAAGTGAGCTAGAGAGCTGCGGCCATGTCCAACGTATCCAGACGCCGCAGCGCTGTAAGCGCATTGGAACGCCGCAACTCACTGGATGACGCGCTGCCACCCCTCGAGGGCGCGATATCCCCGCGCCTACGCGGGCCCCCCGCGGATGCCCGGTCGCGGACGCGACGATCAAGCGCGTCGTCATCAGGCGCGCCTGATCGCTGTCCTGAACCCAATGCGCCGGGGCGCGGCAACAGCAAGCCCGCATTCGGCAGCAGCAGCATGCGCAGCTCAATGCCCAGCCG…
>Isoform0000246
GGGACCGCGGGCCGGTGCTCGAGTCCATCGTTGCGCGCACTGTGCGACAGATTGAGTCGACCCAGAAGATGATACGGCTGGTCGGCCTCTCTGCGACGCTGCCCAACTTTGAAGACGTGGCCGCGTTCCTGCGCGTGAAGCCGGACGTGGGCCTCTTCTACTTTGACAACAGCTTCCGGCCCTGCCCGCTGGCGCAGCAGTACATCGGCGTGACCGTCAAGAAGCCGCTGCAGCGCTTCCAGCTCATGAACGAAATCACGTACAACAAGTGCCTCGAGGCGGCGGGCAAGCACCAGGTGCTCATCTTTGTGCACAGCCGCAAGGAGACTGCCAAGACGGCGCGCTTCTTGAAGGAGGAGGCGATGCGCAACGACCAGCTCGCGCGCTTCATGAAGGAGG…
>Isoform0000247
GGGAGAATAAGCGTGCAAAGACGCCCTGTGCGCTAAGCGAAGCCGTGCCACTAGCATCGACGTTCAAGCTTCACAGTTATGGCGATCGCGCTCTGATCGGCGCCAAAGCGCTGCCACCAAAACCGGCGCAGGGCCGGAGCGTGCACGGCCGATTTCCTGGCGGAGGGAAAGCGGCAGGCGGCATCGCACGTCTCCAGCTCCCTGTGGATCAACACCATACAAATCGCAGCCGCCTGGTTGGTAGTTTGCGGGCGCAGCTGACAACGTGCAGTGGCAAAACAACGAATGTCGGAAAGAATGTCAGCCGTGGCGGCAGCACTGGCCACTTGCCTTCTGCTGCTACGTGTGGCCAACGCAAGCGAGGTGCTGCAGTTTGAGGAAGCAGGTGCTGGCAAGATA…
>Isoform0000248
AGCCTATGCACCGGGCTTAGAACGGAAATATACCACCGAGCACACCCCGCTTAATACCCTAGGAAACAATAAAGCCCTTGTTCGCTGGCGGGCGGGCCAGCGCCAACCGTGCTGGCGACTCTGGCTTGCCGTCGGGAGCAGTGGCAGCGGTGATCAGCACCCAGCAGACCTGCGCGGGAGGCTGAGGCTAGTGAAAGGATGCCACTGGTCAGCAATGGGTCTAGTCTGGTGCCCGCCGTCAACCAGGCGGCGGCCACGCCTGGCGCGGGTGTGGCCCGGACGGCGGCGATTGCGGGAGGGGCCTCTGGCCTGCGGCCAGCAACGGTGCGACCGCGTGAAACGCCTGGTGCACGGCGACCGCTGAAGCCACGTGCCTCCAGAGTGGGGGTGTCCCAGAAG…
>Isoform0000249
GGGATTTTCGACCTCATCACTAGTGCAGCTAGCTGCGCTATGATGCGAACTTCATTGCGATCGATTTGCAAGCGCGGCTCCCCGAAACCCGCATGCGTCCTTGCAGTTGTTGGAGCACTTGCCCTGCTGAGCACGTCTTCGCGCCACCGCCGAGCTTGATATGCCTCGCAACGCTACCATGCGATAAGTTGAGCATGCTCCTCAAAGGCCAATAGCGCGCAGCAATGCTTGAGCGCTGGGAGCGGGCAGCATCTGTCGGACGACAAGGGCGTTGCCTTGCTCTGGCAAATGTCCTGCTGACGCTGCTGCTCGTCCTAGTGCGGGTAGCGTCGGGTCACAATGGCTTTATCAGACAGAATGGACCGCAAAGTTTTATCGATCCATTTTACCATGTCCAGC…
>Isoform0000250
GGGAAAAACATTGGGTGTTTTGACCCGGGAAGATCTAACACCACGAAGATTGCTTATGTACCATGACTACTTGCAGCTGGCGCTTCGTTGTGTGAGGAAGTAGGCAGCACTTTCAGTGCGAAACAGCAATGCGACCATCGCTGCCGGACGCGGACGATGAGGAGGCGCTGCTGGCGATCAACGCTTCCTGGATAAACAAGAAACGCCAGCTGCCAAGGCGGTACGCATCAGCAAAGCAGCTGCGCACCAAGGAGACGCAGCGGCATCTGCTGGCGGCCCGGCGCCCGGCAGTGTTACTGGGAAAGAGCGTGGGGTTGGACCACAGCATGCCTCTGCAGGGGCAGCCGACAGCAGTTATGGCACAGCTTCCGCTGCAGACCCTATGCGACGCGTGCACTG…
>Isoform0000251
ACAGGGCACGGCGCCTTGCAGGGGGGAATGCATTAAGGACCTCGCGCTTCTGACGCGGCTCCCTCCTTCTGCCTGCAGCTCAATTTTGGTCTTTCAGCCGAGTATCAAAAACAGCCGCAGCGAGCGGGCGACAAGGCGGAGGCGGTGAACGCCGATCGTAAATTATTCGCCCAGTACTACGTGAACCAAATCCTCGAACTCGATGAGGAGGGCATCCGCAACGCCTGGTCCAAGGCCACCTCCACCCGTGCCTATGGCGAGAAAGACGTGCGTCTGGAGTATTTGTCGTGGCGCGTGTGGTTCCTGCGGCGCAAAAAGGAAGCCGTGAAAGCGGACCTGGCGGGGGACATCGAGTCCACCGAATTCGACTCGCATCCGCCCAGCGACGAGGACGAAAGC…
>Isoform0000252
GGCAACCAGATCATGACCTTCTTCTACCCCTTCTTCAGCCAGCTGGTCACCGCCCCGCTCATCATCATTGGCGCGACCATCTTCCTGTTCACGCAGATCAGCTGGGCGACGCTGGTTGGGCTCTTCATCCTGGTGCTCTCCACCCCCGCGTCGGGCTACTTTGTGAAGCGGCTGACGCAGCTGCGCCGCGAAATGCTCAAGTACACGGACCAGCGCGTGAAGCTGATGAACCAGCTGCTGGTGGGCGTGCGCGTGCTGAAGATGTACGCGTGGGAGGCGGCGCAGGAGGCAGCGGTCCTGCAAGCGCGCCGCAGCGAGCTCAAGGAGCTCCGCCGCTGCATCCCCATGCGCGTCGGCATGCAGACGCTGCTCTTCGCAGCGCCGACGATCGCGGCGGTC…
>Isoform0000253
GGGGAGACGGGCAAGGTTGTAAACCTGATGAGCGCGGACATCAACCAGATCATGACCTTCTTCTACCCCTTCTTCAGCCAGCTGGTCACCGCCCCGCTCATCATCATTGGCGCGACCATCTTCCTGTTCACGCAGATCAGCTGGGCGACGCTGGTTGGGCTCTTCATCCTGGTGCTCTCCACCCCCGCGTCGGGCTACTTTGTGAAGCGGCTGACGCAGCTGCGCCGCGAAATGCTCAAGTACACGGACCAGCGCGTGAAGCTGATGAACCAGCTGCTGGTGGGCGTGCGCGTGCTGAAGATGTACGCGTGGGAGGCGGCGCAGGAGGCAGCGGTCCTGCAAGCGCGCCGCAGCGAGCTCAAGGAGCTCCGCCGCTGCATCCCCATGCGCGTCGGCATG…
>Isoform0000254
GGGGGGATGGGAGGCACGGATGTCCGCTCTGCATCGAGCGCCGCCTCCAACGCATTACTCCTGCGCCGCGACAGCAGCGCGCCGGCGCCGGTGGTGAGCACGAGCGGAACGGTGACGGACGCCAGCGGCGGCATGCAGGTCACCTTTGCTGTCGACTATGGCGAACGCGTCTTCCCCATCGACCCCCTGCAGCTCTTCACGCTGCGCGGCTCCCCACGCACTGATATCGTGTACGAAGTCGCACTTGGGCGTCTGTGGGTGACGGCATTCCTGCCGCCCGGCGGCAACGCCTCGGCGCTGAGCCTGGAGCTGCGTGCGGGCGCTGCGCACGACGTGGCGGGCAACCCGTCGGAGGCGCTTGCGCTGGTGCTCGCGGACCTGGGCGGGGGCGTGAGCGGC…
>Isoform0000255
GGGTTACTGACTGGCAGCTTTTGGCAAGCTCGCCCATAATGCTGGACAACCAGCTGCCAGTGCCTGCATCATACAGCATATGGGAGCGCAACAAGGGCGCGGGTGGGCTGCTTAAACGGCAGACGGGCATCATCGCGGCGGGCGAGACGCTGCCCGTGTACACAGCCGATCTGCGCCAGACGCTGGGATTCACGCTGGAGCCTGAGGGATACCAGTGGACACAGCGCGCCCCCATACTGCTTACGCGTGGCTATGCAACCGCCAGCCAGGCTGGTGTGGGGAACGAGGTGCAGCTGCCGGACATGTTTAGCGTGCGGCGACCGGGAGCGAGTGCGGCTGCCCTGGATGTGTATGTGGACCGGGACTTGGCGACAGGGCCGTGGCTGAAGTCAACACAGG…
>Isoform0000256
GTGCGCCAAGCACGAGAGCTGCGTTTTTTTCGAGTATCACGCGACCGAAAACATGTGCCACATGTACGAGACGGGCGCCGTGGCGCTGAAGGGGGGAGACGACGCCAGTGGGGCGCTCGCCTATGCGCCAGACTTCCGCGCCTCGTTCCTTGGCTCCAAGCAATTCAGCGACATGGTGTGGGAGGGCGACGCGCAATGGAACGCATGGCTGTCCAACAACTTGCCGGGGCGGTGGTACAACGAGGATCGGCGCGCCGACGTGTGCTCAGCGATGTGCGCGGCGCAGTGCGGCTGCTCCTACTGGAGCCTGGTCACTGCCACCGCCGAGTGCCGCATGTTCCCGCAGTTCCTACTCTCCTCCAGCGGCCTCGCAGTGCTGCGCAGAGCCGACGGGACGAC…
>Isoform0000257
GGGACCGCGCGAAACTGTGCGGCACAAACCGTATAATGGCGGCGGCGCCACCAGTCGTGCAAGGGATTTTCGTTTAAACGTCATTTGGCGATGGACCGAGTGCTCGTTCCGGCACCCTGTCGCCATGGGTAACGTGTGTCCGGAATTTTTAGAGCTCACAGCTGCATGCAAAATGACGGACCTCGATAAGGCCTTGGGCCAGATCGATTGCGCGTTACCTCAGAATGATTTGGACGATGACGCGCTAAAGGCCAAGTATCATACCTGGAAAGATTGTGAACTGATTCAAAGGATAAACTCATCGCGGCAATCGGTGCTCAAGGCGTCAGAAGAAAGACCTCGGTCGAGTTTACGCATGTCCATTGCGCGGATGGTCGCGGAGCAGGAGCGCCGCAAGCG…
>Isoform0000258
GGGAAAAACGGTTCCAACGATCCCGAACATTGTGCAAGAAGTGCAGTGCGATGGATCTGTCGGAGCTGTGATCGCCACCGCCGAACACTGTGTTTAACGAAGGTGCGCCATGGCGTCGACAGCGGTCACGCCCATATCGTTCAACCTCAACGGCAAAGCCGTGACCGTGCCGGATGACGTGGACCCTGCCACATCGCTGGTCGATTACTTGCGGGACCGCGCGGGCGTCAAGAGCGTCAAAGTCAGTTGCGGGGAAGGAGGCTGTGGCGCTTGCGCCGTCGAAGTGGTGCACTGCGACCCGGCCACAGGACGGCAGCAGACGACGAGCATTAATTCGTGCCTGGCGCATGTCGCCTCAGTGGCGGGATCCTCCTTGTACACCTCTGAGGGCCTGGGCAG…
>Isoform0000259
GGGTGCGCGCGACGGTCTCGCCCCCGCAGCCCCACCCTTGATGCTGGCCTGGAGCAGCAGCGGCCCGTATCGGCAGCGGAAGCCCGGCAGAATCGCGCACACCGCGCCGCCATGCGACGCTTGCGCCCCCATAGTCACACCCTTCATGCCGCTAGGGAGCAGCGCCGGGCTGCATCGGCCGCAGCTGGTGTGCGTGCGCGGCAAGCTGCACGGCAGGCGCGGCGGAATGCCGCACAGATGGGGAGCTTGCACAACCTTGCATCTGGCGGGGACATTGGGCCGGCGACGTTGTCCCGCCTGACCAGCAGCCTGCACGGCAGTGTGCAGCGCGATCCGCAGCAGCCGCACTACGGCCGGCACTTGCTTGGGCACATGGATGTCGAGTGCGGCTTTTGCGGC…
>Isoform0000260
AAACTCATACATTCAACAATCGGCGCGCACCGTTGGCGGCGCTGCACCGGCGCAACCAACGACGCATCGGCGCGCAACGGCCGCCCCTGATCTGCGCGCACGGCGACAGTAGAAGTGGCGGGCGCAACAGCGGCTTTGCATCACAGCCTAAAGCTCTGCAATTTTCTGCATAGTTTTACCCGACTGCTTGCGGCGTGATTTTGTCAACCCAGCTGTTCGGCGGCATGGCCTCCCGCTGTGCCAGGAGCGACTTGGTGGGCCAACAGCGGACGCAGCAGTTGGGGCGGTCAGTGCCCATCTTCACCCCACGGCCCGCCGCAGGCAGGCGATGCGGTGTGTCGGGTCGCGTCCCCACGCCCGCGCCCGGCAGCCGCGTGCCGCTGCAGCGCGTGCGCGCGG…
>Isoform0000261
GGGCAGCTCATCAACGTTGCGTGCGACGACCCAGGCGCCCTCATTGGCAGCCAGCTGGCATTGCCGCTGTTGCAGGAGCGCCTCGACGCGAGGGCGAGGGATTATGCGGCGCTCAAGGCTGCCGAGGCGGAGGAGCAGATTATAAAGATGGAGGAGGAGAAGGCTGAGCGTGATCGCGCGGAGCGCGAGCGCAAGGCCAAGGCCAAGCAGCGGCTGAAGGACCGTGCTCGCAGCGAGCGCGAGAAGCTGGCGGCAGAGAAGCAGGCGCGCGAGGCCGAGTCCAAGGCGAAGCAGCAGGAGGAGGTGGTGGCGCTGCAGCTGCAGCAGGAGGCGGCGCGCGTGCGGCGGCTGGAGGAGCTCGAGGCGCTGCGGGTGGCGGAGGAGGAGACGCTGGAGGCG…
>Isoform0000262
GGGGTGTAGACAGACTGTTGCGGCACTAGGGTTACCGCTCACTTAGTGCCTCTACGTCAGGCGGCCGGGGGGGCAGCGCACTTCACCGCCTGGTAATCCCCCATCGACTTGCAGCAATGGACGCGGGCAACAACAGCGTGCAGCCCCCACAGCAGCAGGGTGCCGCAGCAGAGTCGACCGATGGAGCCCAGCGGCGACGAAAGCTATTCGCGAGGCTGACGGACTCTGTGCGCAGCCGGTCGCAAACGGGCTCACGCGTCAATCAGAAAACCGAGAAAGTCCGTAAGGACGTGGCGTTCACCGAGCACACGTGGCCTTTGGAGCAGCTGTGCGAATATTACGGCACGCATCCTGACAACGGGCTGGACAATGCAACGGTGCTGCAGCAGCGCGCCAAGC…
>Isoform0000263
GATCATACGCTTGAGTGGACAATCTCCAACTCCTTTGGCTGGCCACGTCGCTGTGAGCCGTTGGCGGCCAACCTCCAAGCCACGCACGAGGCGCTGTGGCCAGACTACCAGGCGCGGCGTGGCCACCTGTTGCTGCTGTGTGACTGCTACAACGGCGAAGAGGACCTGCACTGCGGAGACAGGCTGGGCGACACGGCGCTGACGCTGTGGACGGACGGGCTACAGCGCGGCGAGATGCGCAGCCTGGCCTTTTCGGAGCAAAATTGCACTGCCAAGTCGTGCATTGCTGTGATGGAAATTGACCCCGACGCCTGGGCAGCTGCCAGTTTGTGCATTGAGTCCCGCTACGTGCCAGACCTGACGGCTGATTGCGCTGACAACAATGAGCAACAGTGCCAA…
>Isoform0000264
GGGCTCAACGTACTGCGCGACTGCAGCGGCGTGCTGCGCCCAGGGCGCATGACGCTACTGGCGGGGCCTCCCGGAGCGGGCAAGAGCTCGCTCATGCGCGTGCTGGCGGGGAAGTTTGATGTCAAGGGCTTTGAGACCAGCGGGGAAGTTCTGTTCAACAACCAGTTGCCGGGCAAGGACTTTGCGCTGCAGAGCAGCACATGCTACCTGGAAGAACGCGATGCGCACGTGCCGGAGCTGACCGTGCGTGAGACGCTGTCTCTGGCGGCGCAGGGCGCGCGCGTCACGAGCGAGTCTGGCATCCTGCGGGAGATCCGCCGCAAGGAGTCAGAGCTGGGGCTCGAGAAAGATCCCCAGCTGGAGGCGTACGTTGACGTCATCAATGCTGACGTGGCGGCC…
>Isoform0000265
ATTAATAAATCCAGCACTGCGGCGCTTATATTAGTCGTTCACATCGGTGTAGACAGACTGTTGCGGCACTAGGGTTACCGCTCACTTAGTGCCTCTACGTCAGGCGGCCGGGGGGGCAGCGCACTTCACCGCCTGGTAATCCCCCATCGACTTGCAGCAATGGACGCGGGCAACAACAGCGTGCAGCCCCCACAGCAGCAGGGTGCCGCAGCAGAGTCGACCGATGGAGCCCAGCGGCGACGAAAGCTATTCGCGAGGCTGACGGACTCTGTGCGCAGCCGGTCGCAAACGGGCTCACGCGTCAATCAGAAAACCGAGAAAGTCCGTAAGGACGTGGCGTTCACCGAGCACACGTGGCCTTTGGAGCAGCTGTGCGAATATTACGGCACGCATCCTGAC…
>Isoform0000266
GGGAACCAGAAAAGTTGCGAAGGGGGCAAGTGAGGTGGTGAACAGGAGATGCAAATTTATTTCAAGATAGCAACACGCAGCAGAAGGCGGTGCCTTCGCGCAAACGCGACATGACGCCCACTTCTAGTTTCACCTTTGCTTCATCGCAGCTTCATAACGACCTTCGTCCTCACGCCACTGATCTGCAACCAATACATGCGCCGTAAAGAACAAGTTGCTAGCTTTGCTGACATCTAGTGTTACTTTGGTTTGAGCGGCTTTGCGTCGCTGTTTGGATGGTGTGGGGCGCTGCTTGGGGTAGCAGCCAGTCGGCCTTGGTCGACGCTACGGGGTCGTACAAGGCGGCGCGTGCTGCCAGATACGGTGCCGGACCGCACAGAAGACACAGGCATCTATTTT…
>Isoform0000267
GGGACACAAAGTTACGACCTAAGCCATAATAGTGACGAAATGGATGTCGCGCCTCGCATCCAGAAAAAAGGTTGCTCGCCTTGACGGGTCGGTCCATAGCACCCCACTGCAGCCGCAATGAGTTCCAAAAACCAGCTGCGCGCTTCGTCAGGCCGGCCTCGGCCGTCCATGTCTCGCGCACCCCCCGCGACTGAGACAGCTGGACGAGAACGTATCGCCTGATGTCAACCCGCCATCCGCTGGCAAGCCTGACACCAGCCCCTGCACACCTACCTCGCGGCCATTGCAACAGCGACACACCAATGCGGCTGTAACGCCGGTGCTGTTCCAGCTGCCGAAGGCGCTGCTGTTCGACACGCCCCTCGCCGCAAGCCCCACAAGCCCGACCAAGCCGCTTAC…
>Isoform0000268
GGGAGATTAGATTATAGAAGGCACAGCCTTTTCTCCTGTGGCCCCCTATACGACACACTGATTTGTTATTTTGCCGCATCCCATTCACCAACACCCACCTTGTTCCCTGATTCCACTCGCCTCCGTCACTTTCACTTTGCCGCCAGACCTCAAGCCGGGACCCGCCCGCCCCCTCCCCGGAAGCGGAACCCGTCGCATCTCCGGACCAGCCGCCGCAGCTCAGCCCGGACCCGACTGATGATGACGAGCCGCCACCTCCCAGCCCGGACCCGACTGATGATGACGAGTCACCACCTCCCAGCCCCCGATTGGCGGAGACGCCACCACCAAGCCCTGCCGCAGGCGAGAGCCCAGGGCAGCCAGAGCAGCCAAGCCCGGATTCGCCTGCCGATACTCCTG…
>Isoform0000269
GGGAGCCGAGAGAACCAACACCCCTGGGCGGCACGAACGCGCGCGATCACTGGACAGCACGCCGCTTGCTGCATGATGACCAAGACTCTGTGTGTAGTCGTTGTACCTACCGGCACTTGAGGATCTCATTACCTGCAGCTCTAGCAGAGCGTGCACGTAGTCGCTGCTGTTGTCCCCAGCAATAGAAGGCACTCTAGTGGCAGGCAGCAGCAGGGTGTTTTGCGCACGAGGCGTGGCGTCTGCCTTCACCTTGCTCACCGACATCGGCAGCTGCACAGTTGGTGGGCGGTCATGGAGTCTGAGATTGCTACGCAGCCCGGTGGTGGTGGTGGGGAATCAGCCGGCAGCTTGACGAGCTGGTCGACCCCCGCGCTGCAGGCAGGACACGACGCAGGGACG…
>Isoform0000270
ATGCAAACTGCACGTTTTCTGCAATAACAGCTGTTCATATCTGCATGCTACACGACAGATCTGCCTGCACTATATAGATTGCTACTTGCAATGCCCGCGCTGCGATTGCACATGCAGCTGAATAGACATGGCATACCACAGTAGTGTGTCGACATTTTTTGCAATAGCAGATGTTCAGATGTGCATGCTGCACGGCAGATCTGCCTGCACTATAGATGCTGCTATCATACAAGCCGGCATTGCTGCCTGCAATGCCCGCGCTGCGAATGCACATGCAGCTGAATACACTGTATGTTGCAACCTGCACCATGTAGAAATGTTTGCGAAGCACCTACCGTTGTATGCATGACAACACGTTGACGTGATGTAACACTGTTGCCATTACTGCGTGCAATATGC…
>Isoform0000271
GGACACTGATTTGTTATTTTGCCGCATCCCATTCACCAACACCCACCTTGTTCCCTGATTCCACTCGCCTCCGTCACTTTCACTTTGCCGCCAGACCTCAAGCCGGGACCCGCCCGCCCCCTCCCCGGAAGCGGAACCCGTCGCATCTCCGGACCAGCCGCCGCAGCTCAGCCCGGACCCGACTGATGATGACGAGCCGCCACCTCCCAGCCCGGACCCGACTGATGATGACGAGTCACCACCTCCCAGCCCCCGATTGGCGGAGACGCCACCACCAAGCCCTGCCGCAGGCGAGAGCCCAGGGCAGCCAGAGCAGCCGCCAAGCCCAGAACCGCCTGGCCCGTCTCCGGAAGTACTTTTCGCCCCAGCCCCGGATCTACCGTCAGCTCCTGCCCCGGG…
>Isoform0000272
GGGAGCCCATTTGTTTGCCTTCCCCCTTGTTTGCGTTAACTGCAGTCTGCGTCGCCAGCGCTTGATCTTTGTCGCTTCATAGGGTTCAGTTCCGCTTCCTGTTGTTAAAAACGGCCGAACCTCCGGGAAAACCCCATCGCTTCAAGCCTGCCAAATTCCGGCATGCCGGCGCGGTGCGCCCGTTGCCGCGGCGCCCGTTGCGCGGCACGACAGCGTCTATTCCTACATAGATTGATCTGCGAGCCCCAAGTTGAGGCGGGCGCGTGCACGGTTGCTGCGCACGGAAAGCTGCTGCAGCGCAACTAGTCTTCTCGCACGTGCGTCAAAGTGCTTCCGCGGTCGGGCGCCTGCAGCCTGGGCCTGCAGTGCCTAGGCAGGCGCAATGATGTCGCCCAGCGG…
>Isoform0000273
GGGAACACTTGCCCCGGATCAACTTCCAGATCATAATTGCTCTAGTGAATAACTAAAGAAAATAGATAGATGGGAGATGAAGAGAAAAAAACTAAGTCTAAACATCTCTCATAAGTTCACTAATTACTTAACTATTTATTGGCGGGTCTCTTTGTATGTGTTGTCCGGAAAGAGGAGGACTCAATGATTATTCGTTCGCCGGAACCAGAAGTTAAAATTTTGGTAGATAGGGATCCCGTAAAAACTTCTTTCGAGGAATGGGCCAGACCGGGTCATTTCTCAAGAACAATAGCTAAGGGACCTGATACTACCACTTGGATCTGGAACCTACACGCTGATGCTCACGATTTTGATAGCCATACCAGTGATTTGGAGGAGATCTCTCGAAAAGTATTTAGT…
>Isoform0000274
GGGGGGCTGCCACCCGCTGGCTTGCCAGCAGGAATGGCCAGCAAAATAGGAGCAGCAGCGTAGCAGTTTTAGAGAGTCATGGCGGACGCACGTCTCTTCGCAATTGCGCTGTGCCTTCTGGCAGCCGGCTGCGGAACGGGCCACCCGCTGGGGCGGCTGGGGTCGATAGGTCATCCGATGCCGCGTCGGTCTGGTGCTTTGAAGACTCGGAGGGTGCTGCAGGAAGACATCGATCGCAACACAGGGCCGGCCGAGTGCCTACCGCAGCTGGAGGAGGTGGCTTTGAACACCTCGAACTGTTTCCGCCAGTGCCGCGTGGAGCCGTTTGGGCGCATCAAGAACCTTTATGATTTTGCATGGAATCACAGCGCGGCGCTGAATGACTTGATGAATTTGAAC…
>Isoform0000275
GGGACAACCAGCGAGGTAGGCACCTTGCGGCATCACGGCGCGTGCAGCAGCGGCGCTTATTTGTGGTCGCTTGTTGCGATTTGCAAGTGCCGATCTCGACAGGATATGCAGCCAGTGCTAGTCTGCTTTTGTCACCCTGCTGGACGGATCCGTTCCTTGAAGATCATGTGTTGAGCACATCCCTGGCGCCATAGCTCAGCGCGTGCTGTAGTGTTGGATGTTGTACGCGACTTTCGGAACTGATCGCGGGGACAAACACTCCGTCCACTGCGTCTGCGGAGCGCTAAAGTACAGCGTATCGAGAGAATGTCGACCGGTGTGGATGGCGAGGCGGCCGACCCCCAGGCAGCCATCGAGCAGCAGTTCGAAGCGGCGCGGCGGCAGGTGGACGACTGGGTT…
>Isoform0000276
GGGATGACCACCGCGAGAGGACACAAGATACGCTGTACTCCACTATCTTGCACATTGCCGCGACAAAGTTAAATCTATTGAGACATTGGGCTCGACAAAGTTGCGGTGCTAGGTGGTGCCGCGGTCCCGGAGGTCCACTCGACGCCCCGCATGCCGTGCCTGAGTTGCGACGGATAGCCGGTTCTAGACCCTAAAGGCCGGTCGCAGGCGGCGTCGGCATGTATGCCTCCACGCACCGAGCGGCTGGCGGCGGCATGCTGCAGGCGGGCGTGGGACCGCGCCGTGCCAGTGCGCCGTGCACGCAGCGGCGTAACCGCAGCGCGTCGCGCCGGCGGCAGAAGCAGCGCTTTGCATTGGCCACAAGTGTGGACGTAGAGACGCAGGACACGCAGGCAAAGA…
>Isoform0000277
GGGATGGCAGACTGGTGAAGGACAGGAAAGTATCACAAGGTTATATCGCAGCGCGTTGCTGGTTCGAAGTTTTGCTGCAGCTTTGCTTCCGCTAGTTGGTGGCCATCCAGCGCGAAGGAGTAGGTCACCGCCCGACCCAGTGCCCGCCGCCCGACCGACTACCACGGTGGGAGGTCCGGCTGGAGATGGCGCTGCGCGTGCCAGCCTTGGCGGCGGGGCTTGTCACGGCGGTTTTGCTAGTAATCACTGTCCCAGTGGCGTCTTACCGCGCCGGGGAGCCGTTTCGCGTGAAACTCTGTGTGGACCGGGGCTTTAGTGCCGAGCGGCTGCAGCGATGCACTGACACGTTGTCGCGGGCCAACACCACCGAGCTATCCTTTGAATGCGTCATCCGTCCAG…
>Isoform0000278
GGACAACCAGCGAGGTAGGCACCTTGCGGCATCACGGCGCGTGCAGCAGCGGCGCTTATTTGTGGTCGCTTGTTGCGATTTGCAAGTGCCGATCTCGACAGGATATGCAGCCAGTGCTAGTCTGCTTTTGTCACCCTGCTGGACGGATCCGTTCCTTGAAGATCATGTGTTGAGCACATCCCTGGCGCCATATCTCAGCGCGTGCTGTAGTGTTGGATGTTGTACGCGACTTTCGGAACTGATCGCGGGGACAAACACTCCGTCCACTGCGTCTGCGGAGCGCTAAAGTACAGCGTATCGAGAGAATGTCGACCGGTGTGGATGGCGAGGCGGCCGACCCCCAGGCAGCCATCGAGCAGCAGTTCGAAGCGGCGCGGCGGCAGGTGGACGACTGGGTTA…
>Isoform0000279
GGATATGATCTTTGTTTTTGAAGTTAGGAGGCACTTCTGTACCTGTTTTTTCCGCCTCGAGCATCGCTTGCTGCTGTAGGCAGTCCGTCTTACGCCGGCGAGGCGCGCGCTGCGCGCTGCCGCAAGCATGGCGGACACATTAGACCATAGCCCTGCTGGCAGCGAGGCCGGCATCGATACGTACAAGAAGGCACCCGCTTCGGCCGCCTCGTCTGGCACGCGCTTTGGCCACCCCGACAAGTGGGGCTTCTTCAACAAGCTTTCCTTCTCTTGGCAGAACCGGATTGTGCCGGCGGCGCGCAAGGGCGACGTCACTGTCGATGAACTGCCGCTAATGTCCGACCAAAAGGCAGACGCCGCCTACGAGGAGTTTGCACAGAGCTGGGAGGCCGCACAGGA…
>Isoform0000280
GGAGACGGATGTCGCACGTGCACGACTTATTTCGACCTCATCACTAGTGCAGCTAGCTGCGCTATGATGCGAACTTCATTGCGATCGATTTGCAAGCGCGGCTCCCCGAAACCCGCATGCGTCCTTGCAGTTGTTGGAGCACTTGCCCTGCTGAGCACGTCTTCGCGCCACCGCCGAGCTTGATATGCCTCGCAACGCTACCATGCGATAAGTTGAGCATGCTCCTCAAAGGCCAATAGCGCGCAGCAATGCTTGAGCGCTGGGAGCGGGCAGCATCTGTCGGACGACAAGGGCGTTGCCTTGCTCTGGCAAATGTCCTGCTGACGCTGCTGCTCGTCCTAGTGCGGGTAGCGTCGGGTCACAATGGCTTTATCAGACAGAATGGACCGCAAAGTTTTA…
>Isoform0000281
GGAGAACAAGACGATCGATAACTGGGCAAAGAAGCCGCTGCCGGAGACAGAGTACCGCACGCTCAACGTACTGCGCGACTGCAGCGGCGTGCTGCGCCCAGGGCGCATGACGCTACTGGCGGGGCCTCCCGGAGCGGGCAAGAGCTCGCTCATGCGCGTGCTGGCGGGGAAGTTTGATGTCAAGGGCTTTGAGACCAGCGGGGAAGTTCTGTTCAACAACCAGTTGCCGGGCAAGGACTTTGCGCTGCAGAGCAGCACATGCTACCTGGAAGAACGCGATGCGCACGTGCCGGAGCTGACCGTGCGTGAGACGCTGTCTCTGGCGGCGCAGGGCGCGCGCGTCACGAGCGAGTCTGGCATCCTGCGGGAGATCCGCCGCAAGGAGTCAGAGCTGGGGCT…
>Isoform0000282
ACGCATTTTAATCACGTCTAGCCGCCTGTGCCGGACTTGCAACCTTCTTAAAGTAATCAGGCCATGGAGGCTCCCACGTTGCGCACATATGTGCGTGATTACGCGGGGTGCAGCGGGAACGCATAAAATAGGCTCGCGCGGCAGCGCTGGGTGATCGTGCCGATTGAGCTGGCAGACGTCGCGTTCTAGAGTATGACCCGGTGATACGGTGTAATAGCAAGTATTTGACACGTCAAGGGAAGCCCCCTTGCCGCGCGGGCAGCCTCGGTCAAGATGTTCAAGCCTACGAACAGCAAACTGAGCACGCTCGGCACAGCGATCGTAAAGTCCAAGAGCAGCAAGGAGCTCAGCCGCGCAGGCAGCTCCAACAGCTTAGAGCGCACCGACAGTAAAGGCGCG…
>Isoform0000283
GGGACTGCCAGCTGCCGACAACTGCAAAATACATAATCATGCACGGGCTGCGGCCCACTTTGCGCCCAGGCGGGCTACGTGATATTTAAGCGTTTGTTCGCCTCGCCTATGTTGCAGGGGACAATTGCGTGCCGCCTTTGCAGTTTGGCAGCCTGACGCCGGCGCCCTGGAGGCTGCGCCAGTTGTAGTGGCGACTTCGCAACCCGCTCTTGCTGCCGCGGCGGCGGCTGCCACTGCGACGAAGTCGGCCGACGGCCGTGAAGCGCCACCACTGGCCGGTGGCGTGGGTCGCGATTTAGGATCAACGCGCAAAATTGTCGCGAGCGGACCTGCCTCCTATGGCAAGCAGGCCCCCATTCCACCAAAGTCTGGAAGCGGACCAAGCCGCGGTGGCCCGCC…
>Isoform0000284
GGGGCGAGACGCTGCCCGTGTACACAGCCGATCTGCGCCAGACGCTGGGATTCACGCTGGAGCCTGAGGGATACCAGTGGACACAGCGCGCCCCCATACTGCTTACGCGTGGCTATGCAACCGCCAGCCAGGCTGGTGTGGGGAACGAGGTGCAGCTGCCGGACATGTTTAGCGTGCGGCGACCGGGAGCGAGTGCGGCTGCCCTGGATGTGTATGTGGACCGGGACTTGGCGACAGGGCCGTGGCTGAAGTCAACACAGGGCATTGCGGATTTTGGCGCTGCTGCTGCGTCTGGCATCCCGCTCACTGCCACATTCTTTACACCGCTATGGTTGGTCAACGCCACACACCTGGCTATCACCTCAACAGTAGTGCCGTACAGTCTACGCTCCCGCGAGA…
>Isoform0000285
GGGATTGCACAGCGATTTGCATAAAACTTCCGTTTGTGCATTATCATCCAACAGCTAAAGATTACCAGCTTGATTAGCTAGCGAGTTTCGAGTGCAACTCGCTGCATCGCAACAAGCCCCCAGGAGCCTTTCCAGCCGCTCCCGTTCTTCAATTTTAAGACTCCCATTGGCTTCATATTCCTTTCAAAAAGTTGTTGTGGCTTGAGGCCGCGCGGCGGCAGCCGCTGAGTCCCACCACTTATCAGCAGGCACTATAATCTGCTTGTTGTGGCATCATACACACTCGGCTAGGTAGCGGTCCCTAGCACAGCAGGCGGGCGGCGCCCCGCCGCTCGCCGCTCGCCACCATGTTTAACGGAGATGCGCTGGTGGATGAGGAGATGGGAGACGCGATGCTGG…
>Isoform0000286
AAGCAGGTAGCAGGCCCCACAGGTTAACTTAATTTTAATGACCAATGTCCGTGTCGGTGCCGTAGCGAGTATGCCCTCGCCATCCCTGTCTTATCTGAGCTGTGATGGCACAGGCGATCTGATGTCACAGAGTCCTGCTTCGAGAGAGCGGGCTGCGCGTTGTACAACGCATTGAGGATTTGTCGCATTGAGGATTTGTAATGATCAGTCTCGGGGCGCTGAAGACGTTGTCGCTGGCAGCCTTGGTGATTGCGACGCTCTGTAACGACAGCGACTGGCGTACACAAGTGCACAAGCGCGGCACCTGTGCGCTGTACGACATCTGCGGTCACCGCGCTGACGGCGATGTGCTCAGCTGCGCGAACAACAGCGCGGCGCAGCCGCTAAGCCACGATGCGT…
>Isoform0000287
GGGAATGACCAATGTCCGTGTCGGTGCCGTAGCGAGTATGCCCTCGCCATCCCTGTCTTATCTGAGCTGTGATGGCACAGGCGATCTGATGTCACAGAGTCCTGCTTCGAGAGAGCGGGCTGCGCGTTGTACAACGCATTGAGGATTTGTCGCATTGAGGATTTGTAATGATCAGTCTCGGGGCGCTGAAGACGTTGTCGCTGGCAGCCTTGGTGATTGCGACGCTCTGTAACGACAGCAGCGACTGGCGTACACAAGTGCACAAGCGCGGCACCTGTGCGCTGTACGACATCTGCGGTCACCGCGCTGACGGCGATGTGCTCAGCTGCGCGAACAACAGCGCGGCGCAGCCGCTAAGCCACGATGCGTTTGTGAAGCTACAGTCGGCATGCCCGCAGC…
>Isoform0000288
GGGAGGGCTTTGACACGCTCGCGCCGCCTACAGACCTGCCGCCAGTGCCCGAGTACAAGGCATGGACAGACCCATTGCCAAAGAGCGCCGCGTTTGAGCAGCTCGACGCACTGATGCACGAGCGGATTGTGTTCATTGATGGCGCCATGGGCACGGCAATTCAGCGGTACAAGCTGCAGGAGGAAGACTACCGCGGCGAGCGGTACAAGGACCACCCCGACGAGCTCAAGGGCAACAACGACCTGCTGGTGATCACGCGCCCTGACGTGGTCGCCGAGATCCACACCGCCTACCTTGAGGCTGGGGCCGACATCATTGAGACCAACACCTTCAACGGCACCACCATCTCCATGGCCGACTACAATCTGGACACCGTCGAGGAGGTGCACTTCATCAACA…
>Isoform0000289
GGGAGCTGAAGCAAGTGCGTCGGCATAAAAGCTTTCAAGAGCATAAAGTGCTGTGCCCCCGCCATTACGCTGCATTGGCAGATCGAGCTTTCGCGGGCAGTCCCTTGTTGAGATGCTGCGCCGCTAAGGAAGCATACATACACCTTAAGGAAGTATCATACAACTAACGAGCCAGCATTGACGCGCACATTGTCCCAATGCCGGGCACTAAGGCGTCTCGCACGCTGTTTTTAAACGGTAAAGCCGTACCAGTGCCGTCCGACACCGACTTGGCAGAACCGCTTGCCCACTTCCTGCGGCGAACCGCGAACTGCCAGAGCGTCAAGGTCGGCTGCGAAGAAGGCGGCTGTGGAACATGTGCAGTGGAGCTGTGGTCACACGACGCTAACGGCGTGCTTC…
>Isoform0000290
TCACCAATGGGCAGCTGGTGTCTAAGCTGCACCTCATCGAGGTGGGAGCGCCGGCAGGCCGCCCACCGCTCAAGCGCCAGGCGGAGCTCTTCTTCCCGCCCGAGTTTGCCGACGACTTCCCGATCGGCATTCAGGTGTCAAAGAAGTTTGGGCTGGTATATGTGGTGACAAAGCTGGGCCTGGTGTTTGTGTATGACCTGGAGACAGCGACCGCGGTGTATCGCTCGCGCCTGTCGCCCGACCCAGTCTTCCTCACGTGCGCTGCCGACGAGTCGGGCGGCTTCTATGCGGTCAACCGGCGGGGGCAGGTGCTGCTGGGGAGAGTCAACGAGGAGACGATGGTGCCGTTTGTGTCCAACCAGCTCAACAACCTGGAGCTGGCGCTGGCGCTGGCCAAGC…
>Isoform0000291
GGGATATCTTGCATTGTTTGTTTCAGCTTGTAGGCACTAGTCTTTCCTGCAAGCTACAGGCAGTCCGTCCCGTCCCGCATCGGTGGCGTGCGCCGCTGGCGCTCCGCCGTAAGGATGGCGGACACGCTGAGCCACGGAGGCAACAAGGTCACCAAGCACACCAAGCCTAAGGGCACCCGTTTCAGCAATGCCGACAAATGGAACTTCTTCAACAAGTGGTGCTTCTCCTGGATGAACAAGATTGTCCCGTACGCAAGGCGAGGCGACGTCGAGATCGACGACCTGCCGCTCATGTCCGACCAGATGGCTGAAGCCGCGTTCGACGAGTTCAACACTGCCTGGGAGGCCACAAAGGAGGCTGCCAAGGCCGCTGGGACGCAGCCGAGCCTGTTGAAGTGT…
>Isoform0000292
GGGATCCCACAAAGCACATAACTGTCCTTATGCGGTGATAGCGGCTTTCGATCGGCATGGAGTCCTCGCTAAGCAATACGTGGGTGGAATCCTACCTGGACGCCCTGCTCAATTTTGGTCTTTCAGCCGAGTATCAAAAACAGCCGCAGCGAGCGGGCGACAAGGCGGAGGCGGTGAACGCCGATCGTAAATTATTCGCCCAGTACTACGTGAACCAAATCCTCGAACTCGATGAGGAGGGCATCCGCAACGCCTGGTCCAAGGCCACCTCCACCCGTGCCTATGGCGAGAAAGACGTGCGTCTGGAGTATTTGTCGTGGCGCGTGTGGTTCCTGCGGCGCAAAAAGGAAGCCGTGAAAGCGGACCTGGCGGGGGACATCGAGTCCACCGAATTCGACT…
>Isoform0000293
GGGGGCGCCAACCTGCTGGAGCGCACGGTTGCAGCGCTTGTGCGCATTGCGCAGGGCAGTACTGCCGACACCTCCGCCAGCGTGCCCCCTGAGGAGCGTGTGCTGCGCATGAGCGCGCTGCGCTGCCTCGTCAGCACGCTGATTGCGCTTGTGCAATGGTACTCCCGCGCCACCAATGACGCCCCCCCGGCCTACACGCCCGGTGTGGGCGAGCGCAGCGTCAGCATGGCCTCCCTCTCGCGCGGACACCTGCCTTCAGCCTCGTTTGATGGGCGGCCCGCTGCACGCGACAGCACCAGCGTCCAGGGCAGAAGCAACGGCGACAGCTTGGAGGAGGGGGGGTCTGGCGAGCTCAGCGCGGAGGAGGCGGCGCTGGCAGGGCAGCAGATGGCAGGCATG…
>Isoform0000294
ACAGCAAAAAATAAATTCATATCAACATTATGCAGTAGTTTAAGAAGCGGCGGCTGTTTTTCAAGCCGCCCAAACTCTTGCACTGCCGTTGCTGTGGTTGTATTGGACACCATTTGGCACACCTCGATGACGCCACGATCCAAGCGCCCTTCCCTCCAGCGCGCACGTGCACCCAAAACCACATTATAACAGCGCCTCATGTCTTCCCGCTGATAGCTGCGTGGCTTACCAATGGCGACGCTCGCCAATCCGAAGCATCGGCAGCGAACGGCAAACGCTGCCGCGGCCGCCCTGCGAACGCTGAGCTCGCGCCGTACAGCTGCGGTAGTAGCCGCGTTGCTGCTGACAAGCGGCGCCTACGCGGCGCTGCAGCAGCAGAAGCGCAAAAAACCTCGGAAA…
>Isoform0000295
GGAGACGACCTGGAGCGCGAGCTGTTTGTCACGCGCAAGGTGCTGGAGCAGCGCAAGGCCGCCACGCTGGGCGACGTCGCGCCCGACTACTACTGCTGCAGCCTCTCCTGCCGGACAATCGTGTACAAGGGGATGCTCCAGGCGAGCGCGCTCGGGCTGTTCTACACCGACCTCATGGACCCGGACTTTGTGACGCCCTTTGCCATCTACCATCGCCGCTTCTCGACAAACACCACGCCCAAGTGGCCGCTCGCGCAGCCGATGCGCGTGCTGGGGCACAACGGCGAGATCAACACGCTGCAGGGCAACCTGAACTGGGTCGCGTCGCGCGAGAAGAAGCTGGAGCACCCGCTGTGGAAGGGGCGCGAGCACGAGCTGCTGCCGCTGTGCAACCACGCC…
>Isoform0000296
GGACAGCAGCCGAGAGAACCAACACCCCTGGGCGGCACGAACGCGCGATCACTGGACAGCACGCCGCTTGCTGCATGATGACCAAGACTCTGTGTGTAGTCGTTGTACCTACCGGCACTTGAGGATCTCATTACCTGCAGCTCTAGCAGAGCGTGCACGTAGTCGCTGCTGTTGTCCCAGCAATAGAAGGCACTCTAGTGGCAGGCAGCAGCAGGGTGTTTGCGCACGAGGCGTGGCGTCTGCCTTCACCTTGCTCACCGACATCGGCAGCTGCACAGTTGGTGGCGGTCATGGAGTCTGAGATTGCTACGCAGCCGGTGGTGGTGGTGGGGAATCAGCCGGCAGCTGACGAGCTGGTCGACCCCGCGCTGCAGCAGGACACGACGCAGGACGTAACGA…
>Isoform0000297
GGCAGCCGCAGCGAGCGGGCGACAAGGCGGAGGCGGTGAACGCCGATCGTAAATTATTCGCCCAGTACTACGTGAACCAAATCCTCGAACTCGATGAGGAGGGCATCCGCAACGCCTGGTCCAAGGCCACCTCCACCCGTGCCTATGGCGAGAAAGACGTGCGTCTGGAGTATTTGTCGTGGCGCGTGTGGTTCCTGCGGCGCAAAAAGGAAGCCGTGAAAGCGGACCTGGCGGGGGACATCGAGTCCACCGAATTCGACTCGCATCCGCCCAGCGACGAGGACGAAAGCCCCACCACACCCCACTCACCTCCAGGATCGGTTGCCACCGAGCTACCGGACGCGAGCTTGAACCTTACTGTGGTTACAAGGCGAACAGAGGAGTTGCTGCCGCTGCCCA…
>Isoform0000298
ACCTAATTCTGGGCCACCTAATACGCCTAACATTATAGATGGCCGCCTCGAGAATATAGTCACCTAGGCGGACCTTGTAGGCACAGCTGAGCTTGACAGTGCCGAAATTCCAGTTAGTTCCCTCCATCGCTCTTCAATAAGTAACCCTTTCTTCAACCCAGCTTCATGTATGCTGCTGGCGGCATGGAGGGCGATTGGCGGAGGTCTTCAACGCTTATATCGCTCTGATATTCCTATCAACGTGTGTCTTGAGCGCATTTGCTAAAATATGGCCGATCGAGGCGAAAACAGCGTGTGGACCGACGGCCCCAATCCGCCGACCCCGGTCGAACGCCCTTCTAGCGCCGGCGAGTCGCGTCCGATACTGTCGCCGGAGACTACCAAGCCCTCTAAGACGGC…
>Isoform0000299
GGGTGTGGACCGGGGCTTTAGTGCCGAGCGGCTGCAGCGATGCACTGACACGTTGTCGCGGGCCAACACCACCGAGCTATCCTTTGAATGCGTCATCCGTCCAGCCACTGTCTCGTGCATGCGAGCCGTGTCCGAGGGCATTGCGCATCTGACAAACTTGGACGCTGTTGGTACCTATCGTGCTTGGAACCAGTACGATCTGCGGCCGTTGCTATCTGAAAATTACGGCAACAAGGTGGGAGGCCAGACATACGGCGTCGCTGTCGTACGCGAGGAGTTTTGCAGCAACGAGACGATGCTATCTGACCTTAAAGGAACACGTGCATGCATGGCTGAGTATGACAGCCTGGTAGGCTGGACGCTGCCTGTCGGGCAGCTGCACGCGAGCAGTGCCATGGG…
>Isoform0000300
GGAGCAGCGGCGGCCCGTATCGGCAGCGGAAGCCAGGCAGGCTCGCGCGCACCGCGCCGCCATGCTACGCTTACGCCCCCATAGTCACACCCTGCATGCCGCTAGGGAGCAGCGCCGGGCTGCATCGGCTGCAGCTGGTGTGCGTGCGCGGCAAGCTGCACGGCAGGCGCGGCGGAATGCCGCACAGATGGGGAGCTTGCACAAGCTTGCATCTGGCGGGGACATTGGGCCGGCGACGTTGTCCCGCCTGACCAGCAGCCTGCATGGCAGTGTGCAGCGCGATCCGCAGCAGCCGCACTACGGTCGGCACTTGCTTGGGCACATGGATGTCGTGTGCGGCTTTTGCGGCGCTCGGCGGTGGCTGGAGGAGCGGGTGACCATGTCGACGGCCGCCAACCC…
>Isoform0000301
GGGGCCCCACAGGTTAACTTAATTTTAATGACCAATGTCCGTGTCGGTGCCGTAGCGAGTATGCCCTCGCCATCCCTGTCTTATCTGAGCTGTGATGGCACAGGCGATCTGATGTCACAGAGTCCTGCTTCGAGAGAGCGGGCTGCGCGTTGTACAACGCATTGAGGATTTGTCGCATTGAGGATTTGTAATGATCAGTCTCGGGGCGCTGAAGACGTTGTCGCTGGCAGCCTTGGTGATTGCGACGCTCTGTAACGACAGCGACTGGCGTACACAAGTGCACAAGCGCGGCACCTGTGCGCTGTACGACATCTGCGGTCACCGCGCTGACGGCGATGTGCTCAGCTGCGCGAACAACAGCGCGGCGCAGCCGCTAAGCCACGATGCGTTTGTGAAGCT…
>Isoform0000302
GGGATGACCACCGCGAGAGGACACAAGATACGCTGTACTCCACTATCTTGCACATTGCCGCGACAAAGTTAAATCTATTGAGACATTGGGCTCGACAAAGTTGCGGTGCTAGGTGGTGCCGCGGTCCCGGAGGTCCACTCGACGCCCCGCATGCCGTGCCTGAGTTGCGACGGATAGCCGGTTCTAGACCCTAAAGGCCGGTCGCAGGCGGCGTCGGCATGTATGCCTCCACGCACCGAGCGGCTGGCGGCGGCATGCTGCAGGCGGGCGTGGGACCGCGCCGTGCCAGTGCGCCGTGCACGCAGCGGCGTAACCGCAGCGCGTCGCGCCGGCGGCAGAAGCAGCGCTTTGCATTGGCCACAAGTGTGGACGTAGAGACGCAGGACACGCAGGCAAAGA…
>Isoform0000303
GGACACAACGACGTTCAACTGGGCCACGCGGCGGCTGCGCACGCTGTACGTGGCTGGGGACACGAAGGGTGACACCAAGGCCATGACGCATATGCACCTGGCTGTGTTTATGGGCGCACGACCAATTGTGTATGTGTCCAAGCACCACAGCCAAGCGGTGCGTCTGATCCTGACGGCACCCAAGAGCAAGGCAGATAAGGAGCTGGCGGCTGGGATCAAGCTGTACAGCACGGCTAAGAAGCCTATCATTGGCATTGCAGCGCACCCATTCGACTGGGACACGGTCATCCTCGCGTTCCAGGATGGCAACGTGCAGGCGGCGCAGTACATCCAAAAGTCCGATAAACTTACCACCATCTGGCAGGTCAACGTGGAGGCGCCGGGCGCGGGCCTGCAGCG…
>Isoform0000304
ACGCCTTTGCGGCCTCGCAGCCTGCATCTAAGCACAGTTGTGGTGAAGCTCTGCTCTGCGGTGAGTGGTCTTATCGTGTGCTGCGCGAGGCCCTCCAAAACGCCGAGGCCGCTCGTATTCCACTCGATGTATTAAGCGTCACAGCCAGCGGTGATCTCGGGCACGATGGCTACCGTCAGCTACGGGATCCAGGCACCGCCGCCCTCGGCGGGAGCCCAGGGGTTTACCAAGGCTGCGACGGTCGTGTCCTCGGCAACGATGGCGCCTGCCCTAAACCGCTACATACAGGACAAGTTTCCTAAGGACTACAAGGGGAGCGGTGCGTTTGGCGAGCTGTTCAAAGTGACAGAGGATTTCTCCAAGCACGGCGAAAAAGGCACCAAGATGACGTACACCTAC…
>Isoform0000305
GGCTCATCGAGGTGGGAGCGCCGGCAGGCCGCCCACCGCTCAAGCGCCAGGCGGAGCTCTTCTTCCCGCCCGAGTTTGCCGACGACTTCCCGATCGGCATTCAGGTGTCAAAGAAGTTTGGGCTGGTATATGTGGTGACAAAGCTGGGCCTGGTGTTTGTGTATGACCTGGAGACAGCGACCGCGGTGTATCGCTCGCGCCTGTCGCCCGACCCAGTCTTCCTCACGTGCGCTGCCGACGAGTCGGGCGGCTTCTATGCGGTCAACCGGCGGGGGCAGGTGCTGCTGGGGAGAGTCAACGAGGAGACGATGGTGCCGTTTGTGTCCAACCAGCTCAACAACCTGGAGCTGGCGCTGGCGCTGGCCAAGCGCGGCAACCTGCCGGGCGCGGAGGGCCTCG…
>Isoform0000306
AAAAGGCGCTGGCTGGCGCAAAGGATGAGTCCCGCAAGGTGACGTGCATGGTGGCGGCCGGGCCTCGGCCGCCCGCTATTCAGCTGGGAGGCGACGAGGGAGGATTCGCAGGTGGCTACACTAACACCGACCCGGAGTCGCGTCGCATCAGGCCAGAGAACTCCGGCGGCCGGGTGGTGGTAAAGGTGGTATATACCGTGCTCGAGGCGCAGTATCAGTCGTCTATCTCCGCGGCGGTCAAAGCCATCAACGCCACAAACGAGCAGGTGTGCTTTGAAGTGGTCGGCTACCTGCTGGAGGAGCTGCGTGATGCTTCTAACTACAAGCAGTTTTGCAAGGATGTGGCAGAGGCCAACATCTTCATTGGCTCGCTCATCTTCATTGAGGAGCTGGCTGAGA…
>Isoform0000307
GGGGACGGCAAGACGCCGCTGCCCGAGTGGCTGGCGCCACCGCAGCGGGGACGGCGGCAGGCCCAGCCGGAACCGCCGCCGCCAAAGCTGTGGGAGCAACGTACCTGCCGTGCAATCCTGGCAGCACCAGAGGGCGTGGCGGACGAGGAGCTCAAGGACCTCGCGGTGCGCCTGATGTATGGTGACTACAGCGACACCGACGTCTTCCAGCGCGTGCGCATCCTGTCAACGCTCATGCACCTCGCGCTCGCCACGGAACCGATGCGCGACAACATCATGCTGCGCGTTGAACGGGAGTGGCGCACGCGGCGGCGCGGCCGCAAGAGGCGTGAGGGTGAGGACGAAGAGTACGATGACGGGGGCGATGACGAGGATGACGACTATGGTGGCCCTGAGGCG…
>Isoform0000308
GGGAAGCAATTGCTGCGATATCGTCGGCCAGGTTGGATCTGCTGGCGGCGCCTCGCAGCCGCACCAGCGATCCCCCTGTGACGCCCCCCCCCCCACTCCCCCCCCGTGGATCCTAAGACCTAATCCACCTGAACCCCGTGCAAAACCCCGTGCGATTCCCGTGCTCGATTTTGTCGCGTCATTTTCGTGTCGCATCCAGCCGCCGACGTTTTTTACCTACCAGGCTGCTAGCGCAAGCGGCGGCCATTATGAGCACTCCAGGCGCTGCGCCAGCTGTGCTGGTGGCCAACCGGGGGGAGATTGCACGCCGTGTGATCCGAACATGCACCGCCCTCGGCATTGAGACAGTCGCAGTCTTTACCACTCCTGACGCCCTTGCGCCACACGTTCGTGAAGCCA…
>Isoform0000309
GGGACTTCACTAGGTTATTAACTTGACTACGGTGCCCGAAAAGGTCGGAGCAGGTGGCATTGCGTGACGGATACCGCATCACCGCATAGCGCACGACACAACCCGACAGCTGCGTGAGACCATGTGCTGAAGTTGCCGCGGGCGTCGCCTTTGGCAGCGACGCGAAACGTGGCAGGATGGAAAACTACCATGTGCTGGAGCCCGTGGGTGAGGGATCGTTTGGCAAGGTGTACAAGGGCAGGCGCAAGTGCACGGGCCAGATCACGGCCATGAAGTTCATAATGAAGCATGGCAAGAGCGAAAAGGACGTACGCAACTTGCGCCAGGAGATCGAATCCTAAAAAAGCTGAAGCACGAAAACATTATCCAAATGCTTGACGCCTTTGAGACGGCCAAGGA…
>Isoform0000310
GGGGCGCAAAACGTGCAAAGCAGTGCCTAGAGAAAAAATAGGTTTACATATTCACGGCACAGTTACAAAAATAAGTGCTTACAGGATTCAGGAAGGCGGCATCAGCTGCTGCGATTGCGTTGTGACGCGCGGTCAGCGGCAGACCGCGGCAGGGGCAGCAGCAGCTTGCGAGAGTATATCCACTGCCAGGATCGACAAAGTGGCAGTGCAATGAAACGGAATGTAGATAGTATAGTACTAAAGTAAAGTGTTGTGCTCATTTTCGGCAAGGGTTGGCGTTTGTCGCTATTGACGCCAGCTCTGTGATCGATCTTGGAGTGTACCAAGGAGCTAGGTGCAATGCAGACCGCCCCGCCCTCCGGTTGGCCAGCGGTTGGTATAAAGTTGCGTAACACCGAA…
>Isoform0000311
GGGAGTTTGAGGGGTACAAGACCGAGAGCGAGACGCGCATTGGTGTGTCGTACGCCAAGCTGTGCCAGAGCCTAAAACCGGGAGGGCGCATCCTGATTGCCGATGGCACAATTGTGATCCAGGTCAAGGAGATCCTGTCTGCCACCGAGCTGTGCGGCGTGCTGCTCAACACCAACGAGCTGGGCGAGCGCAAGAACGTCAACCTGCCGGGCGTGCACGTCGACCTGCCGGTGCTCACGGAGAAGGACGTGCAGGACGTGCAGGACTTTGCGTGCAAGAACGGCATGGACTTTGTGTTTGCATCGTTTGTGCAGAGCGCGGACGACGTGCGCTTCATCCGGGCCAAGCTGGACGAGGCGGGCGGGCAGGGCGTCAAGATTGTGGTGAAGATTGAGAACG…
>Isoform0000312
GGAAGGAGAAAATCCGCGCCTACAACTCCTCTCTGGCCCTCGCCTCCTCTGGCATTCAGCTGCAGCAGTTCAGTGGTGGCACTGCTAATGTGCGCATGCACGGCAGGGTCTACCACAGGGTCGGTCCCCTGCACACGCAGGAGGGTAGGCCGCGCACCTGTGCGCAGCTGTACATCCACGACACCGAGGAGATCGCGCAGGAACGCAACGCCCGCGTCAACAACGTCTGCCAACCCAGCATCCTGCGGCGACTCCAGACGACGCTGCAAGGATGCAATCCGTACGTGCAAGAGTGCCGCGCAGTGGCGCAAATGCCAGCGCAGAACGTGTCCATTGTCATCGACACGGCAGGCCGCATCGACCGGCGCACCTACAACGCGCCGACAGCTGATGAGGTGG…
>Isoform0000313
AGCGCAGTGCAGCGCCCACAGGCACTTATGTACACACACCACACACTGGCGGGCGCATCACGTTTAAGTACACAGCGTTGGAGCGGGCACTAGTATTACCGACTGTTTTGGGAGGCGAAGGCGAGCACGCTGGGGGCTGCCACCCGCTGGCTTGCCAGCAGGAATGGCCAGCAAAATAGGAGCAGCAGCGTAGCAGTTTTAGAGAGTCATGGCGGACGCACGTCTCTTCGCAATTGCGCTGTGCCTTCTGGCAGCCGGCTGCGGAACGGGCCACCCGCTGGGGCGGCTGGGGTCGATAGGTCATCCGATGCCGCGTCGGTCTGGTGCTTTGAAGACTCGGAGGGTGCTGCAGGAAGACATCGATCGCAACACAGGGCCGGCCGAGTGCCTACCGCAGCT…
>Isoform0000314
GGGACCTCGCAACAAGCACTGCGCCATGCCGGGTGCTTAATAATCCATACGACTGTCCTCTTACGCGCATTGTAGCCTCCTCATGCGTACAGGCGGGACTTCAAACGTTTAAACATAGCGCCCGCAGCATCGTGGCAAGCGGTTGCGCGTGTTGCCGCGCTCTCTTCACCGGCGGAGAAATAGGTCGCGCGGCGAACGCTGCAGGTAACTACTTGTAGGGAGCGCGGTGCAGCTCAACATGGCGTCTCCCACGCCCACCACGCCAAGTAACCCAGCTATGGATCGCACGGCCGGCACTCCGGGACGTGATGAGGCACGCACGCCGCTCGAGGGGCTGTCACGGTGCAGTGATGCCTTCCAGCTGGAGGGCTTCCAGCGTGCTATGTCTAGCAAGAGCAC…
>Isoform0000315
GGGATGTTTCGGAGCTCCCGCGCTCGCACCAAAACGGTTCCAACGATCCCGAACATTGTGCAAGAAGTGCAGTGCGATGGATCTGTCGGAGCTGTGATCGCCACCGCCGAACACTGTGTTTAACGAAGGTGCGCCATGGCGTCGACAGCGGTCACGCCCATATCGTTCAACCTCAACGGCAAAGCCGTGACCGTGCCGGATGACGTGGACCCTGCCACATCGCTGGTCGATTACTTGCGGGACCGCGCGGGCGTCAAGAGCGTCAAAGTCAGTTGCGGGGAAGGAGGCTGTGGCGCTTGCGCCGTCGAAGTGGTGCACTGCGACCCGGCCACAGGACGGCAGCAGACGACGAGCATTAATTCGTGCCTGGCGCATGTCGCCTCAGTGGCGGGATCCTCC…
>Isoform0000316
GGGTGGGGCGCTCGCCTATGCGCCAGACTTCCGCGCCTCGTTCCTTGGCTCCAAGCAATTCAGCGACATGGTGTGGGAGGGCGACGCGCAATGGAACGCATGGCTGTCCAACAACTTGCCGGGGCGGTGGTACAACGAGGATCGGCGCGCCGACGTGTGCTCAGCGATGTGCGCGGCGCAGTGCGGCTGCTCCTACTGGAGCCTGGTCACTGCCACCGCCGAGTGCCGCATGTTCCCGCAGTTCCTACTCTCCTCCAGCGGCCTCGCAGTGCTGCGCAGAGCCGACGGGACGACGAGTGGGCTGCGGTTCGGCGCGGCGCTGGTGTTTCAGTTTAGTAGCTCCAATGTGGAGTGGGAGACACGCGAGTTGTCGGGCGAATACGAGGAGGAGGCGCAGCT…
>Isoform0000317
GGGATCCTTGAGCTGCGTTCTCGCGTGATCATAGAAAAGGTGTAATACGATAGGCTAAAAGTGCGTCCGATGCCTTTCAGTAATCTTTTCAGTAACTATCAGATCTTTCCGCAACTCTTCAAGCAGGCCAAGCACCGCCCCCACTCGATTGGCACGTTTTAGGCAAACGTGGTGATGGGCGCATTCTAGTCTGCTTAAATCCTTTAATCTTCAAGAGCTTCGCAATTACTTCCCCAGCAGGCCATTGTCCCGTTTTTTCTAACTGTGGCTCGCGCGAGCCGCCTTACAGCTGCTGTTAGATGTCCTGCGTTCTTTGACAGATGTTCGCAAGTGTAACAGTGATTTGAGCCGTGGCTCAAACAAAAGCACCCGCTGCTATGTCAGCCGGGCACAAGCAGC…
>Isoform0000318
GGGACAGCAAAAAATAAATTCATATCAACATTATGCAGTAGTTTAAGAAGCGGCGGCTGTTTTTCAAGCCGCCCAAACTCTTGCACTGCCGTTGCTGTGGTTGTATTGGACACCATTTGGCACACCTCGATGACGCCACGATCCAAGCGCCCTTCCCTCCAGCGCGCACGTGCACCCCAAAACTACATTATAACAGCGCCTCATGTCTTCCCGCTGATAGCTGCGTGGCTTACCAATGGCGACGCTCGCCAATCCGAAGCATCGGCAGCGAACGGCAAACGCTGCCGCGGCCGCCCTGCGAACGCTGAGCTCGCGCCGTACAGCTGCGGTAGTAGCCGCGTTGCTGCTGACAAGCGGCGCCTACGCGGCGCTGCAGCAGCAGAAGCGCAAAAAACCTCG…
>Isoform0000319
GGGGGCGCCCAGATCTTCGAGGCGCTTGGACTCGCAAAGAAGGTCATTGACACTGCGTTTGTCGGCACCAGCAGCCGCATCGCGGGCGTGGGGCTGGAGCGCCTGGCGGCCGACACGCTGCGCCTGCACGCGCTCGCGTACGGCGGCGTGGAGGAGCGCATGGCGGACGACCGCGCGGATGTGAAGGCGCTGCCAGACCCCGGGGACTACCACTTCAGGAGCATGCCGGGCCACGAGCTGCACCTCAACGACCCGCTCGCTATCGCAAAGCTGCAGCAGGCGGCGCGCGCGGGCGACACGGCGGCGTACGAAGAGTTTGCGGCGCTCACCAACAAGCTCAACCAAAGCATCACGCTGCGCGGCATGCTCAAGTTCAAGACACACGAGGGCGGCGCCATC…
>Isoform0000320
GGGGGCTGCATCGGCTGCAGCTGGTGTGCGTGCGCGGCAAGCTGCACGGCAGGCGCGGCGGAATGCCGCACAGATGGGGAGCTTGCACAAGCTTGCATCTGGCGGGGACATTGGGCCGGCGACGTTGTCCCGCCTGACCAGCAGCCTGCATGGCAGTGTGCAGCGCGATCCGCAGCAGCCGCACTACGGTCGGCACTTGCTTGGGCACATGGATGTCGTGTGCGGCTTTTGCGGCGCTCGGCGGTGGCTGGAGGAGCGGGTGACCATGTCGACGGCCGCCAACCCGCGTTTTGGCAACTGCTGTCATGGCGGGAAGGTCGCTCTCCCGCTGTTGCAGCAGCCGCCGATTGCGTTGCGTGACCTGTTTTACGACAACACCCCAGAGGCAAACGGTTTCAA…
>Isoform0000321
GGGACAACCTGCGGGGATGGGAACGCGACAGGTGAACTCGTGTTGTGCCGTCGCGACGTGCTGCGACGCCACCAGCCGCGCTACTGCGCGGCCGCTCTGCGCTGAGACGGCGTAGCGTGTGCGACCTAACTCGCACCGGCGCGTTAGCATGGCGAATGGGCCTCCGCCCGATGAGGGAGGCGACGAGGTGCTTTCCAAGTATTATTTATATCAAACTAAAACGCGCTATTATCTGGTGGCGCACACGCGCAACGAGGAGGTATGGCGGGTGCTGAAGCTGAGCCGGCTGGAGGCGTGCGAACTGGATGTGGCGGAAGACCCGACGCGTTATACAAAGGCAGAATGTGCGCGGCTGCTAAAGGCGATCCACGATGGTAACCTGCCACACGGCGGCTTGCA…
>Isoform0000322
ATCCAAGGACAACCCGCAAAGCCGGCACAGCAAAAAATAAATTCATATCAACATTATGCAGTAGTTTAAGAAGCGGCGGCTGTTTTTCAAGCCGCCCAAACTCTTGCACTGCCGTTGCTGTGGTTGTATTGGACACCATTTGGCACACCTCGATGACGCCACGATCCAAGCGCCCTTCCCTCCAGCGCGCACGTGCACCCAAAACCACATTATAACAGCGCCTCATGTCTTCCCGCTGATAGCTGCGTGGCTTACCAATGGCGACGCTCGCCAATCCGAAGCATCGGCAGCGAACGGCAAACGCTGCCGCGGCCGCCCTGCGAACGCTGAGCTCGCGCCGTACAGCTGCGGTAGTAGCCGCGTTGCTGCTGACAAGCGGCGCCTACGCGGCGCTGCAGC…
>Isoform0000323
GGGATATCTTGCATTGTTTGTTTCAGCTTGTAGGCACTAGTCTTTCCTGCAAGCTACAGGCAGTCCGTCCCGTCCCGCATCGGTGGCGTGCGCCGCTGGCGCTCCGCCGTAAGGATGGCGGACACGCTGAGCCACGGAGGCAACAAGGTCACCAAGCACACCAAGCCTAAGGGCACCCGTTTCAGCAATGCCGACAAATGGAACTTCTTCAACAAGTGGTGCTTCTCCTGGATGAACAAGATTGTCCCGTACGCAAGGCGAGGCGACGTCGAGATCGACGACCTGCCGCTCATGTCCGACCAGATGGCTGAAGCCGCGTTCGACGAGTTCAACACTGCCTGGGAGGCCACAAAGGAGGCTGCCAAGGCCGCTGGGACGCAGCCGAGCCTGTTGAAGTGT…
>Isoform0000324
GATTGAGCCGCTGGAGAAGATCAGCGACTCCTACCTGGACCAGTACCTCTGGTATGAGGCGGACAAGCGGCACCTGTTCCCCAACTGGATCAAGCCCTCCGACGCCGAGCCGCCGCCCCTGCTGGTGTACAAGTGGTGCCAGGGCATCAACAACCTGACGGACGTGTGGGAGACGGCAAATGGCGAGTGCGTGGTGATGTTGCAGACGCGGCTGGAAAAGATGTTTGACAAGGTCGACCTGACGCTGCTGAATCGGCTGCTGCGCCTGATTGTGGACCACAACATCGCCGACTACATGACCGCCAAGAACAACATTGTGGTCGCGTACAAGGACATGGCGCACACCAACTCGTACGGCCTCATCCGCGGCCTCCAGTTTGCGTCGTTTGTGACGCAGTA…
>Isoform0000325
CCGGCGCACACGGTCATCATCAAGGGCACGCAGATCTACGACGCGGCTAAGGGCCGATTCAATGACCTGGGCATGCTGGACGTGCAGCAGATCTTTGGGCGCGCGGGGCGGCCGCAGTTCCAAGACACGGGCGAGGGCATCATCTTGACCACGCACGACAAGCTGTCGCACTACCTGGGCATGCTGACCAGCAGCGTGCCCATCGAGAGCACGTTTGAGGCGGGCATGGTGGACAACCTCAACGCAGAGATCGTGCTCGGCACTGTGACCAACGTGCGCGAGGCGGTGCAGTGGCTGTCCTACACCTACATGTACCACCGCATGGTCCGCAACCCGCTCGCGTACGGCGTCACGTGGGTGGCGCTCGAGTCCGACCCCGCGCTCGACGCGCACCGCGCC…
>Isoform0000326
GGGACAGCTGAGACGAAAAATTGCTGAACACAAAGTTACGACCTAAGCCATAATAGTGACGAAATGGATGTCGCGCCTCGCATCCAGAAAAAAGGTTGCTCGCCTTGACGGGTCGGTCCATAGCACCCCACTGCAGCCGCAATGAGTTCCAAAAACCAGCTGCGCGCTTCGTCAGGCCGGCCTCGGCCGTCCATGTCTCGCGCACCCCCGCGACTGAGACAGCTGGACGAGAACGTATCGCCTGATGTCAACCCGCCATCCGCTGGCAAGCCTGACACCAGCCCCTGCACACCTACCTCGCGGCCATTGCAACAGCGACACACCAATGCGGCTGTAACGCCGGTGCTGTTCCAGCTGCCGAAGGCGCTGCTGTTCGACACGCCCCCTCGCCGCAAGCCC…
>Isoform0000327
AGCATTGCTACATGCAAACTGCACGTTTTCTGCAATAACAGCTGTTCATATCTGCATGCTACACGACAGATCTGCCTGCACTATATAGATTGCTACTTGCAATGCCCGCGCTGCGATTGCACATGCAGCTGAATAGACATGGCATACCACAGTAGTGTGTCGACATTTTTTGCAATAGCAGATGTTCAGATGTGCATGCTGCACGGCAGATCTGCCTGCACTATAGATGCTGCTATCATACAAGCCGGCATTGCTGCCTGCAATGCCCGCGCTGCGAATGCACATGCAGCTGAATACACTGTGTGCTGCGTGTGCAGCACGTACGTGTCACCGGGAGACTCCCTCACATACGCCCTGAATACCATCCCGCACCTGGACCTGCTGACGGTCGACGAGGAG…
>Isoform0000328
ACGCTTTAGCTTGAAACCAGCGAGCATATGGCAAGCATATCATACATTTCAGCTTTCAGACATACTCAGGGCACGCACGCTTCCGCGCCGGCCCTTTGCCCCGCATGGCCGCTGCATTCTGCCCGCATGCGCTTATGCAGCCGCTGACAGCCGGGCCGGCAGCGCAAGCAGGAGAGCCCGGCGCGCACAATTCGTAGGGGCAGCCTGAGTGCTGCACCTCGCCTTCTGGAGTGATCAGTGGCACTGTAGCAAGGCGGAAGTATCCGGGAAGAGCAAGCGAGCCTACCAGCCAGATCGCCGTGGCTAGGCCGTAGCGGTCCAAGATGAACCAGTACCACATCAATGAGCAGATCGGGCATGGCAAGCACTCCACGATATACAAAGGGCGGCGCAAGAAGA…
>Isoform0000329
GGGATACTCTGTGTGCTGCGGGGCATGAATAAAGCTGCGGGCCTGCACTGCTCATACGCGAACAACAGGTTCTGCACTTCCTTTTACTGATTGGTGCCTTCTGCATGTCAAGTTGAAGGAGCGCCAACATGGAGGCGCCTGCGGCGGACCCCGGTCTGGAACTGGCCGAGCTGCCGGCCAAGCAAGCCGGGCTCAAAGGCTGGTTAGCGCGACGGCGGCAGCGGCAGCCCAAGAGCGAGGCGCCTGCAATAGTGTCTTACTGGCGGCTTTACAGGTTTGCGGACAGGACGGACATGTTGCTCATATTCTTGGGCTCAGTCGGCGCGGTGGCTTCAGGCTGCACACTCCCGGTGTTCACAGTGGCGTTTGGCGACGTGATAGACAAGCTGGGCACGACAG…
>Isoform0000330
GGGGATATCTTGCATTGTTTGTTTCAGCTTGTAGGCACTAGTCTTTCCTGCAAGCTACAGGCAGTCCGTCCCGTCCCGCATCGGTGGCGTGCGCCGCTGGCGCTCCGCCGTAAGGATGGCGGACACGCTGAGCCACGGAGGCAACAAGGTCACCAAGCACACCAAGCCTAAGGGCACCCGTTTCAGCAATGCCGACAAATGGAACTTCTTCAACAAGTGGTGCTTCTCCTGGATGAACAAGATTGTCCCGTACGCAAGGCGAGGCGACGTCGAGATCGACGACCTGCCGCTCATGTCCGACCAGATGGCTGAAGCCGCGTTCGACGAGTTCAACACTGCCTGGGAGGCCACAAAGGAGGCTGCCAAGGCCGCTGGGACGCAGCCGAGCCTGTTGAAGTG…
>Isoform0000331
GGGATTGGCAAGCTGTGTTACGGCGTAATACTTGTGCTTTATTCTAGCCGAATAAGGTTGCATAGCATTATTGAACGAGCGTGCGCATTTTCAGCGGGATCGCATCGCACTTCCAGCTGTTTGCCTTGCGCCGCTGTGCCGCGACTCCAGCTGCGTGAGTGCGACCGCTTTGTACTAGACGCTTTGCGTACCGTCAAAGGAACTAAGGCACAGCAGGTGGCGGAGCTGCTGTGCTGCTCCCCCGCTGTATCAGCGAGCATCCCACAGAAGGCTTGGCGCCAGCCGGGTGATGCAGGCATAGTCTGCAATGGAGGGTGACGCAGGCGAGCAACAGAACAAGGACTTTGACGAGAGCGGCGCCGCGTTTGGCGGCCAGGGCGAGGACCTTGACTACACGGG…
>Isoform0000332
GGGCGACAAGGCGGAGGCGGTGAACGCCGATCGTAAATTATTCGCCCAGTACTACGTGAACCAAATCCTCGAACTCGATGAGGAGGGCATCCGCAACGCCTGGTCCAAGGCCACCTCCACCCGTGCCTATGGCGAGAAAGACGTGCGTCTGGAGTATTTGTCGTGGCGCGTGTGGTTCCTGCGGCGCAAAAAGGAAGCCGTGAAAGCGGACCTGGCGGGGGACATCGAGTCCACCGAATTCGACTCGCATCCGCCCAGCGACGAGGACGAAAGCCCCACCACACCCCACTCACCTCCAGGATCGGTTGCCACCGAGCTACCGGACGCGAGCTTGAACCTTACTGTGGTTACAAGGCGAACAGAGGAGTTGCTGCCGCTGCCCAATGGCAGAGAGCCAAG…
>Isoform0000333
TCGACTTGCAGCAATGGACGCGGGCAACAACAGCGTGCAGCCCCCACAGCAGCAGGGTGCCGCAGCAGAGTCGACCGATGGAGCCCAGCGGCGACGAAAGCTATTCGCGAGGCTGACGGACTCTGTGCGCAGCCGGTCGCAAACGGGCTCACGCGTCAATCAGAAAACCGAGAAAGTCCGTAAGGACGTGGCGTTCACCGAGCACACGTGGCCTTTGGAGCAGCTGTGCGAATATTACGGCACGCATCCTGACAACGGGCTGGACAATGCAACGGTGCTGCAGCAGCGCGCCAAGCATGGACCCAATTCGCTAACGCCGCCTAAAGTGACTCCTTGGTACATTAAGTACGGAAAGCAATATGCCAACTTTTTCATGATCCTGCTGCTCGTGGGTGGTGG…
>Isoform0000334
GGGGAGCAGGTCGAACGGGCGTACAAGGCAGCAAACGAGGGCGTGCCGGGCGACGGCGGTGCCCCGCCGATGCCGCCGGCCGAGGCGGACGCTGCTGCGCAGCTGGAGGTGGCCGCGCTGCTGCAGTCTACTGGCAGCAACGATGCGCCGCTGGAGCTCAAGGACCTGAAGGAGGCGTTTGACGCGGTCGGCGGCGCGGGCGACGCGCTGGCCGACGGCGCGAGCGAAAACATCACGGGCGCGCCCGACCTGCCGCCACTCAGCCAGCCGATTGTCGCGGCGTTTGCAGCGCCGCCGCCCGTCGCCAACGGCGCCGTTGCCGGAGCGGTGGCCAAGGAGGAGGGCAGCGTTGGCGCGACGATTGCGAGCGCGAGCGCGATGGTCACGCCGGTGAAGCAG…
>Isoform0000335
AAGCTCGTCAACATACCGAGGGTAGTGGCGCAATATGTCAAGTTTCCTGGCATCGTTGTTCGGCAGAGGTGCAGGCCGTAGCAACTGCTGGTTTTAAACGCCCTGCTGGCTTCGGGTCGTCCTACGCTGCTGGTTGCCAGCGAAGGGGCTTCCCACTGCATCCGCAGCAGACCAAAAAAAGTTCCAGACAACAGTCGGTGGCAACCATGGACGCAGGGTAGTGGCTACAAATGGCGGGCCTGCGAGAGAGCAGTGTGGCGCAGTTGGGTGCTTTGGGTGCTGACGCCAGCACCAGCTCCAGCTGGCTGACGAGGCCGCTGGAAGAGTACCTAACTACACTTCGCAAGGGCGCATGGCTGCTGAAGCATGGCCGCTACGGCAAGCCCAAACTGCACTATT…
>Isoform0000336
GGGACCCGACTCCACGCTAATCGATCGCAGCGCCAAGCAATCACAGCGATAGGCATTGTGCGCCGTGCCGATCATCAGGCCATCCTGCTGCGGGATGCGATTGACGATTGAGTGCCGCAACATGGGCGTGCGCACTTGAAGCGCGCTAGGAATTGACGCCCTTCACGAACAATGAACGCCCCTACAGCGCTGTTGGCCGACCTCCCGACGGTGCTGCGGGACTGCCTGCAAACGCTCGCCAGCGTCGCCGCCGCCGGCAGCCGCTCCACCTCTACTGGTTGGGCGCTAGTTCGCTACGTTTGGTCGCTGCTGCACCAGGCTGTGCAGCAGCTGGACGAGCGCCATGCCAGGCGGTGGTTGCCGAGGTGGCTGCATGCTGCTGTGCGTCCCCGCCGCTGG…
>Isoform0000337
GGGGGCCCGCTGGTGTGTGTGTGCTTTACCAATCACGCCTTGGACCAATTCCTCGAGGGCCTGCTGGATGCTGGGGTCAAGTCCATCGTACGCGTTGGTGGCAGGGGCAAGAGCGAGCGCCTAGCGCCATTCAACCTGTTTGAAGTTTCCAAGCGCGATGGCTCCAAGACGCCCTCACAGGGGCGCCTGTTGGCACAGCGGCACACGGAGGTCGATGCTGCGCAGCACGCACTCACAGAGGCCATTGGGTGCCTGCACATCATGACAAAGGGTCGCCGGCAGGCAGGCATGCGCTGGGAGGACATGGAGATCACAGTACTGACCACAGCGCAGGGCCTGTATGATTCGCTGGTGGCATCCGCGGACGAAGATGGCTTCAGGATCGTGGGCCGCGGCGAA…
>Isoform0000338
GATGGCGCCATGGGCACGGCAATTCAGCGGTACAAGCTGCAGGAGGAAGACTACCGCGGCGAGCGGTACAAGGACCACCCCGACGAGCTCAAGGGCAACAACGACCTGCTGGTGATCACGCGCCCTGACGTGGTCGCCGAGATCCACACCGCCTACCTTGAGGCTGGGGCCGACATCATTGAGACCAACACCTTCAACGGCACCACCATCTCCATGGCCGACTACAATCTGGACACCGTCGAGGAGGTGCACTTCATCAACAAGACGGCGGCAGAGCTGGCCAAGAAGTGCACGGCGGAGTACATGGCGGCACACCCAGGCGAGCGCAAGTTTGTGGCGGGCGCGATTGGGCCCACGAACAAGACGCTGAGCGTCAGCCCGAGCGTGGAGAACCCTGCG…
>Isoform0000339
GGGGCTGCACGAAAAGGCGCCCGGCGACTCCGACACACTGCGCAGCATGGATGTGCAGGAGCTACCCACGCTGCCGGAGGAGCTCTGCGGCATCTGGGCCTACATCAAGTGGGAGGTGGCGGGGTGCCCCAACCGCAGCCAGGAAGACGCCGACAGGGAGTACCAGCACTCGATCGAGGAGCTGAAGACGCTACTGCAGCGCGGCGTGTCGCTCGACGAGATCTGGCGCGTGGCGCGCGGGGAGGGCGTGCGCTACGCCGACTGGATCGACGGCGCGCTGCAGGCAAATGGCGTGGCGCCGAGCAGTGCCGTCGTCGTGGAGCCGGCGCCAAAAGAGCAGGTGGCGCCGGCACAGGAGGCAGCACCGCTGCAGGACGAGGTGTCGCGAAAGAGGCGGCG…
>Isoform0000340
GGGACTGCCAAGTCTGAGGGTCTGGCTAACTAGTTCATAAATCTTTGCTGCTTAATACTGCGCGTTTCTCCTCTTGCGCCGTGATGGCGTGAGGTGTACCACAGAACAGTCGCCAATGGCGCTGCAGGATAAGTCCAACACGAACGGCGTCGGCGGCACAGCTCATCGCGAATCTGACAGCCCGAGCGCTTCTGTATCGAAGGATGGCAAGCGGCGCAGTAACCCGAAGAACTGGTTTAAGCAAGGCCGCACCGCGCCGAGCCCCAACGGCAGCTCGGCAGGCAACACGCCCATGCCGGGCAATTCGAGGCGGCGGGTGGGCAACTTCTTCAGGAGGAGCAGCCTGCGTGGCGACCGATCTACGGCACACGAGCAGCAGGGCGGCAATCTGGTTGGCGA…
>Isoform0000341
GGGATACGACACACTGATTTGTTATTTTGCCGCATCCCATTCACCAACACCCACCTTGTTCCCTGATTCCACTCGCCTCCGTCACTTTCACTTTGCCGCCAGACCTCAAGCCGGGACCCGCCCGCCCCCTCCCCGGAAGCGGAACCCGTCGCATCTCCGGACCAGCCGCCGCAGCTCAGCCCGGACCCGACTGATGATGACGAGCCGCCACCTCCCAGCCCGGACCCGACTGATGATGACGAGTCACCACCTCCCAGCCCCCGATTGGCGGAGACGCCACCACCAAGCCCTGCCGCAGGCGAGAGCCCAGGGCAGCCAGAGCAGCCAAGCCCGGATTCGCCTGCCGATACTCCTGAAGTGCCGCCCACCCCAGCCCCGGAAGCACCGCCAGCCCCTGCC…
>Isoform0000342
GCCGCATTGATCAAACCAGCGCTGCTGCACCCAACGGCATAGCCAAAGAAACCACCCACCTTTTATCGACACAAGGCTTATCAGGCAGGCATAACGGTTTTGTGGCACCGCGATTCACATCGTGTTGGTCTTGTTGTCCATTTCGGCCGTACCAGAGGCTGCAATGCGTGTTCGAGCTCAGATCGTTGCAGCACCGAAGGGCTGCCTAGCCTTATGTGATACTGCCCGCTAGTTGTTTGGTTGCGTCAATGAGGATACCATGTTTCGTATCAGGAGTTGAAAACCTACGCCCAACAAACGTGCCATGCCTCCATCTCCCGAAACAGAGCTTGTTGCTCCGCAGCAGCAACCACTGGAAGGCACCACAGACGCAGATCTAGGAGCCCTTGGTCATGCGGC…
>Isoform0000343
GGGGGCTGCATCGGCCGCAGCTGGTGTGCGTGCGCGGCAAGCTGCACGGCAGGCGCGGCGGAATGCCGCACAGATGGGGAGCTTGCACAACCTTGCATCTGGCGGGGACATTGGGCCGGCGACGTTGTCCCGCCTGACCAGCAGCCTGCACGGCAGTGTGCAGCGCGATCCGCAGCAGCCGCACTACGGCCGGCACTTGCTTGGGCACATGGATGTCGAGTGCGGCTTTTGCGGCGCTCGGCGTTGGCTGCAGGAGCGGGTGACCATGTCGACGGCCGCCAACCCGCGTTTTGGCAACTGCTGTCATGGCGGGAAGGTCGCTCTCCCGCTGTTGCAGCAGCCGCCGATTGCGTTGCGTGACCTGTTTTACGACAACACCCCAGAGGCAAACGGCTTCAA…
>Isoform0000344
GGTACATCAAGTGGGAGGTGGCGGGGTGCCCCAACCGCAGCCAGGAAGACGCCGACAGGGAGTACCAGCACTCGATCGAGGAGCTGAAGACGCTACTGCAGCGCGGCGTGTCGCTCGACGAGATCTGGCGCGTGGCGCGCGGGGAGGGCGTGCGCTACGCCGACTGGATCGACGGCGCGCTGCAGGCAAATGGCGTGGCGCCGAGCAGTGCCGTCGTCGTGGAGCCGGCGCCAAAAGAGCAGGTGGCGCCGGCACAGGAGGCAGCACCGCTGCAGGACGAGGTGTCGGCGAAAGAGGCGGCGCCTGCGAAAGAGGCGGCGCCGGTGAGAGAGGAGGCGCCGGTGCCGACGATACCCGAGGACTTGGTTGGTGTTGTTGCATACCTGCTGTGGGAGAAGG…
>Isoform0000345
GGGATGCTCCAGGCGAGCGCGCTCGGGCTGTTCTACACCGACCTCATGGACCCGGACTTTGTGACGCCCTTTGCCATCTACCATCGCCGCTTCTCGACAAACACCACGCCCAAGTGGCCGCTCGCGCAGCCGATGCGCGTGCTGGGGCACAACGGCGAGATCAACACGCTGCAGGGCAACCTGAACTGGGTCGCGTCGCGCGAGAAGAAGCTGGAGCACCCGCTGTGGAAGGGGCGCGAGCACGAGCTGCTGCCGCTGTGCAACCACGCCGAGAGTGACTCGGCCAACCTGGACCACGTGGCGGAGCTGCTGATGCGCACGGGCGTGGAGCCGGCGGAGTCGATGATGGCGCTCGTGCCGGAAGCGTTCCGCAACCACCCAGACCTCGCAAAGGACTAC…
>Isoform0000346
GGGAAAAACATTGGGTGTTTTGACCCGGGAAGATCTAACACCACGAAGATTGCTTATGTACCATGACTACTTGCAGCTGGCGCTTCGTTGTGTGAGGAAGTAGGCAGCACTTTCAGTGCGAAACAGCAATGCGACCATCGCTGCCGGACGCGGACGATGAGGAGGCGCTGCTGGCGATGCAACAACGCTTCCTGGATAAACAAGAAACGCCAGCTGCCAAGGCGGTACGCATCAGCAAAGCAGCTGCGCACCAAGGAGACGCAGCGGCATCTGCTGGCGGCCCGGCGCCCGGCAGTGTTACTGGGAAAGAGCGTGGGGTTGGACCACAGCATGCCTCTGCAGGGGCAGCCGACAGCAGTTATGGCACAGCTTCCGCTGCAGACCCTATGCGACGCGTGC…
>Isoform0000347
GGGTAAGTGGTGGGCAGCTTTGGACGCCCAGCGACCGACATTCTTCGCGTCTACACGCATGTATGCGGCGTGTACTGCGGATTTTGCGCACCGCTGACTCCTATGCAAGCAGTCCCGCTGACTGAGCAAGTTTGACTGTCGAACCGGTGTAAGCCGTTGAATGGCCCGCTGACTTCTCGGGCTGCTGCGTAGGCTGCCATACTCCTGCCTGAAAACTGGCCATTACTGTGCGGACTGGCTTATGCTATTCGTGCAGACTGTCCGTTGACGGCAATGCATGGCGGGAAACGCAGCGGCGGTGGCATTAGACCCTCACGCGTTGGCCTTCTGCTGCTGCTTCTAGCCCTGGTGCAGGGAGCGGCGGGCGCCACCAGCACGCGGGTCCTGCTGCGATACCGC…
>Isoform0000348
GAGTCCTGCTTCGAGAGAGCGGGCTGCGCGTTGTACAACGCATTGAGGATTTGTCGCATTGAGGATTTGTAATGATCAGTCTCGGGGCGCTGAAGACGTTGTCGCTGGCAGCCTTGGTGATTGCGACGCTCTGTAACGACAGCGACTGGCGTACACAAGTGCACAAGCGCGGCACCTGTGCGCTGTACGACATCTGCGGTCACCGCGCTGACGGCGATGTGCTCAGCTGCGCGAACAACAGCGCGGCGCAGCCGCTAAGCCACGATGCGTTTGTGAAGCTACAGTCGGCATGCCCGCAGCTAACGGCAGCAGCTGGCGGCGAGCAGGGTCACTATTGCTGCACGGAGCAGCAAATAGACGTGATGACCAAGTCGTTCTCCATCCCCAGCGTCTTCCTGG…
>Isoform0000349
GGGGACGGGCTACAGCGCGGCGAGATGCGCAGCCTGGCCTTTTCGGAGCAAAATTGCACTGCCAAGTCGTGCATTGCTGTGATGGAAATTGACCCCGACGCCTGGGCAGCTGCCAGTTTGTGCATTGAGTCCCGCTACGTGCCAGACCTGACGGCTGATTGCGCTGACAACAATGAGCAACAGTGCCAAGGCTGGGACCTGCCAAGTGGTGGTTACTGCAGCCCAGGGTGGGTGGAGACAAGCACGGAGCTTTCAATCCCCGAGGTGCTGTGCAGGAAGTCCTGCAGCACATGTGCAGGCCCGACTGCAGCTGTATGCAACATCAGCCTGTACGAGCTGCCTGGCATGCAGGGCACGCGCCTGGAGCTGGTGTATGAGCTGCCATTGCAAGCGGAGGTG…
>Isoform0000350
GGGAGCGCGCTGCGCTGCCTCGTCAGCACGCTGATTGCGCTTGTGCAATGGTACTCCCGCGCCACCAATGACGCCCCCCCCGGCCTACACGCCCGGTGTGGGCGAGCGCAGCGTCAGCATGGCCTCCCTCTCGCGCGGACACCTGCCTTCAGCCTCGTTTGATGGGCGGCCCGCTGCACGCGACAGCACCAGCGTCCAGGGCAGAAGCAACGGCGACAGCTTGGAGGAGGGGGGGTCTGGCGAGCTCAGCGCGGAGGAGGCGGCGCTGGCAGGGCAGCAGATGGCAGGCATGCTGAAGAAGGTTGGCGCAGACTTGGCCTCCATGGACGCGGCGCAAGCACAGCTTTTGGAGAGCTTCAAGGAGTACAAACGATCCTTCCAGCAGGCCATTCAGCTGTT…
>Isoform0000351
GGGGGCGCCCTGGAGGCTGCGCCAGTTGTAGTGGCGACTTCGCAACCCGCTCTTGCTGCCGCGGCGGCGGCTGCCACTGCGACGAAGTCGGCCGACGGCCGTGAAGCGCCACCACTGGCCGGTGGCGTGGGTCGCGATTTAGGATCAACGCGCAAAATTGTCGCGAGCGGACCTGCCTCCTATGGCAAGCAGGCCCCCATTCCACCAAAGTCTGGAAGCGGACCAAGCCGCGGTGGCCCGCCGGGCAAAACGGTTGGCCCGCTGGCCGGTCCGCCGGCCCACCCTCCGTCGCCAGCGTCGCCGGGCAACCGACCAGCCGGGATGATCGCGCCACCAAGCGCGCCGAGCGGCACTCAGTTTATGCCGCCGCAATTCCCGCAGAACTACTTGTTTCCTCCC…
>Isoform0000352
GGGTATTCAGATCGGCAGCTGTGTTGCCCTGCTACGGCCTCACGGAGTGCATGCCGGTGGCCACGCCACCCCTGGACTACGCGCTGGACCGCCCCGGCACCAGTGGACGAGCAGTGGGGCCCCAGCTGGCCATACTGGATCGTGGCACCGGGACCCGCCTGCGGCCAGGCGCCACTGGGGCGATTTGTGTCCGCGGCCCCCCCACCTTCTCCGGCTACTACTGTTCGGCCCCAGCTGCAGCCCCAAGCCGACCCGGACCTGTAGCCCCGCCCGGGACTGGCACCGGCGAAAAGCAAAGGTGGCGCTGATGGCAAGGCTGCTGCTGTTGCGCTGCTGCCGGGCGGCTGGTTTGACACAGGGGACCTCGGGTGGATGGATGAAGAGGGGTGGCTGTACGTG…
>Isoform0000353
GGGACGTTTTCTGCAATAACAGCTGTTCATATCTGCATGCTACACGACAGATCTGCCTGCACTATATAGATTGCTACTTGCAATGCCCGCGCTGCGATTGCACATGCAGCTGAATAGACATGGCATACCACAGTAGTGTGTCGACATTTTTTGCAATAGCAGATGTTCAGATGTGCATGCTGCACGGCAGATCTGCCTGCACTATAGATGCTGCTATCATACAAGCCGGCATTGCTGCCTGCAATGCCCGCGCTGCGAATGCACATGCAGCTGAATACACTGTATGTTGCAACCTGCACCATGTAGAAATGTTTGCGAAGCACCTACCGTTGTATGCATGACAACACGTTGACGTGATGTAACACTGTTGCCATTACTGCGTGCAATATGCAGGTGTGC…
>Isoform0000354
AATATACAGGCATATAAGACCCGAATTTGTGCCGCAAACCTCTGACGCTGCTGCATGTATGCCCGTTTTCAGGATTGTCCCGTACGCAAGGCGAGGCGACGTCGAGATCGACGACCTGCCGCTCATGTCCGACCAGATGGCTGAAGCCGCGTTCGACGAGTTCAACACTGCCTGGGAGGCCACAAAGGAGGCTGCCAAGGCCGCTGGGACGCAGCCGAGCCTGTTGAAGTGTCTCAGACAAACCTATGGCAAGGACGTAATGAAGGCAGGCCTGTTCAAGCTGTGCTGGTCGATCTTCGTGGTTATGGGAGCCTACTTCTTCACGCGCAGCATCCTGCTGTGCATCCGTACCCTTGAGGGCAAGGAAGACACCGTGTTTGACACCGTGTGGAAGGGCTG…
>Isoform0000355
GGGAAGACTCGGAGGGTGCTGCAGGAAGACATCGATCGCAACACAGGGCCGGCCGAGTGCCTACCGCAGCTGGAGGAGGTGGCTTTGAACACCTCGAACTGTTTCCGCCAGTGCCGCGTGGAGCCGTTTGGGCGCATCAAGAACCTTTATGATTTTGCATGGAATCACAGCGCGGCGCTGAATGACTTGATGAATTTGAACTCTAAGGTGTCGGCGGACCTGGAATTCACCCCATCAACGGAGCTCAGCATTCCTTGCTACGACACGCCTTGGCCAGGGAACATGCTAGGCAGCGATATCGCTCTGGGGCGGCCTGCTGAGCAGTCTGACGTCGACGGGACGGCCGACGACAACCCCGCGGGCTTGGCAGTGGATTTTGATGCCTCAACGTGCACCTAC…
>Isoform0000356
AAATGGAACTTCTTCAACAAGTGGTGCTTCTCCTGGATGAACAAGATTGTCCCGTACGCAAGGCGAGGCGACGTCGAGATCGACGACCTGCCGCTCATGTCCGACCAGATGGCTGAAGCCGCGTTCGACGAGTTCAACACTGCCTGGGAGGCCACAAAGGAGGCTGCCAAGGCCGCTGGGACGCAGCCGAGCCTGTTGAAGTGTCTCAGACAAACCTATGGCAAGGACGTAATGAAGGCAGGCCTGTTCAAGCTGTGCTGGTCGATCTTCGTGGTTATGGGAGCCTACTTCTTCACGCGCAGCATCCTGCTGTGCATCCGTACCCTTGAGGGCAAGGAAGACACCGTGTTTGACACCGTGTGGAAGGGCTGGATCCTCACTGGCTTCTTCTTTCTTGAT…
>Isoform0000357
GGAGGAACAGTTCTGTGCTGCAACTGGCGGCCACACAGTCTATCAGCTGTGCACGCTACTGCTGCCGCCGCCTGCGGCTGCGGTAGCGGGTGACACTGCCGAATGTGCCGCCTTATGGCCTACGTGGGGCCGCCGGTCCTGATTGCCGACGTTGTGCTGTGGCCTGACAGGAGTATTATCAAGCAGTCGTACGACGCAAAGGAGCGGCGCGATGACTCGACGCTGCCAGACCATTTGTCGCGCGGCAACCTGAACGGCGACGGGTTTGGTATTGGCTGGTTCTGCATCGACTCGGCGGCACGCGGCGACCGCACGCCCTGCGTGTTCACATCTGTAACGCCCGCATGGAACAATGACAACTTGGCACGTCTGAGCTGCAAGATCGTGTCACCGCTGGTC…
>Isoform0000358
GGGATCCTTCAGCATACATAACATATGAAATGCAAGCCCCCGACATCTTTAAATTGCTGTCGATGGTGGGTGCTTCAAGGTGAAGCATGCCAGTCGATACGCCCACCAGCTGTGCTGCGCCGCTGCAGGCCGAAACGAGCTTGTACCAAAAGCCTAATTACCCCAACTGCGTTGCGTGGAGTGATGACAACCTGCTAGCGGTGGGCGCCTCGAATGCAGTCACTATCCTGCACCCCGGCGATCTAAGTGGGCCCCGCGCGCACGTCACTATCCCGCAACCGCCCGATCTCGACCCTTGTGCTGTGGATGGTACGCCCACAAGCAGCGATGGCGCTTCGCACCTACTTTCCTTTATGCGCGAAAATGCAACTAAATCAACGCATCCAAGCCTGGTGCTGG…
>Isoform0000359
GGGGTATATGTGGTGACAAAGCTGGGCCTGGTGTTTGTGTATGACCTGGAGACAGCGACCGCGGTGTATCGCTCGCGCCTGTCGCCCGACCCAGTCTTCCTCACGTGCGCTGCCGACGAGTCGGGCGGCTTCTATGCGGTCAACCGGCGGGGGCAGGTGCTGCTGGGGAGAGTCAACGAGGAGACGATGGTGCCGTTTGTGTCCAACCAGCTCAACAACCTGGAGCTGGCGCTGGCGCTGGCCAAGCGCGGCAACCTGCCGGGCGCGGAGGGCCTCGTTGTGCAGAGCTTTGAGAAGATGTTTGCGGAGGGGCGCTACAAGGAGGCCGCGGAGGCAGCCGCCGAGTCGCCGCAGGGCGTGCTGCGCACCCCGCAGACGGTAGAGAAGTTCAAGGGCGTG…
>Isoform0000360
GGGACCTTTGAGCGCGGCGAGCCGTTCCTGCCCTTTGAGCAGCTGCTGGGCGTGCTGCCGTCGGCAAGCTCGCAACTGCTGCCTGCACCGTATCGGCCGCTGATGACGGATGCGTCGAGCCCCATCATCGACTTCTACCCCACCAATTTTGGCGTGGACCTGGAAGGCAAGCGCGCCGACTGGGAGGGCGTGGTGCTTATTCCCTTCATTGACGAGCGCCGCCTGCTGGCCGCTGCGCGGTCCGTCAGCCCCAACGGCCTGACGAAGGAGGAGCGCGAGCGCAACAAGCTGGGGCAGGTGGCGGTGTTCCGCTTCAAGGAGGGCGCCTCGGAGCGCAAGCACTGCCAGTCCACGCTGCCGCAGCACTACGGCAACGTGGCCAAGGCCAACAGCGTGCTG…
>Isoform0000361
GGGAAGACGCCTTCGTCATCGACCCCAATCGCTAGGCATCAAAAACGTCATTTCGCGTAGACCTCCATCAGTAGCAAACACCTTGACGCGCAGCGGGCGTCGTTGTAACTGGTGAACCTTTCGCCATGATTCGATCGTGACAGTGGGCGCCATTGATTGGCACATCTCTGCTGAGCACTGAGAAGTTAAGCTATTGCTGAGGATTGAAGCTCAGCTAGGCATGGCGAGCAAGCAGACCAAGCAGCTGCCAAAGGGGCAAAAGACGCTCGCTGGCTGGTTTACGAAAGGGCCGTCAAGCCAGACGCCTGCTGTGGATGGTAATACACCTGTGGCGAAGAACAATGAAAACGTATCGCCTGGTGGCACCGAAGCCGGTGGCGGGGCTGCCGCAGCGGCGCC…
>Isoform0000362
GGGGGCCAGCCTGGTACTGCGGGCGGGCAGGCGGGCTACGGGCCGATTCCTCCGGGCATGCAGACTGGAAGCGCGGGTGGTCGGGTTCCGTCGCCGGTGGTGGGCGCCGGCGACGCGACAGGGCAGCCGGGCTTTCAGCAGGGCGGCCAGCTGACGCAAGGTGGCGTAATGCTGCGCAACCAGGCGGGGCTGCCAACTGGCGCGCCGGTTATGAGCAACGGAGCACCGGTGCTGTTGCGCAACCAGCGAGGCGACTGGGGATCGCAAGGCAGCGGCGCAATGATGGCTGCCGCACCGGGCCAACTGCAGGGCAAAATGATGCCCACCGGTGTGCCGGGCCAGGTACCTGTCTCCTCAGCGCCAGGCATGATGGTGCCACAGAAATCATCTGGGGTACAG…
>Isoform0000363
GGGACTGATAAACTTGGCCCTTCCATTTCAAGTCGCCCTGCGCTGCTGCTGTGTCGTTGTAGCACCTGTAACCGTACGCATCGCCGCGGCGTGCCGATCAGCTTCAGCATCGCGGCAGCTGATCTGCCGTGATGGTGAAGCAGCGGATGACAACCGCTGATGTGGCGGGAGAGGTGTCATGCTTGCGGCAGCGGCTGGTGGGCATGCGGCTCGCAAACGTGTACGATATCAACCCAAAGACCTACCTGCTCAAGTTTGCTCGCAGCGGCGAGCATGGCGAAAAGGTGTTTGTCATCATTGAGAGCGGCGTACGGCTGCACACAACTAAGGTCGTCCCCGACAAGGGCGCCACGCCCTCCAACTTCACGCTCAAGCTGCGCAAGCACCTGCGCACCCGGC…
>Isoform0000364
GGATATTCAGTCTAAATAGGTTTCGAATGGATGCCTAGGCAGAAGAAAAAAGGACGTTTAAGGTAACGAAAAGCTACAAGGAGGTACTTAAAGCCTGTGATCTGTGGATTTCCTTCGGAAAACTAATGAGAATTGATACTTAGTGAACTGAAACATCTTAGTAGCTAATGGAAAAAAAATCAACCGAGACTCCGAAAGTAGCGGTGAGCGAAATTGGACTAGGCCTAAATTTCCTTATAAACTTGGACTCCAAAAGAGCATCTGGAAAATCTTGCCAAAGAAGGTGAAAGCCCTGTAGAGTTAAAGTTTTGGTATGTACCTTCGTACATATCGACCATAATAGGATCCCGAACTAACGTTCGCGGGTAAAAGGAAAATAGATGTATGTGCACAGTTAGT…
>Isoform0000365
GGGAAGAAAGGGCGAGGTCACGGCCAGCTGACGTGCGTCTGTGGCGATCATTGCAGTACTTTTCATACTTTCTGAAGGCTCGGACTGTGGTTTTCTCACGCCGGCTGGCTGCAGTGTCGCTGCAGCTTGGGGTTGCCATCACTCGTGAGAGGGCTACGCGCGACCCACGGGCTCGCGACGTTTCGCCGAGTGCTACCCGCTCGGACGGCTTCAGGTTGTATATCTGGCCACACAATCTGCGCCTCGTCTTTTTTTCTTGGTCAGACCGGAAGGGGGAGCGGAAAGCGCGCGTACTGGGCGCATACGACGAGGGAGCTGCCTTCGGCCGGACTTGTGACAGGAAGAGAGCCTCCCAGGTCACCGCGCAGTCCTGGGCTTAGTCATACAATATTCCGGACC…
>Isoform0000366
GGGTACAACAAGTGCCTCGAGGCGGCGGGCAAGCACCAGGTGCTCATCTTTGTGCACAGCCGCAAGGAGACTGCCAAGACGGCGCGCTTCTTGAAGGAGGAGGCGATGCGCAACGACCAGCTCGCGCGCTTCATGAAGGAGGACTCCGCCAGCCGCGAGATCCTGCAGACGGAGGCGGAGAGCTGCAAGAACAACGACCTGCGCGACCTGCTGCCCTACGGCTTTGCCATCCACCACGCCGGCATGGCGCGCGCCGACCGCACGCTGGTGGAGGAGCTGTTCGCAGACGGGCACGTGCAGGTCCTGGTGTCGACTGCGACGCTCGCGTGGGGCGTCAACCTGCCTGCGCACACGGTGATCATCAAGGGCACGCAGGTGTACAACCCGGTGAAGGGCGGG…
>Isoform0000367
GGAAGGAGCTGCTGGAGTATGTGGAGGACGTATCTGCTGAACAGGCGCGACGACGCGACTGAGCGCATGCTCGAGTATGCAGCCACGCTTGATCCCAAGAGCAAGCCCACCGCAATGCGCAAGCTGGTGGAGGAGCCGGCGGCCGCCACCTTCACGCCAAAGCTCAACCCCATCCCCGAGGGCTTTTGACACGCTCGCGCCGCCTACAGACCTGCCGCCAGTGCCCGAGTACAAGGCATGGACAGACCCATTGCCAAAGAGCGCCGCGTTTGAGCAGCTCGACGCACTGATGCACGAGCGGATTGTGTTCATTGATGGCGCCATGGGCACGGCAATTCAGCGGTACAAGCTGCAGGAGGAAGACTACCGCGGCGAGCGGTACAAGGACCACCCCGACGA…
>Isoform0000368
GGACACAACGGGTTGCTTTGCAACCATTCCAAAACAATAGATTGCTTCGATTCTCGCTGGACCGCAACTTACCGGACACAACCCTGCTGTGGCAGTCGCATAGTCACTGCGCGCATGCGACAGCTGCGAGACTCGTCGTCTTTAATGCCGTCATAGGCCTGCCTGCGGCAGCAGAGCGGCTGCGCTATGCAGTTAGCCAAGCTTGGTCAATGGCAGCTTCCAGGCCTGCAACCAGGCCGCAGGCTCCAGCGGCTACGCACATGGCGGCATGCGGAGGTGCCAGCCCACCACCTCCTTGCGAGGCGGCGTCCGCAGCAGCTGAGAGGTTGCCATCGTGCTAACAGAACACTGCAAACGTTTGCTGTGAATCGAATTTTCAGTTCCAGCGATGACGACAGC…
>Isoform0000369
GGCACAGCTATCCCCCTTACTGGAGGAGTCCCCGCCGCCAAGCCCCAAGACCTCAAGCCGGGACCCGCCCGCCCCCTCCCCGGAAGCGGAACCCGTCGCATCTCCGGACCAGCCGCCGCAGCTCAGCCCGGACCCGACTGATGATGACGAGCCGCCACCTCCCAGCCCGGACCCGACTGATGATGACGAGTCACCACCTCCCAGCCCCCGATTGGCGGAGACGCCACCACCAAGCCCTGCCGCAGGCGAGAGCCCAGGGCAGCCAGAGCAGCCAAGCCCGGATTCGCCTGCCGATACTCCTGAAGTGCCGCCCACCCCAGCCCCGGAAGCACCGCCAGCCCCTGCCCCCTCTGCAAGCCCTGACGGCAACAGCAACAGCGGCGGCGGCAGCGACGACGA…
>Isoform0000370
CACGGCCAGCTGACGTGCGTCTGTGGCGATCATTGCAGTACTTTTCATACTTTCTGAAGGCTCGGACTGTGGTTTTCTCACGCCGGCTGGCTGCAGTGTCGCTGCAGCTTGGGGTTGCCATCACTCGTGAGAGGGCTACGCGCGACCCACGGGCTCGCGACGTTTCGCCGAGTGCTACCCGCTCGGACGGCTTCAGGTTGTATATCTGGCCACACAATCTGCGCCTCGTCTTTTTTTCTTGGTCAGACCGGAAGGGGGAGCGGAAAGCGCGCGTACTGGGCGCATACGACGAGGGAGCTGCCTTCGGCCGGACTTGTGACAGGAAGAGAGCCTCCCAGGTCACCGCGCAGTCCTGGGCTTAGTCATACAATATTCCGGACCCCCGCGCGGCGCGGCGCA…
>Isoform0000371
GGGAGGTGTGCGTAGCAAAGTCGGAGCAAGCCGTCTCGCCTAACGGCAATCTCCTGGCCGACTTCGACCATTACAGCAGCGGAACAGAGGAGGCGAGAGCCCCTCGTGTGTGCCTGTTGAATGCAAAAGCTTGCCGCACTCTGCCCCGCTAGATAGCCTTTCGCGGCCAAAAGTTCCGCTCTTCAGCACGCGCTGGTCGGGGAATGCGAGCATTGCACTGATGCCGCTGCTGAAGCGTAAGGAGTGGACGCCAGAGCCGCCTGCCTTGGTTGGGCTGGCTCCTGATGAGCAGCTCTTCGTGGTGCGAACCACGGGCGAGGCCTTTAAGGACTACGCGGCCTATTTGGCACGCATGCAGCTGCTGCGCTCTCGAGTCTGGAGCTGCCGATATACGGCCCG…
>Isoform0000372
GGGTATTTGTCGTGGCGCGTGTGGTTCCTGCGGCGCAAAAAGGAAGCCGTGAAAGCGGACCTGGCGGGGGACATCGAGTCCACCGAATTCGACTCGCATCCGCCCAGCGACGAGGACGAAAGCCCCACCACACCCCACTCACCTCCAGGATCGGTTGCCACCGAGCTACCGGACGCGAGCTTGAACCTTACTGTGGTTACAAGGCGAACAGAGGAGTTGCTGCCGCTGCCCAATGGCAGAGAGCCAAGCCGGCGCAGCGTTTCCTTCCGGCACCGTGAGCTGGTGCCAACGCTGCCGGAGGACGCTGTGCCGCCGGTAGATCCATTGAACATCGCTCGTGTGAACAGTTTGTACATACTGCTGATCTCTATGCACGGGCTGGTGCGCGGTGACGAGATG…
>Isoform0000373
GGGACTTTTTTTTTTGGGCCGTCTGTGCCTACGACCTGGCAATGAGGTGATGTGCGGCTGTTGCGAAGGACGGCGAATTTGCAAAAAGTCGGGAAACGATGACAAATGTCGTTTCGCGTGCGGCGCCATAAAGGCGTGACCAACCCCGGCAAGTCGACGTGCGTAGGTGGCGTTGCTATGGTTGACAACCCGCGTCGTGCTCATGCAACGGCGGACTCTCTGGCCGCGGATTAGTTGTTCACCGAGCAACTAAGCGGTGTAAAGTGTTTGAACCTCACTGTCACCAGCCAACATGGCGGCCAGCCCAAAAGTCGTGGCGGTCGCCGCAAGTGCGACAGAGTCTCCTTCCCTCATTGTCAAGGCCTTGCGTTCTGAAGTATTTGCGTGGTGCATACAGAA…
>Isoform0000374
GGAATGCATGTTGCCGGCGAGTGACAAAAACTTTCTTTGCAAGCCCATCGTGGCAATATTGTGCGATGGCAGAGCAAATTGTAAGCACCGACCGTCATATCCTGGTTATATCAGTCCGGGTTGCGCCAGCATGTCCAAATCGTGCAAGGGCCTGTTGAAGGAGTACGTCAAGTGCCTCGTCGAAAGCGATTGCGTCAAGAAGGAAGGTCGCGACGTAAAGGACTGCAATAAAAACCCTCCACCCGAGTGCATTGGCCTGCGACAAACCTACTTCAATTGCAAGCGTGGAATGGTGGACAACACCAAGCGTATACGCGGCAACAAGGGCTATTGACGCTTCTCCGGAGCCAGCCTCCTGCAGCAGCCGCGTTTGAGCGGCATGCTAAACCCGTCTGTCGC…
>Isoform0000375
GGGCTCAGCGAAAGTGGTGGTGCCCAGCGGACGGGTGGACGCATGCGCAGCGGCCTAACGCCTGCATGTCGTGCCAATACTAGAATTCTGTGCCGAACCAGGCTGCTCGTTTGTACCCCTTCTGGCTAGGCTAGGCACTTGGTGGTGCCGGTGGTGGCGCGCTCGTTCGTGCCGCTACCGTTGGGAGTGACAGCGAGCGCCTCTAAGAACTTACCCACATGCTGCACCCGCGTCTTTTGCAGGCACGAGCACTGACGACGATACCGACGATGAGGGATCCCTGGCGTCCCACGCTCAAAATATGACCACTGCACGGCCGCTGCCGGAGCGTACTTTCAACGTTGGCGGCCAGCACTTCAGCGTCTTTGCTAGAGGCGACGGCCAGGGCCACCCTGTCCT…
>Isoform0000376
GGGGAGGGTGACTGCAATGGGCAGTTGCAGGGGTCGCCTCCGGCTCGCCGTTGGTAGAGCTGCTGCCCAGCTCGCGCGCTCGGTAACGAGAGTGGCACGTGCGTAAGGAGTGCTAGTGATGAAGCCGGCACTCGGGTGCACTGCATCGTTACGAGGCACGCCAAGCAGATCGCATGCCATCATCAGCCTCCTACTGGCGTCAGCTACTCACGGTTACAGGCCTGCAATCGCTGCTGCTGGCGTCACTGACGGCATGGGCACAGGCGCAAATGCGCCCTCAGCAAACAGCTCCGTCCATCATCGTTTCTGGTAACCACGCTGACTGCGTGGGCGTGCTTTCCAAAGACAACCGGTATGGCTACTGGTGCTGGGATCCTCCAGAGCCGTTGGCGCGGCCAC…
>Isoform0000377
GGGGGAGCAGTGGCAGCGGTGATCAGCACCCAGCAGACCTGCGCGGGAGGCTGAGGCTAGTGAAAGGATGCCACTGGTCAGCAATGGGTCTAGTCTGGTGCCCGCCGTCAACCAGGCGGCGGCCACGCCTGGCGCGGGTGTGGCCCGGACGGCGGCGATTGCGGGAGGGGCCTCTGGCCTGCGGCCAGCAACGGTGCGACCGCGTGAAACGCCTGGTGCACGGCGACCGCTGAAGCCACGTGCCTCCAGAGTGGGGGTGTCCCAGAAGGACCAGGAGGCGATCGAGGCGGGCAACGAGCGCATGGCGCAGCTGCTTGCCAGCCTGGAGGGGGCGACGCTGAGCGAGCAGGAGCAGGCGCAGCTGGATGCGCTGCGGCGGGAGAATGAGAAGCTGCGGCG…
>Isoform0000378
GGGAGCCAGTTGCAGGTTCCGTACGCCGCACAGCACTGCCCTTGTTAAAGGCGTCAGTTGCTCCCCTAGAGAATGTGATCAACAGCATGCCGTAGCGCGCGAGCCTGTCATCCCGATTATTTCAACGCCACGAGGTGTCCGGCTGGTGGTCCCCGACTGCACATATGCCCACAGTTGCTTTCTACCGCACTTATGATCATACGCAAATATATATAGGGCGCCCTATTGACGCTCGTAGTTGCAGCGGATAGTTGCCTGCGAGGGCAAATTCGGGCAACTGTCGGGCCTGACCGTGGGCCCGCGAGAGCCATGTCGGGACTTAAAGACGAAATACGGCGCGCACTGAGCGAGCTGCATGGCCCCAATATAAAGCCTTCGCTGCATGACGCAGCGGTGGAG…
>Isoform0000379
ACATTTTTCGAGCTTCGGAAACATTTTTGCAGCGGCCGCTGTGTTATCGGTCCCTTGCCCACCAGCTACTGCAGGCCTCAGCCGCCTCTTGCCCAAAGCATTGTACGATCTCCGCGCTTGCACCTGCCGTCCATGTCGCCCTAGCCAGAGCACTATGACCAGCTAGCTGTCTAGCTAGCCGTGTTGTCGCGGCGGCCCCGCGCCCGGCGCTATGTTTCTGACTCCAGTGTTCGACTGGATTGGCGACGCTGCTGACACATACTGGAACAATTCCGTCTTCAACAACGGCGTGTATGATATTGATCCGGCCGGCGTGCTGGTGCTGGGCGTGCACCTTGTGGCCACGCTTCTCTATTTTCTGGTGACCTGGGTGGTCAAGACGTGGCGCAGATGGAGGGG…
>Isoform0000380
GGATACTAGGGCGTTCTCACAAACCCCCCTGATTCTGCTGAAAATCAGTTTATAGAATGGCTCGCGCCGTGCCCCGTGCTCACGAGCCACTATGAGCAGCAATTTCGTCCCAACCGACAGCAACACCATCCGGCGCAGCCCGCTGGCGCAGCCCGGCGGGGGCGGCCAGCATGCTCGCGGCAGCATGCCAGCTAATCAAGGCCAAGATGACGGACCTGGCAAATCGCCGGCGGAGCGGCAGCAGCAGGCTGAAGGGATGCACCACGGCGGCAGCTTTGGCGCGTACATGGCCAATAAGAACAGGAAGCTTCAAGAACAGTTTGCAGAACAACGAAGCGTACTGGCGTCCAATGCCACGGACCCGCTGCTTGCGCGACTCTTCTCTGGCGTCTGTATCCA…
>Isoform0000381
GGAGGCACTCCATGCATTTTGAAAGACCGAATGACGAGACTGCCATCACCCTGCAGCTGCCTTGCGTGCGGCCGTTAACGGCCTGAGCTGAAGCAGGATCGTGCCACGATGGAAGGGCTACTGCTGCGAACATGGCACAACGCCACCTGCCTTATGTCGGCATGCGTCGTGCATCGATCAGCACCTGCACCACCGTCGCTGCTGCTGGGCTTGCGGCACCAGCTGCAGCTGTGGGACTGGGACTACGAGGAGGCCTCCTGCAGCACAACCTTTGCAACGACCTCTGGCGTGCACGCGCTGGTGGACCTCAACACGCCGCACAAAAAGTCGACGTTCTTCTTAGCCGCATTTTTCGATGAAGACCGTGCCGTGCTGCTGCAGTGGAGCGAAGGACGCTTC…
>Isoform0000382
ACAGATGGGGAGCTTGCACAACCTTGCATCTGGCGGGGACATTGGGCCGGCGACGTTGTCCCGCCTGACCAGCAGCCTGCACGGCAGTGTGCAGCGCGATCCGCAGCAGCCGCACTACGGCCGGCACTTGCTTGGGCACATGGATGTCGAGTGCGGCTTTTGCGGCGCTCGGCGTTGGCTGCAGGAGCGGGTGACCATGTCGACGGCCGCCAACCCGCGTTTTGGCAACTGCTGTCATGGCGGGAAGGTCGCTCTCCCGCTGTTGCAGCAGCCGCCGATTGCGTTGCGTGACCTGTTTTACGACAACACCCCAGAGGCAAACGGCTTCAAGGAGAAAATCCGCGCCTACAACTCCTCTCTGGCCCTCGCCTCCTCTGGCATTCAGCTGCAGCAGTTCAG…
>Isoform0000383
GGATAGCAGCCCCACGCCTCTGCAGCAGGCGGTTGCGTGTGTTATTTGCAAGACTCATAAGTGCCTGCAGACGTGCGATTGTGCGTCTGGAAAGCCGCAGCAGAGCGGCGTAGCGCGGCCCCGAGTGGTGGTGTCAGATTGAGCGGCTGCACGCGAGGCGCGCCGCTGCCAGTTGTTGCTATCATCCTGCCGGGCATCTGCCAGGCAAATTAACTATCAGAAGACCTTTCGGACCTGCGTGTATACCACTGAAGCGGTCAGAGTGCAAAAGGCTATAGATATTTGGGGGCTTTCACTTGGAGCGCTGCGGCGCGATGGAGGGTCCTACGACCCTGTCATCCTACGGCAGCCGGCGCAACTTCGACTCCGCTGACACGGCGCCCTGGATGCGGACGCCCG…
>Isoform0000384
GGGACTTTGACGCTTGCACAAAACTTGCTGATCGTGCTTCAACTTGTAGCACCGCCGACTGAGGAGCTAAGCTCGGCAAAGCTGGTGCATCAATTTTTTGTTGCACTACCCTAGTTACTGCCGTTAGGCCACTTCACACTTGCACATGCCGTAGCCGGTACGCGCTGCTTCTGCAGCGTCATGTTGCGATCTATGCATACTCTTGAGCCAGGTCTGCGGTGCCCTGGTTTGAAGCCCAGCGTCCTTGCTGCCACCTCTGCTGGCGAGATGGCCTTCAACACGTCACCGAGACGCTGCAGCTTCTACCCGACGGCCGTGCCTTCCCTCCTAAACCCCGCAATACCTTCTCTCAAGTGTTCTTCGAGATGCACGGTCGCTGAGGGCCGGGCGACGACCTTG…
>Isoform0000385
GGGGATTGTGCGATGGCAGAGCAAATTGTAAGCACCGACCGTCATATCCTGGTTATATCAGTCCGGGTTGCGCCAGCATGTCCAAATCGTGCAAGGGCCTGTTGAAGGAGTACGTCAAGTGCCTCGTCGAAAGCGATTGCGTCAAGAAGGAAGGTCGCGACGTAAAGGACTGCAATAAAAACCCTCCACCCGAGTGCATTGGCCTGCGACAAACCTACTTCAATTGCAAGCGTGGAATGGTGGACAACACCAAGCGTATACGCGGCAACAAGGGCTATTGACGCTTCTCCGGAGCCAGCCTCCTGCAGCAGCCGCGTTTGAGCGGCATGCTAAACCCGTCTGTCGCTGAAAATACAATTGGCTCTGCCATGATGCGGACGCAGCTGCACATGCAGCCAG…
>Isoform0000386
GAACACACCACGCGCGCAACACAACTCAAACAATTCCTCGAAGCTACTGACCTCTATGCACTCAACGGCCGCCGCTATTGCCAGGAACCGGAGTGGACGCGGGAGATCTATCACCGGACAGTTGGGGGGACAGTTATACCACAGCAATCAGTGCTGGATTACGCAATGGTGAGCGCAGATGTGATGGCGAACGGCTGGCAAGGAGAGTGCTTCCAGGTGCTACCTGAGGACCTGCCTGGGGCTGACCACCACCTGCTGCAACTCGACATGCACAGCTGGGGCACGGCAACGGCAGGCGCCTCGCGAAGAAAGCGGCAAGCGATCTACAAGTGGCGGCTAGAGAGGCTGTTGGCAGGAGGGAAGGAGACGGCGGAGCAGCGGGAGGCGCTGAAACATGAG…
>Isoform0000387
GGTCCAGATAAAGCGGTAACAATGCGTGCAGCTGAAACTCGTATGGGTTCAGGTAAAGGTTCTCCAGAATATTGGGTTGCTGTCGTTAAACCTGGTAAAATTATTTATGAATTAAAAGGTGTTCCAGAAGTTATTGCCAGAGAAGCAATGCGTATTGCATCATATAAAATGCCTATTAAAACAAAATTTATTATACGAGATAACGTAAGTCAATAAACATATATTTAAAGAGTTTAATTCCCTACAAAAATTTGGGGAACACGTTCCATTAAAAAGACTACTGGTACCATCAGGTGGTGCTACGCATATTTTTAGTTTAACTACTGTTAAACCCGATTGCGTAGTTATCGCAACTAGATTGGTTAGCAAAAGCGTAAGTTATTAATCTAGGATTTAGTA…
>Isoform0000388
GGGACACACTTTATGGCCTTTGTGGCTAAAAAGGGTCGGTCGTTTGTCCTGAACTTTACCGTCCAAGATAACTATCTCCACCTTCTGCGACGACTATAATAGTCTGCAGCATCGCTAGCGCAGCTTCAAGCCGTTTCTTCACGCGCCAGACCTACGTTCGCAGACTGCGCTGCCTACACGCGCTGTCGCAGGCGGGAACCCAGCGCCAAGGCCGTGACGCCCAGGCAGGACGCCCAGCTCTGCTGCTGCAGCCTATTTTTTCGGCTGTGCCGCAGCCTCACGGGACGGGGGTATAGACGTGTCCTTCCATGGCCAGCTCCCAACTACCGCTCGATCCCAGCGCGGCCTCTTTACCCTTCGCCCGCCCGTGAAGTGGCGTCGACTGGCAGTTATAACACT…
>Isoform0000389
GGGCAGGTAAATCATCCTACCTGCAGACGCTGTCGGGGCGGCTGACCACCTACCACAGCCCACGCACGGTGGTCAACGGCGACATCACGTACAACGGCCGCACGTTTGACGAGTTTGTGGTGCGCAAGACGGCGGCGTATGTGGACCAGCGCGAGATCCACTATGCCCACCTGACGGTACGCGAGACGTTCCGCTTTGCGGCCAAGTGCCTGGGCCAGGGCGCGCTGCCGCAGCTGCTTCGCGAGGCACGCGAAAAGAGCGGGGCCAAGGGGATTGGTGACACGTACGAGAGCGTGGAGGACGCCATCTTCCTGGCGGCGGCGGAGGGGCGCGAAGACCTGTATGTGGAGCTGATCATCAAGCTGCTGCGCCTGAGCCCTGCGGCGGACACGATCGTGG…
>Isoform0000390
GGGACACAATGCGCCGTGACCGCTCGCATCCGAGCTGTAGAATGAGGCGTATCGAGCTACCATTGCGTCGGCTTTCGTCGCCACACACCGCAGTGATCGAGCCACGGTCCGAAACACCGTCACCTGTTCCTCAGGCGATCTGCGCCGCACCTGCGTTGCCCCGTATGTAAACTTGATCCAGCCCTACTGCTAGTTGTGCTCGCGGCGCTGTGCCGGCGTCCTGGCGGCGGACGCCCACGATGTACGGCGGCGGGACCGCCGGCTCCATTTGGCAGGAGCTCGCCGTCGTGCCTGTGCATGGCAGGCTGCCCGACCCGGTGGCCTGCCTGTCATTTGACCCCGCGTACGAGGCGCTGTGGGTCGGCACCGCCGGCGGCTGGCTAGTGCGGCTGCAGAGCC…
>Isoform0000391
AAAGTCCAAGAGCAGCAAGGAGCTCAGCCGCGCAGGCAGCTCCAACAGCTTAGAGCGCACCGACAGTAAAGGCGCGCTCATAAAGCGGTCTCACAGCCGCTCAGGCAGTCTGGCGCCGCTGAACCCACGCGAGAACTCGCGGCGCAACAGCGTGGTGCCGACCTTCGAGGCGCCGATGATGAAGGACGAAGAGGACTCTGAGATCCTGATTCATTATTTTGCGGTGTGCGGTATCGGCGCTGAGAGCCTTAAGGAGAGCCATGAGGGCGGTCGCTGCAAGCCCGTGTTGCTGGACCGGCTGCCGGAGCAGAACCGGCAAAGCGGTGTCATCCCCACCGAGCTGCCACAGTGCTGTTTGCCAGAGGGCGTTGAAATTGTTCTGGCACCGGATATTAAAGA…
>Isoform0000392
GGATCCCCATGAGCCTCTACGACTTGCAGGCGTGGGTCGGCGCGCCCGCCATCTACGTGTTTGACTGCAGCGCGGCGGGGCTGGTGGTCAGCAGCTTCAAAGCCTTTGCCAGCCAGCGAGCGCAGGAGCTGGAGAGCGCAATGCGCGTGGGCGGCGGCTACAGCGGCGGCCCGGGGTACAACCCGGGTGCGGGCGGGGTGACCACGCGGGACGCGATGGCGGACACCATCCTGCTTGCGGGGTGCGGGGCCAACGAGCTGCTGCCGCAGACGCCCGACCTGCCGGCAGATGTGTTCACGTCGTGCCTCACCTCGCCCATAAAGGTCGCGCTGCGCTGGTTCTGCAGCCGCTCGCTGCTGCGGCACGAGGGCCTGACCAAGGAGCTGATCGACCGCGTGC…
>Isoform0000393
AGCGACGATCTTTGGCCGCACTGGACTCGGCAGTGTGTTGCGCTATACCAGTAACAATAACGGCGTGCGCAAGTTTACTGGCCGGACGGTGCAGACTTGCACCTGCTGACGTTAACGTCATCGTTACCCAACCTTGCGCTAAGGGCAGAGTCGAAGACGCTCTGGAACGGCTCCGCTCCGCTGGCACTTGTATTTTGCAACCTTTTGAGGTCAAAGTTTGGATCTTTTGTTGGTTCACGGCCTTTTCTGGAGAGCGGCATCTGTTAGGAAGCTAGCTACTGCATCGTCGCGACTGCCCGGGCTGTCATAGCACCTGTGTAGGCAGAGGAAAGACGGTGGCGTCCGTCAAGCAGAGCGCCACCGCGATCGGTCGCCGCGTCTTGCGCGCGGCGCGCGGGC…
>Isoform0000394
GGGGCCCGCGACGCTTGTTGCATTCGAGCAATAATATGTCAGCCTTGGCGTGCGCGCGGTTTAGAGGGTGATGGTCGCGGCGTTGGTCTGCGGCAGTGCCCATCCGTCCTGAGCCCTGGTCAAAACCGCGCGGCGTCATGGGCCGGCCCAATTGCGCGCTGTGCGCCAAGAGCGTAGCGCACGGTAAAGGGTGGGCCATGAGCGAAGAGAGCCGGCGCGCCATCCCAGCGGCCGAATTGCTCTGCCCGGGTTCCACGATGTGGTGCAGCTCCTGTTGCACTGCGCAGTCAAGGGACAAGGCTCGCCGGCGTGCAGAGGGTGGCACGCGCTCGCAGATGGCGCTGGTGCAGCCCATCCGGCCCCTCCAGTAGCGAGCTGATCCAGTGCAGCAGTTGGCAG…
>Isoform0000395
GGGTGGACGTCGCATTTGTGGCTGTGCCTGAGCCCACCATGCCCAGCAGCCGCGTGGCGGCAGCCCCAGCGGCGGGTGAAGCAGCATTGGGCATGACGGCAGATGGCGATGAGTGCGTGCACACGGCAGCCGCTGCGGCTGCCGTTGGCACTGCTGTTGCCACTGCGTCTGCCTGCGGTGCTGTGCCGCTGCCCGCGGCAGCTGCTGTGTCCACTGCCCCTGCTGTTGGAGCGCCAGCTGCCAGTGCACTGCCAGTGATGGCTGCCACCAATGCCCCCCACCAGCAGCCACAAGGAGTGCGTGACACTGCGCCAGCTCACTGCCACCTTGATGGCAGCAACGTGGCCATGCATGCGCGGACCTGTAACCACACCAGCAAAACTAGCTCGGCTGGGCAAG…
>Isoform0000396
GGGGCGAGGCAGAGATGCGCGTTGGCGACCAGCCTGAGCTGGAACCCTCGCAGCTGCGAGCCCAGCTTGAGCGCATCCAGGAGCAGGTCGACGAGGTGCAGACACGCATCGACGCGCTCTTCCGCGGCATGTTTGACGGCGCGGCGCTGGCCTCGCTCGACCCGCCGCGCGAGTTCCCCGACGGCCTGTCGGAGGCGGCGTTTGCGCTGCTGGGGCGTGAGGAGCCGGAGGTGGTGCAGGCGCTGGTGACGGCTGCGGAACGTGCTGACGGCGCCGCGTGGCTGGAGTTCCAGGGCGCGGCGGCCGGCCTGAAGCTGCAGCGCGGGCGGCTGCAGCGTGAGGCGGGTGAGATGGCGGCCGCGCTAGAAGCTGCTGAGAAGGTGTTGCGGGCCGCGGCTG…
>Isoform0000397
GGGGTGTACGACATGACGGTCACCTCGCCGGGATCCACGGCGCAGCAGTTCAGGGTGATGCAGGCGGTCTTTGGGCGCCCCGTCTCTACTCTCATCGGCGGAAGCTATGCGGTGACGTCAGCCGACCCGCACGACGCGTGCAGCCTGCTGACCAACCGCCAAATGCTGGAGGGGACGGTCGTGCTTGTGGAGCGCGGCGGCTGCAACTTTGATATCAAGGCTGCGTACGTAGAGCGCGCGGGCGCAGCCGCGGCCCTGATGTACGACAACGAGCTGGGCGCCTACTTCAAGCTGGGGACGAACGGCCAGACGCCGGTCTCGATCCCCGCCATGGCTGTCACGCGGCGCATCGGGCAGGGGCTGCACATCCTCGTGGAGGCGGGCGTGCAGCTGACGGCC…
>Isoform0000398
GGGTCGCTGCTGTTGTCCCAGCAATAGAAGGCACTCTAGTGGCAGGCAGCAGCAGGGTGTTTGCGCACGAGGCGTGGCGTCTGCCTTCACCTTGCTCACCGACATCGGCAGCTGCACAGTTGGTGGCGGTCATGGAGTCTGAGATTGCTACGCAGCCGGTGGTGGTGGTGGGGAATCAGCCGGCAGCTGACGAGCTGGTCGACCCCGCGCTGCAGCAGGACACGACGCAGGACGTAACGATGGTTGAAACCGACCAGCCGCAGCAGCTGCAGCCAGCCTCTGTCAGCAAAACCCTAAATCAGGCGCCAGAGCCTGGGTCGCCAGAGTGTGGTGAGGAGCGCACTTCCGATTCGTGCACTGTGGCACTCGCCCCCCCTAGCCCGACGGAGGCGTCCTCCA…
>Isoform0000399
ACAGCTCCTGCCGGAAACACTAGTTCTCAGAAATTCCCTGACATAGCGCACTGATCAGCCTTCCGCTACCATGGCTTTGCATATGCGCGTCGGGAGCGGGCCATTCACCTCCCGCCAGCGAACTTTTTATCGTACCCTCGGCAGCTTGCCGAGTGCTTTCACCTAAAAGAACATGCATGTAAATAGGTATCATGATCCATATCAACTCTAGGTGTGTCTCATCTCATTGTATACAGCGGCAGAGTTTTGAGGGTTCAGTCGTTTCGCCCTCCGGCACGAGGTTTCGACCAGCCTCCACGCAGCGGTGGCCGGCAGCCTTGGCGACGCTAGCGGAGCAAACCGCTTGATCTATATAGATGGTGCAAGGCGCGCGTCTTCAGCCTGGCTCTGTTGAGACAA…
>Isoform0000400
GGGACAGCGGATAAATTTTTGGCGCCGAGGGAAATATTCTCTCGCTCACACAGTGTGTATCGCTGCACACCGGCGAAATAAGCTGTGGCTGTATTGACGGGCGAAGTTGCGATTGCGACTGCGACTGCCACTGGCGGCGCGTGTCGGCGCGGGCTCTGCCTGTTATGCCAAAACCTGCGAGTAAGCGGCAGCGCAAGCAGAAAGACCGCAACTCGCTGCGGCAAAAGAAAAACGAGGCTCCAGCGTGGAGTGTGGATCGCGCGGCCAACGATGCTTTCGATGAGGTGGTGGCACACGCAGCAGTAGCAGCTGACGGGCTTGAAGACAGCAACGCATTGGTGCTGCCCGCTAAGCGCAAGGCGGCAGCGCAGCTGTCGGACAGCAATGCGGCCAGCAAGG…
>Isoform0000401
GGGACCAACAACTGCTTCCCACTCTGCCTTGGCGACCGCGACGCGCGTGCTCCGGCGTCATCACAGGCGTATGATTACCTAGTATAATAGATATGGTTAGAAGGTGGCGCAGTGTGTGTGCCTCTAACCGGCTTCTTCTGCCTGCTGGCCGTTCGCCGCTCGCCGATTCCAGCCACTCACACCCCTTCGACGCTTGACCATACAACCTGCGCTGCCTGCAATATGACAGTGTCTCAGACAAACCTATGGCAAGGACGTAATGAAGGCAGGCCTGTTCAAGCTGTGCTGGTCGATCTTCGTGGTTATGGGAGCCTACTTCTTCACGCGCAGCATCCTGCTGTGCATCCGTACCCTTGAGGGCAAGGAAGACACCGTGTTTGACACCGTGTGGAAGGGCTG…
>Isoform0000402
GGGAGCGACCAGTGTGCCAGCAGCGTGCGTCCGGACTGCTTCGAATGCCGTTCCGGCATCCTCGTTCTCAATGTTAGGCCGCTTGGCATCTGGTCGTTTAGGTGAAAATGTCTCAGCGCAACGATACAAGCAAGTATGGGAGCAAGACTAACTTGAACGGGAGGTCGACGCCTCCGGCGGGCGCGCAGCCTGGGCTGCAGCGCATCGGCGGCGGCCTGGTGTCTCTTGGAGCCGCAAAGAAGAAAGCCACAACTACCGCTGGTGGGAAACTCGCAGTGCCCAAGCCCGTCAACCTTCCGTCCCTGAAAAAGGAGCACGCAGGCAACGATCCGAACACGCAAATCGTGCCCACCGGCACCGGAGGCGGGTGGAGCAAGCCTGAAGAGGCGCCCAGCAGCC…
>Isoform0000403
GGGAAGCGCAGCGGGCGTCGGAACTATGACCCTGTCAGGCAAGGACCCGCCCGACAAACCATACCCTCCCCTCAAAACCCAGAGCGCCAGGCTGATAGACGCAACAGTCGGGCAGGGAGCCGCAATGAATGGCAGGCTTATGCTTTAGATCATCAGATCGTAGCTGGATCGGCGTGTTGCGTCAGTCACGCGTCATGGTTCGGGTGTCGACGCGCAGTTCCGACTCGCCGGACGATCAGGCAGGGACGTCAGTCGTCAAGAATACGAAGAAGGATAAAAAGAGCAAGGGACTGGAGCACAAAGCACTGCCGTACTGGCGGCTTTATGAGTATGCGGACAATACTGACCGGCTGCTCATTTTAGTGGGGACGCTTGCAGCAATGGGCGCAGGCGCCTGCC…
>Isoform0000404
GGGGGGACATTGGGCCGGCGACGTTGTCCCGCCTGACCAGCAGCCTGCACGGCAGTGTGCAGCGCGATCCGCAGCAGCCGCACTACGGCCGGCACTTGCTTGGGCACATGGATGTCGAGTGCGGCTTTTGCGGCACTCGGCGTTGGCTGCAGGAGCGGGTGACCATGTCGACGGCCGCCAACCCGCGTTTTGGCAACTGCTGTCATGGCGGGAAGGTCGCTCTCCCGCTGTTGCAGCAGCCGCCGATTGCGTTGCGTGACCTGTTTTACGACAACACCCCAGAGGCAAACGGCTTCAAGGAGAAAATCCGCGCCTACAACTCCTCTCTGGCCCTCGCCTCCTCTGGCATTCAGCTGCAGCAGTTCAGTGGTGGCACTGCTAATGTGCGCATGCACGGCA…
>Isoform0000405
GGGATATCTTGCATTGTTTGTTTCAGCTTGTAGGCACTAGTCTTTCCTGCAAGCTACAGGCAGTCCGTCCCGTCCCGCATCGGTGGCGTGCGCCGCTGGCGCTCCGCCGTAAGGATGGCGGACACGCTGAGCCACGGAGGCAACAAGGTCACCAAGCACACCAAGCCTAAGGGCACCCGTTTCAGCAATGCCGACAAATGGAACTTCTTCAACAAGTGGTGCTTCTCCTGGATGAACAAGATTGTCCCGTACGCAAGGCGAGGCGACGTCGAGATCGACGACCTGCCGCTCATGTCCGACCAGATGGCTGAAGCCGCGTTCGACGAGTTCAACACTGCCTGGGAGGCCACAAAGGAGGCTGCCAAGGCCGCTGGGACGCAGCCGAGCCTGTTGAAGTGT…
>Isoform0000406
GGGACTCATCGTTGCTGTACGTTCTGTAAGCATGGAGCGAGTTCATTGCGTAGCCCACGAAATTGCACTGATAAACTTGGCCCTTCCATTTCAAGTCGCCCTGCGCTGCTGCTGTGTCGTTGTAGCACCTGTAACCGTACGCATCGCCGCGGCGTGCCGATCAGCTTCAGCATCGCGGCAGCTGATCTGCCGTGATGGTGAAGCAGCGGATGACAACCGCTGATGTGGCGGGAGAGGTGTCATGCTTGCGGCAGCGGCTGGTGGGCATGCGGCTCGCAAACGTGTACGATATCAACCCAAAGACCTACCTGCTCAAGTTTGCTCGCAGCGGCGAGCATGGCGAAAAGGTGTTTGTCATCATTGAGAGCGGCGTACGGCTGCACACAACTAAGGTCGTCC…
>Isoform0000407
GGCTGGGGCCGACATCATTGAGACCAACACCTTCAACGGCACCACCATCTCCATGGCCGACTACAATCTGGACACCGTCGAGGAGGTGCACTTCATCAACAAGACGGCGGCAGAGCTGGCCAAGAAGTGCACGGCGGAGTACATGGCGGCACACCCAGGCGAGCGCAAGTTTGTGGCGGGCGCGATTGGGCCCACGAACAAGACGCTGAGCGTCAGCCCGAGCGTGGAGAACCCTGCGCTGCGCGGCATCACGTACGACGAGGTGGAGCAGGCGTACTACGAGCAGGCCACGGCGCTGTACGAGGGCGGCGTGGATTTGTTCCTAGTGGAAACCATCTTCGACACGCTGAATGCCAAGGCCGCGCTGTATGCGCTGGAGCGCTTCTTCTCGGACAAGCA…
>Isoform0000408
GGAAGGGCGACGTCACTGTCGATGAACTGCCGCTAATGTCCGACCAAAAGGCAGACGCCGCCTACGAGGAGTTTGCACAGAGCTGGGAGGCCGCACAGGAGGCTGCTAAGGGTACCGGTAAAGGGCCGAGCCTTTTGAAGGTACTCATTAGCACGTATGGCAAGGATGTGATGAAGGCGGGCCTGTTCAAGCTGTGCTGGTCGGTGTTTGTCATCATGGGAGCGTACTTTTTCACGCGCAGCATCCTGCTGTGCATCCGCACGCTGGAGGGCAAGGACAACAGCGTGTTTGACACCGAGTGGAAGGGCTGGGTCCTGACTGGCTTTTTCTTTATTGACGCCTGGTTGCTGGGAATTTCGCTGCAGCGGATGGGCTTTGGCTGCCTGCGCGTTGGCATTC…
>Isoform0000409
GGGTAACTTTAAAAAACTAATTTATAAGTTTTTAAAGTTGCACTAGGTCTACCTAAAGGTTGTTGGCTAAAGCTAATAAAGCCTTTTCGCTAAACCTAACTATTGAGTAATTTTTTGTTATTCAATATCTGGATAATTGAATTTCATTCAACAATTCAGTTATCAAAAAATAGCATGGAGAGTTTGATCCTGGCTCAGGATGAACGCTGGCGGCATGCTTAACACATGCAAGTCGAACGAGGTTGCATGATACCACTTCGTGGTACCATTTAACCTAGTGGCGGACGGGTGAGGAACACGTAAGAACCTACCCCTAGGAGGGGGACAACAACTGGAAACGGTTGCTAATACCCCATATGCTGAGGAGCGAAACGGTGAAAACCGCCTAGGGACGGGCTT…
>Isoform0000410
GGGATGATCAAAACATTGGGTGTTTTGACCCGGGAAGATCTAACACCACGAAGATTGCTTATGTACCATGACTACTTGCAGCTGGCGCTTCGTTGTGTGAGGAAGTAGGCAGCACTTTCAGTGCGAAACAGCAATGCGACCATCGCTGCCGGACGCGGACGATGAGGAGGCGCTGCTGGCGATGCAACAACGCTTCCTGGATAAACAAGAAACGCCAGCTGCCAAGGCGGTACGCATCAGCAAAGCAGCTGCGCACCAAGGAGACGCAGCGGCATCTGCTGGCGGCCCGGCGCCCGGCAGTGTTACTGGGAAAGAGCGTGGGGTTGGACCACAGCATGCCTCTGCAGGGGCAGCCGACAGCAGTTATGGCACAGCTTCCGCTGCAGACCCTATGCGACG…
>Isoform0000411
GGAACATCGCGGTCGACGAGCTGGGCGTGCCCTGGTCCATCGCACTCAACCTCACTCTCCCCGAGACGGTGACGCTGCACAACCACGAGTGGCTCTCGCGCCTGGTGGAGAACGGGCCACACCCGCCGCCGGGCCAGACGGGAGCGCGCTACATCATCCGCGACGACGGCACGCGCCTCGACCTGCGCTTCCTGAAGAAGGACACAGACCGGCACCTGGAGCTGGGCTACAAGGTCGAGCGCCACCTGCGCAACGGCGACGTCGTGCTGTTCAACCGGCAGCCGTCGCTGCACAAGATGTCGATGATGGGCCACAAGGTCCGCATCCTGCCCTACTCCACCTTCCGGCTCAACCTATCGGTGACGTCGCCCTACAATGCCGACTTTGACGGCGACGAAA…
>Isoform0000412
GGGAATATTGTGCGATGGCAGAGCAAATTGTAAGCACCGACCGTCATATCCTGGTTATATCAGTCCGGGTTGCGCCAGCATGTCCAAATCGTGCAAGGGCCTGTTGAAGGAGTACGTCAAGTGCCTCGTCGAAAGCGATTGCGTCAAGAAGGAAGGTCGCGACGTAAAGGACTGCAATAAAAACCCTCCACCCGAGTGCATTGGCCTGCGACAAACCTACTTCAATTGCAAGCGTGGAATGGTGGACAACACCAAGCGTATACGCGGCAACAAGGGCTATTGACGCTTCTCCGGAGCCAGCCTCCTGCAGCAGCCGCGTTTGAGCGGCATGCTAAACCCGTCTGTCGCTGAAAATACAATTGGCTCTGCCATGATGCGGACGCAGCTGCACATGCAGCC…
>Isoform0000413
GGGACACAGTAGTGTGTCGACATTTTTTGCAATAGCAGATGTTCAGATGTGCATGCTGCACGGCAGATCTGCCTGCACTATAGATGCTGCTATCATACAAGCCGGCATTGCTGCCTGCAATGCCCGCGCTGCGAATGCACATGCAGCTGAATACACTGTGTGCTGCGTGTGCAGCACGTACGTGTCACCGGGAGACTCCCTCACATACGCCCTGAATACCATCCCGCACCTGGACCTGCTGACGGTCGACGAGGAGCCGACATACGAACTGCCGCGAGCCGCTCTGACACGCAGCACAGTTGGCGACAGGGAGTACTGTCTGCAACGTGCAGGTATACGCGACGGCTTTGGCCGCGTCTGCAAGACATGCATGGCAGCGCTGCGCCGAGAGAAAGTCCC…
>Isoform0000414
GGGACACCGGTGTCTGTCGCACTGTTCGACAAAGTTTGCTAGCGCGATAGCTGCCCGCTGATGCAATTGGCGGCAATCTCCTCTCGGTTGTGAGCCGAAACAACGGAACCTGATCGCATCGGCAACGCACTCGACAGCGCGCAGGCGCAGGCCGCCTCACTCGCCACCCGCGGCTGCGGTGCGCGCCGGCATGGATTCAAACGACAATCCCTTTGCGATGGACCCGATGGACGAGGATTCGGACGGGATGTCGGACCTAGGCTACAACGACCCGGCCGGCGCGGGAGATGATGACGACCTCGATGACCTGATGCTGCAGCAGGCGATCGCGATGTCGATGGCGCAGGCCACTGATAACGCTGCACCGGCAGCGGCACCTGCTGCGCCGCCCGGCGCGCC…
>Isoform0000415
GGGGCCACTCAGCTGGCGTGACCGCCTTCTTCTGGCTGGCGACGTAGCACGGGCACTGGAGTACCTGCACCGCCACCACCTTGCACATGGCGCTGTGAAGAGCCACAATATTGCAATTATGGAGGGTGATGGCCGACTGGTGGCCAAGGTAGCCGAATTTGGCAGCACTCGCTTCCGGGTGCAGCTGGACGTAGATGAAAGCACCGACCGCCTGCAGCACTCACTGGCATGGCAGGCACCGGAGGCATTGCGCGGACTGGCAGAACGTACTGCCGCGGGGGATGTGTACAGCCTGGGAATTGTGCTGTACGAGCTGGCAACAGGGCAGGTGCCATATCACGAATGTACTGCATACCAGACGCGCCACAACATTGTGTCGGGGGTGCTGCCACAGCTGCC…
>Isoform0000416
GGGGTCCAGACATAGTGAGGATTGACAGATTGAGAGCTCTTTCTTGATTCTATGGGTGGTGGTGCATGGCCGTTCTTAGTTGGTGGGTTGCCTTGTCAGGTTGATTCCGGTAACGAACGAGACCTCAGCCTGCTAAATAGTTACTCCCGGTTTTCCGGGTGGCCAACTTCTTAGAGGGACTATTGGCGTCTAGCCAGTGGAAGCATGAGGCAATAACAGGTCTGTGATGCCCTTAGATGTTCTGGGCCGCACACGCGCTACACTGACGCGATCAGCGAGCCTATCCTTGGCCGAGAGGTCCAGGTAATCTTGCAATCCGCGTCGTGATGGGGATAGATTATTGCAATTATTGATCTTCAACGAGGAATGCCTAGTAAGCGCGAGTCATCAGCTCGCGTT…
>Isoform0000417
GGGTGTACGAAGTCGCACTTGGGCGTCTGTGGGTGACGGCATTCCTGCCGCCCGGCGGCAACGCCTCGGCGCTGAGCCTGGAGCTGCGTGCGGGCGCTGCGCACGACGTGGCGGGCAACCCGTCGGAGGCGCTTGCGCTGGTGCTCGCGGACCTGGGCGGGGGCGTGAGCGGCTACGGCGCCGACGGCGGCCCCCCTGGATCTGACTACCGGCTTGCGGGTGCCGGCACAAGCGGCGTGGGTGTCGCACTCGCCGCGGGTGCCGGCACGCTGCTCGCGGGCTTTGCCACCGCAGCGCTGATGGCGGGAGGCGCCGAATCTGGCCGCAGCGCGGCTAGCCTGGGGACTGGCGCGCTGGGGCTGCTGGGGCTGGCGCAGGGGCTCTACTTTGCGGGGCGGC…
>Isoform0000418
GGGGCCCGGCACTTTGCTTAGTTTAGCTTTAAGTTTGCATTGCCACAAATTATCCTCCCCGTTTGCCCGCCTCACGACAGCTTCTTTTTGCCGTCGTATCTTGATTAGCTTGTACACCTGCTTCACGGAGTAGACATGCAGATCTTCTAGCACTCGCTTTGCCGCCGCCCTATCCACCCCTAGTTTCACTAGTTTATCTACGGTGTCTTTGTAGATCGTTCCGCCGACACCCAGCAGGATTGTGGTTTGCTCGACCTGATGTCCAGCGCGTTGCAGCAGGGTTTTCAGCTCTGCATGCTGCTGATCAGCATTTTCCGCCTGCCAGCTAGGGTCTGTGTCTCTGCAGTATTTCACCTCTATGATGTGCAGCGTGGGCGGCTGTCCTTTCTTCTTGCCTGG…
>Isoform0000419
GGGAAGTCGCATCCGACGAACCAGCCATTCCTTCCTGTATTTCTCCTGATACCTTGAACTTTCCGTCACTCTGTTTCTTGGCAGCATGGCGTAGGCTGTTGCTCGGGATTTGCAGCGCGGGTGGCGAATCCGGAGGGGCAACGGATCTCGGGGCAAAGGCACGAGCGTCGTGGCAGCATGGAGACCAACCGTAACCCCACGGGTCTGTCGCCATTGAAAGTCCGCGTGAACCAATTTAAGCACCATGTAAAGGAACTAGACGACTTTCAGGTGTCGCCGTCTAGCCCGCTTCTATCCACAAGTATTGAGGACAATGGCTGGGTCTGCGGTCGTAACGAGTGTGGACAATTGGGCGTGGGGGGGCGTGCAAACGTTCCGAACCCACAGGCACTGCAGGTT…
>Isoform0000420
GGGACCCAGTCTTCCTCACGTGCGCTGCCGACGAGTCGGGCGGCTTCTATGCGGTCAACCGGCGGGGGCAGGTGCTGCTGGGGAGAGTCAACGAGGGAGACGATGGTGCCGTTTGTGTCCAACCAGCTCAACAACCTGGAGCTGGCGCTGGCGCTGGCCAAGCGCGGCAACCTGCCGGGCGCGGAGGGCCTCGTTGTGCAGAGCTTTGAGAAGATGTTTGCGGAGGGGCGCTACAAGGAGGCCGCGGAGGCAGCCGCCGAGTCGCCGCAGGGCGTGCTGCGCACCCCGCAGACGGTAGAGAAGTTCAAGGGCGTGCCCACGCAGCCCGGCACTACCTCACCGCTGCTTGTCTACTTTGGCACGCTGCTGACCAAGAGCAAGCTCAACGCGTTTGAGAGC…
>Isoform0000421
AACTACAAGCAGTTTTGCAAGGATGTGGCAGAGGCCAACATCTTCATTGGCTCGCTCATCTTCATTGAGGAGCTGGCTGAGAAGATCACGGAGGCAGTGAACCCGGTGCGTGACCAGCTGGACGCATGCCTGGTGTTTCCGTCGATGCCGGCAGTGATGAAGCTGAACAAGCTCGGCACGTTCAGCATGTCGCAGCTTGGGCAGGGCGGCAAGAGCCCAATTGGCGACTTCATGAGGAACATGCGCAAGAACAACGACAAGTACGAGGAGAATCTGCTCAAGCTTGTGCGCACGCTGCCCAAGGTCCTCAAGTACCTTCCCAGCGACAAGGCGCAGGACGCACGCAACTTTGTGCAGTCGCTGCAGTACTGGCTGGGCGGCAACAGTGAGAATCTGCAG…
>Isoform0000422
GGAAGCTAGGCCGACAGCAGACTGCTGGCCATCCTCGTGATGGTGCGCCTGAGCACGGGCCTGGGTGAGGCTGGCGGCAGCTTGCATTCAACATGGGCCGCCCACGAAGCGCGGCAGCAGCTGATGGACGCGGTGGCATCCATTCCATCCTCAGCCTCGCGGATCAGCCAGCTCACAAACTACGTGAACTCGGCGCTGGCCCTCATAAGCCACGCCTCTGCCACCGGTGCCGATAACCTAGGGTCCAGGCAGGGCTTGGTGCCTAGCTGCGACGGCGGCACGAGCGGCGCGCATGCCGCGCTGCCCCCGCTGGTGCACGGCCTGGCACGGCTCCAGGGCGCACTTGGCGCACACTCACTCGACCGCTGCGTGCTGCACGGCTTGTTGTTCCGTGCGCTG…
>Isoform0000423
GGGACAGCAAAAAATAAATTCATATCAACATTATGCAGTAGTTTAAGAAGCGGCGGCTGTTTTTCAAGCCGCCCAAACTCTTGCACTGCCGTTGCTGTGGTTGTATTGGACACCATTTGGCACACCTCGATGACGCCACGATCCAAGCGCCCTTCCCTCCAGCGCGCACGTGCACCCAAAACCACATTATAACAGCGCCTCATGTCTTCCCGCTGATAGCTGCGTGGCTTACCAATGGCGACGCTCGCCAATCCGAAGCATCGGCAGCGAACGGCAAACGCTGCCGCGGCCGCCCTGCGAACGCTGAGCTCGCGCCGTACAGCTGCGGTAGTAGCCGCGTTGCTGCTGACAAGCGGCGCCTACGCGGCGCTGCAGCAGCAGAAGCGCAAAAAACCTCGG…
>Isoform0000424
GAACTCTAAGGTGTCGGCGGACCTGGAATTCACCCCATCAACGGAGCTCAGCATTCCTTGCTACGACACGCCTTGGCCAGGGAACATGCTAGGCAGCGATATCGCTCTGGGGCGGCCTGCTGAGCAGTCTGACGTCGACGGGACGGCCGACGACAACCCCGCGGGCTTGGCAGTGGATTTTGATGCCTCAACGTGCACCTACTCAAACTTTAGTGAAGCATCGCCGGGGTGGTGGTTTGTCAACCTCACGACAGTCCAGGAGGTCACGTTTGTTTACCTCACGGTGGGCGAGGACATGACAGGCGTGGTCGTGTATGTGTCTGACTCTGCTGAGCCGGCGGACTTGGAGGATGGGCAGGCGTGTAACACGGTGCAGGACATGGGGCGCGGCGCGGCAGG…
>Isoform0000425
GGGGACTTTGCGCTGCAGAGCAGCACATGCTACCTGGAAGAACGCGATGCGCACGTGCCGGAGCTGACCGTGCGTGAGACGCTGTCTCTGGCGGCGCAGGGCGCGCGCGTCACGAGCGAGTCTGGCATCCTGCGGGAGATCCGCCGCAAGGAGTCAGAGCTGGGGCTCGAGAAAGATCCCCAGCTGGAGGCGTACGTTGACGTCATCAATGCTGACGTGGCGGCCAAAAAGAGCTTCCAGAGCCTGGAGAGCAAGCTCTACCTCTACCAGCTGCACAAGTGCGCCGACACTGTGGTGGGCAACGAGCTGCTGCGCGGGCTGCAAGGGGCGCAGCGCAAGCTGCTGACGGTGGCGGAGGCGACGGCGGGGCCGGTGCGCGCGCTGTTTCTGGACAACAGC…
>Isoform0000426
GGGACACGAGGCAGCACACACTCTTGACACACATCTGTGGAAGAATTACGGAGGCATTTTCCACCTTCATATCGCTGTCTCTTGACTGCGCTTTCGCAACGAAGTTGTTCTCGCCTCACTAGCGACCCGGCCGCGTTCTTCGAGAGCATTTGCGGCTTGCAGGCCACGCAGTGTCATGTGGCGGCATCGATAAATAACAGCGAATTGCAGAGTTCGAACGTTGGGGGCGCCAAAGGATGGCGCCGCACGATGGCGCCAGCGCGGCGCAGCAGCTGCAGGCGGCCGGCATCAAAGACTTGCGGCTATTGACGGAGCGTGAACCGGCCTACCAGATAGACAAGGGCGTGTTTAAGATCGTCTACCTTTACGCCGTTACGCGCATATTGCTGCTGTGGATAC…
>Isoform0000427
GGGGGCTCACGCGTCAATCAGAAAACCGAGAAAGTCCGTAAGGACGTGGCGTTCACCGAGCACACGTGGCCTTTGGAGCAGCTGTGCGAATATTACGGCACGCATCCTGACAACGGGCTGGACAATGCAACGGTGCTGCAGCAGCGCGCCAAGCATGGACCCAATTCGCTAACGCCGCCTAAAGTGACTCCTTGGTACATTAAGTACGGAAAGCAATATGCCAACTTTTTCATGATCCTGCTGCTCGTGGGTGGTGGGCTGTGCTTCATTGCATACGTACTCAACACGGACGACGCCCTCAACCTGGCCCTCGGCCTTGTGCTCATTGCGGTGGTTGTCATCAGCGCCACCTTTGCGTACTACCAAGAGGCCAAGAGCGAGGCGGTCATGGCAGGCTTT…
>Isoform0000428
GGGGTCAACCGGCGGGGGCAGGTGCTGCTGGGGAGAGTCAACGAGGAGACGATGGTGCCGTTTGTGTCCAACCAGCTCAACAACCTGGAGCTGGCGCTGGCGCTGGCCAAGCGCGGCAACCTGCCGGGCGCGGAGGGCCTCGTTGTGCAGAGCTTTGAGAAGATGTTTGCGGAGGGGCGCTACAAGGAGGCCGCGGAGGCAGCCGCCGAGTCGCCGCAGGGCGTGCTGCGCACCCCGCAGACGGTAGAGAAGTTCAAGGGCGTGCCCACGCAGCCCGGCACTACCTCACCGCTGCTTGTCTACTTTGGCACGCTGCTGACCAAGAGCAAGCTCAACGCGTTTGAGAGCGTGGAGCTGTCCAAGCTGGTGCTGTCGCAGAACAAGAAGCACCTGCTGGAC…
>Isoform0000429
GGGGGACTGGGGCGAGCGCACGTGGCACGCACCGTCGCAGGATGCTTGGGAGCAGGCGCGCCACAAGGGCACAGCGGGGCGGCGCGTGCGTTTTGCAGAGGACGATGAGGGCGCCGGGGATGCAGGACAAAGCTGCGGATGGCGGTGCAGGGGCGCGTGAAAATGGCCCTACGAGGGCGGCCCCCCCGACACCTGTCGGTGCGCCTGCTGGCGCCAACCCAGTGGCCGCTGCCGCCGTGCCCTACGCCGGCGGCATGCTACTATCAAACACGTGCGGAGCAAGGGGCGCTGGCGGCGGCGCGGAGGGAGTTGAGGCAACAGCGCAAGTGTTGGAGGAGGTGCTGGTGTGGGACGCGGCTGGCGAGGCCGCGGGTGGTGCAGGTGCACCGGGACGGGCGC…
>Isoform0000430
GGGATAGAAAAGGTGTAATACGATAGGCTAAAAGTGCGTCCGATGCCTTTCAGTAATCTTTTCAGTAACTATCAGATCTTTCCGCAACTCTTCAAGCAGGCCAAGCACCGCCCCCACTCGATTGGCACGTTTTAGGCAAACGTGGTGATGGGCGCATTCTAGTCTGCTTAAATCCTTTAATCTTCAAGAGCTTCGCAATTACTTCCCCAGCAGGCCATTGTCCCGTTTTTTCTAACTGTGGCTCGCGCGAGCCGCCTTACAGCTGCTGTTAGATGTCCTGCGTTCTTTGACAGATGTTCGCAAGTGTAACAGTGATTTGAGCCGTGGCTCAAACAAAAGCACCCGCTGCTATGTCAGCCGGGCACAAGCAGCCAGAGCATGCGCAGCCGAGCGCTGTGC…
>Isoform0000431
GGGTCGCGAGCGGACCTGCCTCCTATGGCAAGCAGGCCCCCATTCCACCAAAGTCTGGAAGCGGACCAAGCCGCGGTGGCCCGCCGGGCAAAACGGTTGGCCCGCTGGCCGGTCCGCCGGCCCACCCTCCGTCGCCAGCGTCGCCGGGCAACCGACCAGCCGGGATGATCGCGCCACCAAGCGCGCCGAGCGGCACTCAGTTTATGCCGCCGCAATTCCCGCAGAACTACTTGTTTCCTCCCGGTTTTGTGCCGGGCTATACCGGAATTCCTGGTTACGGGCCTGGCATGCCTTACGCAGTGCCGCAGGCTAATGCGGGTGGATATCAGCCTGGTGCTTATCCCAGCCCACAACCACAGTCAACAGCAGCGCGCCAGATGGCGCACACACGCTCGGTGG…
>Isoform0000432
GGGTCGCGTCGCGCGAGAAGAAGCTGGAGCACCCGCTGTGGAAGGGGCGCGAGCACGAGCTGCTGCCGCTGTGCAACCACGCCGAGAGTGACTCGGCCAACCTGGACCACGTGGCGGAGCTGCTGATGCGCACGGGCGTGGAGCCGGCGGAGTCGATGATGGCGCTCGTGCCGGAAGCGTTCCGCAACCACCCAGACCTCGCAAAGGACTACCCGCAGGCCGCAGACTTTTACGAGTACTGGGGTGGCCTGCAGGAGGGGTGGGACGGCCCTGCGCTGCTGGTGTTCAGCGACGGCAAGGAGGTTGGCGCGCGCCTGGACCGCAACGGCCTGCGGCCGGCGCGCTACTGGCAGACGAGCGACGGCATGGTGTATGTGGCCTCCGAGGTGGGCGTGTTTG…
>Isoform0000433
GCCCAGCGACGAGGACGAAAGCCCCACCACACCCCACTCACCTCCAGGATCGGTTGCCACCGAGCTACCGGACGCGAGCTTGAACCTTACTGTGGTTACAAGGCGAACAGAGGAGTTGCTGCCGCTGCCCAATGGCAGAGAGCCAAGCCGGCGCAGCGTTTCCTTCCGGCACCGTGAGCTGGTGCCAACGCTGCCGGAGGACGCTGTGCCGCCGGTAGATCCATTGAACATCGCTCGTGTGAACAGTTTGTACATACTGCTGATCTCTATGCACGGGCTGGTGCGCGGTGACGAGATGGAGCTGGGCCGCGACCCTGACACCGGCGGACAGGTCAAATACGTGGTGGAGCTTGCGCGCGCGCTCTCGCTGCTGCCCGGCGTGCACCGCGTGGAGCTGCT…
>Isoform0000434
GGGAGATTGGATGGGTTCCCAACCGTCTTGCGCCGACGATTAAAGACGACTGGCGCAGTCACTCGTTGTCGCCATTTACTCTTGAATGTTTAGCGATCCACTAGACTTGCACTGCGTGAATGCCGCCACTGCTTTTACACGTCGGTTGCTAGCGTCAACCGTTGTCAAATCGGCGCCCACACAAGAGCCGGAATCCAAAGTGGACAGGGGCTGCATGACGGCTCACCGCCGACCAATTAGCGGCGGCTAGGCGCGCCCGATACGGCCGCCTACGCCACAGCGGGTCGGCATGCAGTACAAGGTTCCTGGTGTAAGCGGTGGATTGCTCCGACATCAACCTTGGCCGCTTCAGCGCTCAGATGCAGCATGTTGCGCGTGTCAGCTGGTATCTTGTATCTT…
>Isoform0000435
GGGACAGTCATGGCGATAAGCAGTGTAATGATGATGACATTCGCGCACCGGCCTTCACGACAGCCGCTCCCCTTGCCGATCGGCCCGCCACGCGCCCTAGCAGATCGTTGGCACAATTTTTACAGCATAGAGTACCAAATCACAATCATACGTCGCTGTGCTGGATTATTTGCGCCCGATCGGCGGCATCGCGCGCATCCGGCTGCCGGCGGCGCGCGCATCCCACCGCCTCTCGCGCCCCTCCCCAGCACGCCCGCAAGCCTCCCGCGCCGGCGCGCGCATCGCTTCCTCTTATTATCTTGCTGAACGTAAGCGGACGCGCCAGTTTGCGGCGGCAACCGACGAGTCAGCGGCGGCAACGCCGAGCGGCGGTGTCGGCATGGTAGGGCCGACCAACGG…
>Isoform0000436
GGGCTTGCACAGCAGGGTGACTGCAATGGGCAGTTGCAGGGGTCGCCTCCGGCTCGCCGTTGGTAGAGCTGCTGCCCAGCTCGCGCGCTCGGTAACGAGAGTGGCACGTGCGTAAGGAGTGCTAGTGATGAAGCCGGCACTCGGGTGCACTGCATCGTTACGAGGCACGCCAAGCAGATCGCATGCCATCATCAGCCTCCTACTGGCGTCAGCTACTCACGGTTACAGGCCTGCAATCGCTGCTGCTGGCGTCACTGACGGCATGGGCACAGGCGCAAATGCGCCCTCAGCAAACAGCTCCGTCCATCATCGTTTCTGGTAACCACGCTGACTGCGTGGGCGTGCTTTCCAAAGACAACCGGTATGGCTACTGGTGCTGGGATCCTCCAGAGCCGTTGG…
>Isoform0000437
GGGAGCTTGCAGCGACGCAATCGTTTTCACAGCTTCCCGCAAGCTGAGCCGTCGACGCTGCAATTTGCATAACGCCGTGGCCGCCACCTTGTACACACCTCCGAGCCCATCGCGACTCCTATCGCCCCGTGTGAACCGCCTACAGGAAAGATACTGGCTTTCTTTTGTTGCTCGCATCAAGCGCTGGGCGCTCTATCTTTGGGTCGACGGCCTGGAAAGCATCGAGTGCGGAGGGTTGAGCACGTGGGAGGGCGCTGCGGCCACACCTATTAGTAACCTTCGTTTGAGTTCTTCGATCTGCACCGCCACTAGTGCTGCGAACGGTGCAGTTGCTCTTACCCACCTGGCGGCCGATCGATACGGCGGCTAGCCGAGGACGTGCCATGGGCTGCAGAAGTC…
>Isoform0000438
GGGGCGCTGCGGGTGGCGGAGGAGGAGACGCTGGAGGCGCGGCGGCGCGAACTGCTGAGCGAGGAAAATGGGTACTGGCGGCAACGCATGGCGGCCAGTGAGGCGGAGGAGGTTGCGCCTGCGATTGACGAGGCCGCGCTGCAGTCGGCGCTCAAGGGGGACGTGGCGGAGGAGTGCAGCGCCGCGCAGGGCGCTATGAACGGCGACGCACGCGATGGCCTTGGCGACAACGTTGACACCCTGCGCCGCAACACTGCCGGCACGCCCCTGCGGCCGCGCCTTGAGCGGCCGCGCCAACCGCGTGTGGACAGCGACACCGACTCTCCGCATGCTGCCAGCGGCGCAAACGGGCACGTGCCGCGGCGCGACCGGCGGGTGCACCCACCGGTGGACGGGCGG…
>Isoform0000439
GGGATCCACTCGCAGTAACAACCGTGTGAATTGCAAGTTTAAGTTAGTAGTTGGTTCGGCGGCGGCGCCGCCTGCAATTTCAGCAAACGAACTAGCTAGGCGTGTCCATCGCCCCGCACAGCTCGCCACTGTTGCCGAGACCGCCACTTGTGGCGCGCCCCAGAAGGGCAGCGGGGGCTAGCGATGGAAAGACAGTTAGCTCGTACGGGCGCTCGACCAGCCACCTTGTTTACGGCGCCGACCATCAATAAATCGGCGCGCGCTGGAGGGCGATGCGGGCGCAGCAGCGGGTCGGTGGCAGCGGCCAGGGGGCCAGCTTTGCGTCGTGACGCTGCTGTCCAGACGAAGCCGGTGTCGATTGCTAAGGGTTGGCGACAAAACGGCAGCGCCTGTCGCAAC…
>Isoform0000440
GGGAAGGAGGACTCCGCCAGCCGCGAGATCCTGCAGACGGAGGCGGAGAGCTGCAAGAACAACGACCTGCGCGACCTGCTGCCCTACGGCTTTGCCATCCACCACGCCGGCATGGCGCGCGCCGACCGCACGCTGGTGGAGGAGCTGTTCGCAGACGGGCACGTGCAGGTCCTGGTGTCGACTGCGACGCTCGCGTGGGGCGTCAACCTGCCTGCGCACACGGTGATCATCAAGGGCACGCAGGTGTACAACCCGGTGAAGGGCGGGTGGGACGAGCTGTCGCCGCTGGACGTGATGCAGATGTTTGGGCGCGCGGGGCGGCCGCAGTACGACTCGTACGGCGAGGGCATCATCATCACCGGCCACAGCGAGCTGCAGTTCTACCTGTCGCTCTTCAAC…
>Isoform0000441
GGGGCAGGCAGCAGCAGGGTGTTTGCGCACGAGGCGTGGCGTCTGCCTTCACCTTGCTCACCGACATCGGCAGCTGCACAGTTGGTGGCGGTCATGGAGTCTGAGATTGCTACGCAGCCGGTGGTGGTGGTGGGGAATCAGCCGGCAGCTGACGAGCTGGTCGACCCCGCGCTGCAGCAGGACACGACGCAGGACGTAACGATGGTTGAAACCGACCAGCCGCAGCAGCTGCAGCCAGCCTCTGTCAGCAAAACCCTAAATCAGGCGCCAGAGCCTGGGTCGCCAGAGTGTGGTGAGGAGCGCACTTCCGATTCGTGCACTGTGGCACTCGCCCCCCCTAGCCCGACGGAGGCGTCCTCCATCCCTACACAACAGGCGGTGGAGGAGGGGCCTCCGCTG…
>Isoform0000442
GGGGGCTGTCCGACTTCAACGCGCGCGCCAGGGCGGCCAACTTCAGCCCCGAGGAGCTGCCCGGCGTGATGCGCTACCTGCACGAGCGCGGCGTCAAGGGCTATGTGACAGTCAACGTGCTGGTGTTTGACGAGGAGCTGGGGGACCTGCAGACGCGTGCGCGGCAGATGGCGGCCGCAGGGGTCGACGCGGTGATAGTGCAGGACCTGGGCGCAGTGCAGCTGCTGCGCGCCGTGGCGCCGGGGCTGCCGGTGCACGGCAGCACGCAGATGACGATAACGAGCGCGGAGGGTGCGGAGTTTGCGCGGGGGTTGGGGATGGAGCGCGTGGTGGTGGGGCGGGAGCTGAGCGTGCGGGAGATTGGCGCGCTGGCGGCGGACACGCGGGCGGAGGTCGAGG…
>Isoform0000443
GGGAATTAAAAGGTGTTCCAGAAGTTATTGCCAGAGAAGCAATGCGTATTGCATCATATAAAATGCCTATTAAAACAAAATTTATTATACGAGATAACGTAAGTCAATAAACATATATTTAAAGAGTTTAATTCCCTACAAAAATTTGGGGAACACGTTCCATTAAAAAGACTACTGGTACCATCAGGTGGTGCTACGCATATTTTTAGTTTAACTACTGTTAAACCCGATTGCGTAGTTATCGCAACTAGATTGGTTAGCAAAAGCGTAAGTTATTAATCTAGGATTTAGTATTAGTTAAAAAATGAATGGTGACTTTATCACCATTTTAAAAAGCTGGTATACTTAGTTTTTTTATAAAATTTCCAAATAAAAATTAAAAAGGATTTTATGATTCAA…
>Isoform0000444
GGGGGCCAGCGCTGGTGCCGCGGATGCCGAAAAGCACGGCGCAGACTCGGTGTTATCCCAACCGTTACCCGTCGACAAGGAGGGCAGTGTTCGCGGGATGATAGGCATGTTGATGTCGCGGTATCCGCAGTATCCGCACCTATGCATGACTGGTCCGGTGCTGAGGTTTGGGCGTAGTGAAGGTTGCCACGTCAATTTTAGCGACCCGGAGCTGCCTTCGGAACTGTTCGAACTAGAGCTGGAGGTGGGCGCAAACGGGGAGAAGGCGGTGACGCTGCGCCCGCTGGCCTCCGGCACATTGAGATTGAACGGCCTGCCGCTGCAAACGTACCAAAAGGTGTCGCTGAAGAGCGGCGACGAGGTCACCTTTTCGGGGGCGCCGGCATCGTTGCCCTACTG…
>Isoform0000445
GGGACTCCATGCATTTTGAAAGACCGAATGACGAGACTGCCATCACCCTGCAGCTGCCTTGCGTGCGGCCGTTAACGGCCTGAGCTGAAGCAGGATCGTGCCACGATGGAAGGGCTACTGCTGCGAACATGGCACAACGCCACCTGCCTTATGTCGGCATGCGTCGTGCATCGATCAGCACCTGCACCACCGTCGCTGCTGCTGGGCTTGCGGCACCAGCTGCAGCTGTGGGACTGGGACTACGAGGAGGCCTCCTGCAGCACAACCTTTGCAACGACCTCTGGCGTGCACGCGCTGGTGGACCTCAACACGCCGCACAAAAAGTCGACGTTCTTCTTAGCCGCATTTTTCGATGAAGACCGTGCCGTGCTGCTGCAGTGGAGCGAAGGACGCTTCGCA…
>Isoform0000446
GGTCACGGCCAGCTGACGTGCGTCTGTGGCGATCATTGCAGTACTTTTCATACTTTCTGAAGGCTCGGACTGTGGTTTTCTCACGCCGGCTGGCTGCAGTGTCGCTGCAGCTTGGGGTTGCCATCACTCGTGAGAGGGCTACGCGCGACCCACGGGCTCGCGACGTTTCGCCGAGTGCTACCCGCTCGGACGGCTTCAGGTTGTATATCTGGCCACACAATCTGCGCCTCGTCTTTTTTTCTTGGTCAGACCGGAAGGGGGAGCGGAAAGCGCGCGTACTGGGCGCATACGACGAGGGAGCTGCCTTCGGCCGGACTTGTGACAGGAAGAGAGCCTCCCAGGTCACCGCGCAGTCCTGGGCTTAGTCATACAATATTCCGGACCCCCGCGCGGCGCGGC…
>Isoform0000447
GGGATAACTGGTGGAAACTGTTTGCTATTTTGCAGGTACCTCGCGCAGTCGTTGTTGAGTGGACCAGATCGCCTCCATACCGAGCTTGGCGTTGTTTTTGGTCGCACTTTGGATCACTCTGGTCGTCGCGGGTTTCCTGATCACTTCGTCCCAAAGCCCGCTAAAGTGTACACGCTGTCGCAGCTAACCAAGACCTGGTCTTTAAAAGCCATGGTACATAATGGTTTCGCCGCTTTAGGCGGGTTGCGCACTGCGCTTGCTGGCGGGCTGGTGCTCTGCCCTACATGCATGCGCAGAAACGACGGCCCCTCCCGTGCTGTCGGGGTGGTCGCTTGCCAGGCGCCGCGCTCAGCGTCCCAGGTATTTTGAGCGTTCTTATCGGTAACCAAACCATCCGCT…
>Isoform0000448
ACACCTGCATGTAAAGGTACAACGCACCTGGCCAGTCGGTCTTGTGGTAGCTGGCTTTCGATCGCTCAGTGGTCCCTCTGTGCAGTGCAGGGTCGCCCCCGCCGTGATCGTGATCGTGATCACCAGCGATGGATTGTGCCCAGCTGCCGCGCAGCGGACAAAGCCCTCGGCCCGTGCAGCTGGGCAGCGTCATTCTCGGATCTGGGCTGCCACGGTTCACAAGCGGAAGGTTGTTGCAGCCTGCTGTGGCGAGATCTCGGCGATTGGCGACAGGCCGAGCGGCAGTGTCGAGGGGCCACCTAGCGGGTCTGCGCGTGCTGTGCCTGAAGCACGGCAGCCAGTATGACAAAGTGTCCGCCGACGTTGCTCCCAATGGTAACGAGAATGGTACTGTGGTCG…
>Isoform0000449
GGGTGCTTATTCCCTTCATTGACGAGCGCCGCCTGCTGGCCGCTGCGCGGTCCGTCAGCCCCAACGGCCTGACGAAGGAGGAGCGCGAGCGCAACAAGCTGGGGCAGGTGGCGGTGTTCCGCTTCAAGGAGGGCGCCTCGGAGCGCAAGCACTGCCAGTCCACGCTGCCGCAGCACTACGGCAACGTGGCCAAGGCCAACAGCGTGCTGACGCTGCAGCCGCCGCCGCCGCCGCTGCCCGACAGTGAGCGCGGCTTTGTGCCCAAGCTGCACAAGGACTGCAAGCCGGGCAGCCAGCCCGGCTTTGCCACGCTGAGCAGCCTCAAGAACTGGTGCGTGGAGGTGCGGCTGGCAGGCATCAACGTTTTTGGGAATGCGAGCAAGAAGGAGAGCTGCGTGC…
>Isoform0000450
GAGGACATCCGGGACCTGTTGCATCCCGAGGTGCGGCCGCGCGACATAGCAGTACGTGAGTCGCCGGAGGGCGACATAATGATAACGGGTGCCAAGGACGAGGTGGTAACGGGCTACCGCGACGCGCTGCGGCTGCTGGAAATAGGGATGGTGAACCGCACGGTCGGCAGCACGCTCATGAACGAGCACAGCAGCCGCAGCCACGCGATCTTCACGCTGCTGCTTGAGCAGCAGGTGATGCAGCGCGGCGTTGAGCCGGGCGCAGACCCGCAGGAGCTGGACTACATGTCCGCCAAGTTCCACCTGGTGGACCTCGCGGGAAGCGAGCGCACAAAGAAGACGGGCGCGGTGGGCACGCGCTTCAAGGAGGCAATCAACATCAACCAGGGGCTGCTCTGC…
>Isoform0000451
AACTAGCGGAGCTTCTTCATCTTTCATCGTGCAGGAAAGCTAGAGGCAGCGGCTGCGGGAAAGTAATTCGCACAGCGGCGCTACCTGCGAGAAGTGGCGCCATCTGCTACAAGGACGTTGTACGACGTGCGGACGTAAGGGCTGTGCGCACCGGCAGGCTGCTTAAGTATGCAAGCGGCAACGTTGCGCGTAAGCGTTATAGCGTGGACGGCGCTGCTCCTCATTAAGCTCGCTGGAGCTGACGATATTGTCTGTCCCGGCGGACTTTGCACTGGCACGGAAAATGATGACCGCATATACGGCTCTGATGGCGTGGACAACATTCAGGCGCTGAGCGGGAATGATTATGTCTATGGTGGCCTGAATGACGACACCATCGATGGCGGTGCTGGTGCTGAT…
>Isoform0000452
GGGAGTGTGCCAGCAGCGTGCGTCCGGACTGCTTCGAATGCCGTTCCGGCATCCTCGTTCTCAATGTTAGGCCGCTTGGCATCTGGTCGTTTAGGTGAAAATGTCTCAGCGCAACGATACAAGCAAGTATGGGAGCAAGACTAACTTGAACGGGAGGTCGACGCCTCCGGCGGGCGCGCAGCCTGGGCTGCAGCGCATCGGCGGCGGCCTGGTGTCTCTTGGAGCCGCAAAGAAGAAAGCCACAACTACCGCTGGTGGGAAACTCGCAGTGCCCAAGCCCGTCAACCTTCCGTCCCTGAAAAAGGAGCACGCAGGCAACGATCCGAACACGCAAATCGTGCCCACCGGCACCGGAGGCGGGTGGAGCAAGCCTGAAGAGGCGCCCAGCAGCCAGCAGCA…
>Isoform0000453
GGGACTTCACTAGGTTATTAACTTGACTACGGTGCCCGAAAAGGTCGGAGCAGGTGGCATTGCGTGACGGATACCGCATCACCGCATAGCGCACGACACAACCCGACAGCTGCGTGAGACCATGTGCTGAAGTTGCCGCGGGCGTCGCCTTTGGCAGCGACGCGAAACGTGGCAGGATGGAAAACTACCATGTGCTGGAGCCCGTGGGTGAGGGATCGTTTGGCAAGGTGTACAAGGGCAGGCGCAAGTGCACGGGCCAGATCACGGCCATGAAGTTCATAATGAAGCATGGCAAGAGCGAAAAGGACGTACGCAACTTGCGCCAGGAGATCGAAATCCTAAAAAAGCTGAAGCACGAAAACATTATCCAAATGCTTGACGCCTTTGAGACGGCCAAGG…
>Isoform0000454
GGGAGTCCCGCTACGTGCCAGACCTGACGGCTGATTGCGCTGACAACAATGAGCAACAGTGCCAAGGCTGGGACCTGCCAAGTGGTGGTTACTGCAGCCCAGGGTGGGTGGAGACAAGCACGGAGCTTTCAATCCCCGAGGTGCTGTGCAGGAAGTCCTGCAGCACATGTGCAGGCCCGACTGCAGCTGTATGCAACATCAGCCTGTACGAGCTGCCTGGCATGCAGGGCACGCGCCTGGAGCTGGTGTATGAGCTGCCATTGCAAGCGGAGGTGCAGGCAGCGCCGCACTACATCGTGTTGGGACCTGTGCACGGCAACCTGACCGGTTTGGTGGCTGGCTTGGACAACGCCATCTCATCCTTTGAGTTGGCGTGCGAGTGCGAGGCAGATGTATCGT…
>Isoform0000455
GGGATCCAAAAGCTACCGAGCCGCAATCACTGCTATCAAACGAAGAAAGCATCTCTCTGACGCGCACGACTCAGCACACTTTGCCTGCAAGCTGCGCCGCCGCCGCATCTCGCGCGCTGTATAGCAGTACTGCTGCATGTGCGACCCCCGCCTTTGACACCCCTTGATGCAACCAGCGGTCAGCTATGAGGCAGTTATTCAGGCGATCACGGCCTCCCAGTCCCCCACCGCAACGCATGAACAGCGCATCGCAACGGTGCAGCTGTTTGAGCAGCTCAAGCGAGGCGAAGTGCATGCCAGCACGCAGCTGGCAGTGGGGCTTCTGACTGGTGCACAGCCGCTGGAGGTGCAGCTTGCGGGTTACCAGCTGCTCACCTTCCTCGTTGCCAACCGTTGGGA…
>Isoform0000456
ATTACAGATGCTGCAATCACATCGTTTAGGTTCATTTACACTTTTTGATCTGTGTCGCATCACCCTGTGTGGTCCTCTTCGATCGCCTGCATCGCCAAAGCGCAACAAAACCAGCTAGCATCATTCCGCCGGGAGCGCTATGGCGCCCGCGGAGGGCCGAAACTTCCGCTTTGCGATAGATCGAGGCGGCACCTTCACCGATGTGTTTGCAGAGTTTGAAGACGAGACGGGCGCCATGCAGCAGCGCGTGCTCAAGCTCCTCTCTGAAGACCCCTCCAACTATGCAGATGCGCCGCGCGAGGGCATCCGGCGCGTACTGGAGCGTGAGGTCGGAGCCGCACACCCGCGCGATGCGCCGCTCGACACCTCGCGCATCGCGGCCATACGCATGGGGACCAC…
>Isoform0000457
GGGGCAGAACCGGATTGTGCCGGCGGCGCGCAAGGGCGACGTCACTGTCGATGAACTGCCGCTAATGTCCGACCAAAAGGCAGACGCCGCCTACGAGGAGTTTGCACAGAGCTGGGAGGCCGCACAGGAGGCTGCTAAGGGTACCGGTAAAGGGCCGAGCCTTTTGAAGGTACTCATTAGCACGTATGGCAAGGATGTGATGAAGGCGGGCCTGTTCAAGCTGTGCTGGTCGGTGTTTGTCATCATGGGAGCGTACTTTTTCACGCGCAGCATCCTGCTGTGCATCCGCACGCTGGAGGGCAAGGACAACAGCGTGTTTGACACCGAGTGGAAGGGCTGGGTCCTGACTGGCTTTTTCTTTATTGACGCCTGGTTGCTGGGAATTTCGCTGCAGCGGAT…
>Isoform0000458
GCTAGAAACCATGTTGCTCGCTTTTGATTCATCTAGGCGCACTCCATGAATAACGCATGCAGGAGAGGCGCCACATAATTCCTCGCCGGCGGCAAGGGCCGCGATACGGCTGCGATGCGACGCGCGTCGGTTGACCTAGCGCAGCTGTTGACTCGCAGCGCGGCCGCCGTGGCAAGACATCATCACCTGCCCGGTTGCAACTGCCCTGACGCCGCAACGACGTCGGGGCGGCAGGCGGTCAGCGGCTTGCAGCAGCGACGGCGAGTATCCAGGGCATGTGATGGCGACAGCAGGCACGCGAGATCAGGAGCTCTGCCCGCCGCCGGCACGCAACAGCGGCGACTATTGGCACAGGATGCAAGCGTAAAGCTGGCTGATGGCTCGGGCACGCGGGCAGTG…
>Isoform0000459
ACGGCCAGCTGACGTGCGTCTGTGGCGATCATTGCAGTACTTTTCATACTTTCTGAAGGCTCGGACTGTGGTTTTCTCACGCCGGCTGGCTGCAGTGTCGCTGCAGCTTGGGGTTGCCATCACTCGTGAGAGGGCTACGCGCGACCCACGGGCTCGCGACGTTTCGCCGAGTGCTACCCGCTCGGACGGCTTCAGGTTGTATATCTGGCCACACAATCTGCGCCTCGTCTTTTTTTCTTGGTCAGACCGGAAGGGGGAGCGGAAAGCGCGCGTACTGGGCGCATACGACGAGGGAGCTGCCTTCGGCCGGACTTGTGACAGGAAGAGAGCCTCCCAGGTCACCGCGCAGTCCTGGGCTTAGTCATACAATATTCCGGACCCCCGCGCGGCGCGGCGCAT…
>Isoform0000460
GGAAGGACGCGTAAGAACATTTACCAACCCAGGTGACACCTTATTTTGCAATTCAGGTCGTGCCCACCTACCGGACTTTGGTCACAGCGCTTCGCGATTCGTTTTTACGGTTTTTGATGCACGTGGCTTGCTTCCATTAGCCATTTCCATTTGCTGAAGAACGGTATCATCTTACGCCTGGCTAGTCGGCAACTTAGCGGCAATGGCGGGCCAGGGCAGCGGTGATGTGGCGGCTGGCCCCGAGGGGTCGATGTACAACTACGTGGTCACAGCGCAGCGGCCGTCAGCGGTGACCAAATCCGTCGTGGGTCATTTCACTAGCCCCATCGACGTCAACTTGATCATCTCGAAATGCACGCGCATCGAGATACATACATTGACCAAAGAGGGTCTGCAGGG…
>Isoform0000461
GGGCTCGCCAATCCGAAGCATCGGCAGCGAACGGCAAACGCTGCCGCGGCCGCCCTGCGAACGCTGAGCTCGCGCCGTACAGCTGCGGTAGTAGCCGCGTTGCTGCTGACAAGCGGCGCCTACGCGGCGCTGCAGCAGCAGAAGCGCAAAAAACCTCGGAAAGCGCAGCGATCGCGGAGCCAAGATGGCGGCAAAGGCAAGCGCCGTTCGCCGCAAAAGTCGCTCAATGCGCTGGTCCGCTATCTGCTGCCCATCGCCGGCCGCAAACTGCTGGTTCTGCTGGGCCTGGCGGTGCTGCGTACGGCTATGTCCAATAGGCTGGCCCGGCTGCAGGGCTATCTGTTCCGCGCCGCTTTCCTGAAACGCGTGCCGCTGTTCATGCGCAACCTGGGTGAGAAC…
>Isoform0000462
GGGGTCGGCACTTGCTTGGGCACATGGATGTCGTGTGCGGCTTTTGCGGCGCTCGGCGGTGGCTGGAGGAGCGGGTGACCATGTCGACGGCCGCCAACCCGCGTTTTGGCAACTGCTGTCATGGCGGGAAGGTCGCTCTCCCGCTGTTGCAGCAGCCGCCGATTGCGTTGCGTGACCTGTTTTACGACAACACCCCAGAGGCAAACGGCTTCAAGGAGAAAATCCGCGCCTACAACTCCTCTCTGGCCCTCGCCTCCTCTGGCATTCAGCTGCAGCAGTTCAGTGGTGGCACTGCTAATGTGCGCATGCACGGCAGGGTCTACCACAGGGTCGGTCCCCTGCACACGCAGGAGGGTAGGCCGCGTACCTGTGCGCAGCTGTACATCCACGACACCGAGG…
>Isoform0000463
GGGATAACAAGCAGCGGCGATACGAAAGATTGATAGGGCGGCATTAGTTTAATGCTTCAACCCTCGGCTCTCGCTGCGGTGTATCTGCAGTGATCGGTCGCCGGTCACTAGCTCGCCCGCAAAGCTGGGGACGCCACAGAGCAAAGCCGCAAGGCCGGACGAAGTTGGCGGCGGCGAGGAGGTCTCTGATCAGCGCTATGTAGATGATACAGATGCAAGTGTATCGGATGCGCCCTCCGAGCAGCTACGTTTGCTCGCTCCATCGGTGGCATGCGGGTTGGGTGGCCAGGCGCCGGACAGCGGGCGAATAGGAGTGCATGCGGCCGCGTCTGAGGCCCTCAGCGCCTCGCTCTCAGCTGAGGTTGGTGAAACGCAGCAGCACATCAATCGCGGACGTAG…
>Isoform0000464
ATACTGGCGAGTGTGTTGACTGTATTCCACCATGTAAAGAGCCAGAATACAAAAAAAAAAAAAGGAACTGGCCCTGGGCGAAAGATGTCATTGGGCAGCACGTGTTTTCGATCCCGAGCGAGCGTCGCGCAGCGGCCCTGACTTATGCCTGACCTCTTACGCCACGCAATGTAGTAGTGGTGGGGCAGTCCTTAGCGGGCGGGGTTGTTCCCCGCCCGCCCGTGTGCCGCTGCATTGGCGGAGAACAATGGCGGGGGCCGGCCGGCCGCGGAGAACAACGGCGGGGGCCGGCCGGCCGCAACGCTCCAAGCTGCCCGTCAGCCCTTGCAGGACGTCACAAACCGGCTGCAGCCGCAATTTGGAGCGCCGCGTGCCCCTACGCTGGAGGAATTTGCTTTG…
>Isoform0000465
GGCAAGGCTACAACATGCTCAACCTCCTCATCCACCGCAAGAACCTCAACTACCTGCACCTGGACTACAACTTCAACCTGAAGCCGGTCAAGACGCTGACGACCAAGGAGCGCAAGAAGAGCCGCTTTGGAAACGCGTTTCACCTGTGCCGCGAGATCCTGCGCCTCACCAAGCTCGTGGTAGACGCAAATTGCAAGTTCCGCCTGGGCAATGTGGATGCGTACCAACTGGCGGACGGGCTGCAGTACACGTTTAGCCACGTGGGTCAGCTGACGGGCATGTACCGCTACAAGTACAAACTCATGCGCCAGATTCGCATGTGCAAGGACCTGAAGCACCTCGTCTACTACCGCTTCAACACAGGGCCGGTGGGCAAGGGCCCCGGCGTCGGCTTTTGGG…
>Isoform0000466
GGGCCAATGAGACGTAACGGCAGCATACACAAACTTCATATGCATCCACAAATGCTGAGCACCTGCAAAATATCCACACTACGCAGTTTCCCCATTCCCATCTTGCGGCATGTTGACGGCCGGTTGAGCTTTGACGCTGCGCTGAGGCCGCTCAGCACCGCCGTGCGACCAGATCCTTGCTCGACCGTAATAAAGCATTTCTCAATATCGCCTTTTTGCTAGCTGATCCTGTTATGGTGCGGCGGAGGGGGTTAGTAAGCGGCTAATGACCCTCCGCATTTCTACCACCTCGACGTTGATCTAAGGCGAGAAACAAGGGGCTGCAGCACCTGTGTGGTGCGTTCCTGCAGGTGCCAATGTTTGTAGCGCAGGCACCGCTTGCGGGCGCTGGTGCGCAGC…
>Isoform0000467
CGAGCCTGTTGAAGTGTCTCAGACAAACCTATGGCAAGGACGTAATGAAGGCAGGCCTGTTCAAGCTGTGCTGGTCGATCTTCGTGGTTATGGGAGCCTACTTCTTCACGCGCAGCATCCTGCTGTGCATCCGTACCCTTGAGGGCAAGGAAGACACCGTGTTTGACACCGTGTGGAAGGGCTGGATCCTCACTGGCTTCTTCTTTCTTGATGCCTGGCTGCTGGGTATGTCGCTGCAGCGCATGGGCTTTGGCTGCCTGCGCGTCGGCATCCGTATCCGCGCCGCCCTCACCACTGCTGTCGCACGGAAATGCTACAGCATGGCACACCTTACCAAGGAGACAGCAGCGGACGCCGTATCCTTTGTGGCCAGCGATGTCAACAAGATATTCGAGGGCT…
>Isoform0000468
GGATTTCAGGACCGGTGCAACGTTGAAGAGGGGGAAAGGGGGCTACAGAACACCAGGGACAAACAAATATGAAATATAAAAATACGAAATAACTCATTCACCGAGGCGGGCTAGCATGGCGTCTGCCGATACGGCGCCGGGAACCATCGTGATTAGAGACTATCGAACAACGGGCGGCTCGACCCGCAAGCCGGGCCGGCCGCTAAAACTGTTACAGTGGAATATCGAGCGGGGATACCAGCTACAGGGCATCATTGAGGAGTTGCGCAGGATAGATGCTGATGTTATCGCGCTGCAGGAAGTGGACGTTGCCTGCGAGCGCAGTGGCAGTGTTGATACTGGTGACTTGATAGCGCGGGAGCTGGGCCTGCAGCACGCATTCCTGTGTGAGTTCCAGGA…
>Isoform0000469
GGGCTAACGCCGCCTAAAGTGACTCCTTGGTACATTAAGTACGGAAAGCAATATGCCAACTTTTTCATGATCCTGCTGCTCGTGGGTGGTGGGCTGTGCTTCATTGCATACGTACTCAACACGGACGACGCCCTCAACCTGGCCCTCGGCCTTGTGCTCATTGCGGTGGTTGTCATCAGCGCCACCTTTGCGTACTACCAAGAGGCCAAGAGCGAGGCGGTCATGGCAGGCTTTGCTAAGCTGGTGCCCAAAAAATGCAAGGTCATCCGCGAGGGGCGCATGGAGATTGCGGACGCTGCTGACCTTGTGCCGGGCGACCTGGTGGAGCTGCATGAGGGTGACCAGGTGCCAGCCGACATCCGCGTGACTAAGAGTGTGGAGCTCAAGGTCGACAACTCT…
>Isoform0000470
GGGGAGACCGTGATAGCACGATCCCATGCGTGAGGACACTTTGCCCTAAACAAGGGACACGCGCCGACGTGCAAAACAGTTGCAGGAAGCAGCCCTCAACGCAGGGCACAAGCAGCTGTGGAGCTTGTAGCAGCTGTTTCGCAGTAGCGGCCTGTCCGGAACTGGGATCCCTCTGGGCACCCGAAGGGGGGCTGTAGCGGCCATGTCCGAAGAAACGGCCGTCGAAATGCCGCCAGCAAAGAGCGGCGGCGCCGAGGAGGCCAAGGAAAATGGGGACGCGGCAGTGGAGGCGAAGAAGGAGTTTGTACCCTCCACTGGTCTTACCACCGCCGAGGCCAATGAGCTGATGGCGATATGGGGTCCCAATGAGCTGGCAGACAAGCGCGTGTCCAAGTGGGT…
>Isoform0000471
GGGGCCTCCTTCTTCTCAAGACCCTGCTTGATGCCCTGCAGCGCATCCCGCGACAGCGCTACGCTCACTGCCGAGGAGGCCACCGCGTACCGACTCACGCGCGCGCTGGGCGCATGGCTCTCGCTGCAGGACGCGGTGAACAACCTGATGGACAGTACCAAGGCGCGGCAGAAGCGGGATGCGCTGCAGGGCATCAAGCAGGGTCTTGAGAAGAAGGAGGGAATTTTCCGCATGAACATGATGGGCAAGCGCGTCAACTTTGCGGCGCGCAGCGTCATCTCGCCCGACCCATACATCGGCACCGACGAGATTGGCATCCCTGCGGGCTTTGCAATGACGCTGTCCTTCCCCGAGCGCGTGACGTCCTGGAACGTCGACTTTTTGCGCAGCCTGGTCGTC…
>Isoform0000472
GGGACTTTTGGCGGCAGCGTCGAAAAAGGCGCGCGCTTTCTGCGTTGCACCATCCTGGTAGGCGCACATTAGCCCTCTGATAGCTTCAAAGTCCAATCGGATGCATGGCTGACGCGCTCCTTGTCGGCAAATCGTAGCTGCCTAGTAACCCTACGCACATAGGGTTGCGATTGCCGCACTGGGTCTTGCCCTTGCCTGTTTATCAGCCGCACAGCCCTAGCTCCAGCACGATGCTGGGCTCAATCAACTTGACACATCGCCATCCTACCAGCATGGCAGTGCCAACCGTCAAGCCCGCCCTGCTGGGCACCGGCGTGTGTGTCATGCGCAGCGTGGGCCCTGCTGCGCGCGCGCTGCTGCGCCCCGGCAAGGGTGGAGAGCCGCCGGTGGGCCCGCTGC…
>Isoform0000473
GGATGTCGAGTGCGGCTTTTGCGGCGCTCGGCGTTGGCTGCAGGAGCGGGTGACCATGTCGACGGCCGCCAACCCGCGTTTTGGCAACTGCTGTCATGGCGGGAAGGTCGCTCTCCCGCTGTTGCAGCAGCCGCCGATTGCGTTGCGTGACCTGTTTTACGACAACACCCCAGAGGCAAACGGCTTCAAGGAGAAAATCCGCGCCTACAACTCCTCTCTGGCCCTCGCCTCCTCTGGCATTCAGCTGCAGCAGTTCAGTGGTGGCACTGCTAATGTGCGCATGCACGGCAGGGTCTACCACAGGGTCGGTCCCCTGCACACGCAGGAGGGTAGGCCGCGCACCTGTGCGCAGCTGTACATCCACGACACCGAGGAGATCGCGCAGGAACGCAACGCCCG…
>Isoform0000474
GGGGAGCCATTGCGTGGCGATGCGACGGATCGCTGGGGCTCCAGCATTCCCGGTGGGGGCGGCGGCCTCGATCGAGATTTTTCGGCACGCGGTGACCGCGGCGATCGCTGGGGAAACGCGCCAGATGCTGGCAAGGACCGCTGGCGTGGTGGTGCAGGCGGAAGAGGGCCACCAGGCGCGGGGACCACTTCAAACATGGAGCCGTTTGCAGATGGGGCGGGGCGCGGCCGTGGCACACCACAGGGCCGCGGTAAGCCAGTGAAGCCGCAAGCAGGCGGCACACCGCCAAGCGACCGTTGGTCCGCCTCCTCCTTCCGCCCCTCCAACAACTACAAACCGCATGCCGGCGCTGGCAATGCGTCTGCCAGCAAGCGCTACGACAACGGCATGCTGTTGGCT…
>Isoform0000475
GGAAAGCGGATAATTAGCCACCGAGTGATATGCAACATGCAGGCCATCAGGGGCAGCGCAGCCTCGCTGAGCGAGTCCATCAAGCGCAGCGGGCGTCGGAACTATGACCCTGTCAGTTCCGACTCGCCGGACGATCAGGCAGGGACGTCAGTCGTCAAGAATACGAAGAAGGATAAAAAGAGCAAGGGACTGGAGCACAAAGCACTGCCGTACTGGCGGCTTTATGAGTATGCGGACAATACTGACCGGCTGCTCATTTTAGTGGGGACGCTTGCAGCAATGGGCGCAGGCGCCTGCCTGCCGCTCGTGTCACTCGTGATGGGCGACATGTTTGATGCGTTTGGGCTGGCGGCCGGCACCGACGCGCTCATGCCGCTGGTCAACCAGTCCGCGCGCCGC…
>Isoform0000476
AGGGTTTCTTCCTCATATTAGCTGCTGCGCATTTTTTGTTTCCGTTTGCGATTGGTGGGCTAAACAGACTAGCTAATTGCACTGTTCCGTGTGCCGGCGCCGCAACAGCTAGTGCGCTAGTTTAGCGAAAAAGCCTTGTGAGTGGCAAGGCAGCACGTAAACGGGCAGAGCTCCGTGGGGCTGTGCTCAGCTCCACGGCGCGGCTGCTCCCTCGGCAACTTGCTGGCTCTTTCAAGCAGCAGCAGCTGCTGCGGGTGGGCAGGATGCAGCAGTTTCGACACTTGCAGCACCTGTCGCTCATCTCGAAAATAACAACAGAGCTCGAAAACCATCTTGGCATCGCCGACAAGACGCTTGCTGAATTTGTGGTGGATCTATGCAAAGGCAAAAAGAATTCAA…
>Isoform0000477
ATCCTGACAACGGGCTGGACAATGCAACGGTGCTGCAGCAGCGCGCCAAGCATGGACCCAATTCGCTAACGCCGCCTAAAGTGACTCCTTGGTACATTAAGTACGGAAAGCAATATGCCAACTTTTTCATGATCCTGCTGCTCGTGGGTGGTGGGCTGTGCTTCATTGCATACGTACTCAACACGGACGACGCCCTCAACCTGGCCCTCGGCCTTGTGCTCATTGCGGTGGTTGTCATCAGCGCCACCTTTGCGTACTACCAAGAGGCCAAGAGCGAGGCGGTCATGGCAGGCTTTGCTAAGCTGGTGCCCAAAAAATGCAAGGTCATCCGCGAGGGGCGCATGGAGATTGCGGACGCTGCTGACCTTGTGCCGGGCGACCTGGTGGAGCTGCATGAGG…
>Isoform0000478
GGGGATTGACCAACGCTGTGTGAGAGCATGTGATACGCGGCCGCCAGGCTTCGCTTGACTCTGCACTCAAGCTGTAAATAGCGGCCCGTAAGCCCGTTTGGCTGTTTTGTTCAGCGGGATCATGCAGCGATTTGGGCCACTGCACTCGGTTACACCGTTGGTTCTTTACTGATGATTTTAGCCGCGCAGCTGACTTGAGCGAGCCAATAGCAGGTGGTGCTTTGCAGCCAACGCAAACTATATTGGTAGCCTCTTAGACGCCAAAAGTGGCTGGAGGGCCGGCAGCCATGGTGGTCAAGTATGCGGAGCGCAGCGCTACCCTGGCGCTGTGCCCCACTGCGCCACTGCTGGCCACTGGCACTGTGGCTGGTGCTTTTGACCTGAGCTTTTCTACCACCT…
>Isoform0000479
GGGAAGAGTAAAGGGCGCGGGAAAAAAACGGTTGTGGGTGCGGAACGTGCGCTTCGCACAGGATTGTGCTAACATCAGCACCGAGACATGAACGGCGGTGGCGAGCCGCTGGGTGCAATCGCCGAAGGCGAAAGTCAGGACGATTGGGAGGACGATTTCAAGCCCGCCACCACCTTCGAATTTGCGCCGGTGCCGGAGCCAGCATATGTGCGCCGGCAGTCGCTGGCAGCCTGCAAGCGACGGCCTATTGCACAGCGCATCAATATGTTTGAAGTAATGAACCGCAAGGCACCGGAGAAGACCGTCCTGGACGCGCACGACGCGCTGATCCCAGCACACCGCACCGAGGCATCGTCCACGCCGCAGCAGCTGCAAGAGGAAGGCGGCGAGACTGATGGC…
>Isoform0000480
ACAATAAATCGCTGACACAGAGACACATTTGAGAAGCAAAGACTCCGCAACTGTTGTATTATCAACACAGTCGCGCAGATGTGGAGTGCAAGGCACCGGTCAACGGCGACGATCGCACCGGACATGTGCCGCATCGCTACCGCACATCAGCTGTGTTCTCCCTCATGCCCCTGCCTGTAGGCACAGAAACTCTGCATTTCGGACAGAGCACGGAAGGCAGAGGGCGGGGAGTGTTCTCTCCATCATATAATGGTGCACGCTGGTGCTGTGCCATAAGCAGCAGGATCGCAGCGGTGGTTAGGCGGCCATGGCGCAGCCATGCGCAGTGTCAATACGATGAGCCGCAGGCAGCACCACCCATTGCTGCGCTTACGCTGCTGGACCCGACGCAGTATTCCT…
>Isoform0000481
GGGCCGGGCAACCGACCAGCCGGGATGATCGCGCCACCAAGCGCGCCGAGCGGCACTCAGTTTATGCCGCCGCAATTCCCGCAGAACTACTTGTTTCCTCCCGGTTTTGTGCCGGGCTATACCGGAATTCCTGGTTACGGGCCTGGCATGCCTTACGCAGTGCCGCAGGCTAATGCGGGTGGATATCAGCCTGGTGCTTATCCCAGCCCACAACCACAGTCAACAGCAGCGCGCCAGATGGCGCACACACGCTCGGTGGGCAGCAAGGCAATCAAGATAGTTGACCCAAAGACGGGCAACGCGCTGGACCTTCAAGCGAACAGTAGCGTCCACACTGCTACGTCAGCCGGTAAGGCTTCGACATTGGCTGCAGCGTCCACCAAGCTTGCTACGCCTGCA…
>Isoform0000482
GGGACTGGTGTCACCCGGCAAAGGAGCAAGTGCTTCTCGTGCGCAATACAGACACTTCATTGTCAGCAGGGCCGGCGGGCGGCTTAGCGTCGTTCGTCCTTGATCGCCGATTGACGCTGCTTGCATCTCTTAACCGCCGGGTATCAGCAGGCCCCACTTTTCATTGTATTGGGGCGTGACTTCCACAAACCGGGAACGATATGTAGCACAGACATGATTCATTGTCTATCCAGCGTGGATGCTGGCAAGGCTTTTGGTGGCGGCCTACCTCGCAGCGGCTACAGCTGCGGCTGCACCCCCCGCAGCTGGTGCACCTGAGCGATAGTCAGCGATACCAGCTCGACCGTTTGACAATCGTTGTTGCAGAGACTCAACCCACGCCACCCCTGTAGCACGAGC…
>Isoform0000483
GGGGAATAGTTTAGGCGGTCCTTAGCGGGCGGGGTTGTTCCCCGCCCGCCCGTGTGCCGCGGCATTGGCGGAGAACAATGGCGCAAATGCCAGCGCAGAACGTGTCCATTGTCATCGACACGGCAGGCCGCATCGACCGGCGCACCTACAACGCGCCGACAGCTGATGAGGTGGCCGCGCTCATTCCCGATGCAAGCGCCGGGGCTGCCCGCAAGGAGGTTGTCTTTTACCAGCGCACGCCTGATGGGGACTACACTCTGCGATCGCGCAGGAACGCAACGCCCGCGTCAACAACGTCTGCCAACCCAGCATCCTGCGGCGACTCCAGACGACGCTGCAAGGATGCAATCCGTACGTGCAAGAGTGCCGCGCAGTGGCGCAAATGCCAGCGCAGAACGT…
>Isoform0000484
GGGACTTTTGCTTGTGCCTTAATTGCAGCACGGATCAGCTCGTAGGGAACGGCGGCTCCCTTCGACTTCCTGTGCGCAGTGGCATAGCATTTAAAACCCGCGCATCATATCCTTTCTGACTCTCGTCGACTTTCGCTCAAACTTCAACCAGAGCCTTCCCGCCTTCCCCTAGAAGGCACCAACAAGCTCACAAGAACGAGCTTCAACTTATTGCGGTTCTAAGCAACCCATAACAAAACTACGATGGCTCCCATGAAGAAGGCCGCTTCCAAGAAGAATGCCGCGGCCGCGGCACCGGCCCCTGTGGTCGAAGAAACCCCGGAGGTTAAAGCGATGACGGAGTTGGTGGCCAAGCTTTCGCTGGAGAACGACCGCTCACCGACGGCGGCCCAGATCGTT…
>Isoform0000485
GGGAGACGGCAAATGGCGAGTGCGTGGTGATGTTGCAGACGCGGCTGGAAAAGATGTTTGACAAGGTCGACCTGACGCTGCTGAATCGGCTGCTGCGCCTGATTGTGGACCACAACATCGCCGACTACATGACCGCCAAGAACAACATTGTGGTCGCGTACAAGGACATGGCGCACACCAACTCGTACGGCCTCATCCGCGGCCTCCAGTTTGCGTCGTTTGTGACGCAGTACTACGGCCTCGTGCTCGACCTGCTCACGCTGGGACTCACGCGCGCGAGCGAGCTGGCAGGCGCGCCGCAGCTGCCCAACGAGTTCCTGACCTTCCGCGACGTGCGCACAGAGACGCGCCACCCCATCCGGCTGTACAGCCGCTACGTGGACAAGGTTCACATGCTGC…
>Isoform0000486
GGGAAAATCTGCTCGCGCTGTTGGTGTATGGAGACCTCTCACGTCTTTCCTTGCCTTGATACCGACGCTTTTGCTAGAGTTCACTGCTGCTTGGGGCGTGATCGCCTTGTCTGCGAAGTTGCTCGCACCAGATCGTTACCTTTCGCGCCACTACCACACGCAACTTCCCCCCCAATTAACAACACAGGTATCACTCTCAGAGAGTGATGTCGTCGCTCAAGCGCTGGCTGCGTGAACACAAACAGCGTGAAAACAGACGTGGCGATGCCGGTGACGCTAAGCCCTCTGGCGCACCCGCCGCCGACGCGTCCCTCGGCACACTCCCCTCACGCGTGTACCAGCGTGCCGATGTTTCTGCCGGCTCCATGTCCCCACTCTACGACGGGCCTGCCTGCCCTA…
>Isoform0000487
GGGGGACAGCGAGTGTCCTGCACCAGAACATAGCGCAGGTCCTGCAGCCAGGCCAAACATACATTGATTGACGTCATCTCGGCATTGTTTTAGCTGGCTGCGGGACGGCCGCGCAAACGTCCCGCGCCCCGTGATGGGCGCCCCACGGACCGGCCCACGATTGCTGGGACGCGCTGCTTGGCACGGGACGGACGCGCCGGCGCTCGTGTGCGCCAATGGCGGGTCCTCGTATCAGCCGCGCGCAGCTGAGGGGACGTTTATGCATCGCGTTTCGCAAAAAAGCGCTTGCGAGGACGCAGGGTTTGCGTCCCCCGGTGGGACGTAGTGACGATTCGCCGACACCAAATACGGTCCGAGTTTCACCGTCCGCGTTTCCTGGGCACCCACGCTGGCGCGCTT…
>Isoform0000488
GGGCAGCAGCAGTCAGGTCAGCAAGGATAAGCGGGGCTGGGTACAGCGCACAGCTGCCAGCGTTAGCTCGGTGACAGGCCGGGTCACGTCAACAGTAAAAGCACCAGGCAGCTACCTAAAGAAGGCGTTTGGCGGCAATGGGCGCAGCGCGGTCAACCCCATCTCGCTCGCTGCGACAAAAGCGCGCCTGCAGACTCGGCGTATGCTCAGGCAGGATGGCCTGCCGACGCCCTCTATGGCCGACTTGTCGTCAACCCTCGAAATGGGCGGCAGCAGTGCAGTCCCCGGTGACGATGACAGCAAGCGCACTGTACTGCTGGACGGCGGGCGCGCCAACCCCGGCTTTAGTGGTAACAGGGTATTGACGGCCAAGTACAACGTGCTCACCTTCCTGCCCAT…
>Isoform0000489
AAAACCAATTGCAAGTTCCCTCGACTAGCTACATCAACCCTGACTTGCATCGTGCCAGCGCCAACCTGACGGCACTGTGCTTCACTGTCGCAGCCATACCAGAGCGAGCAGGCTCGTCGCAAACGCTTTGTGCAAACTGCAATACCTAATTGCAGCGTGCCTGTACACCAAGCAAGGACCTATTATAGCGTCTTGATGCTCCGTAATGCCTGTGCCTTGAGGCGCTTTGTTGCACGCCCGCCCCCGCGCTGTACGTACGCGGCCAACTACGGTAACCGATGTTGCTAGCAGATGACCGGCACTATTTCAGATAACAACTCCGTCCAGAGCATCTGTAATCACCGTCGAGCGTGATCGGCGCTGAAAACCTGGGACTCTTGGGCCCCTGACGGTCGAACG…
>Isoform0000490
AAGAAGTGCCCTTCTTGACAATATTATGGCTTTGATCTTATTAAGCAGTTAGTGCTGGCGGCACGCATTCCTCGCATTTGCGGTACTGAAAGTGCGGACAACCTGTGTTGGCGTCGCGCATGCATCAGCAACCTACAGTCTGATACTCAGGGCAAAAAGACGTTGCAAGGAGTGGCGACTCACTGATATTTCTGGCCGCGCTAAAAGTTGCTACGCCTTCAGCTGCAGCTGCCCGCACTGGTAAAAGCAGCTGCGTCAGTCGTGTGACGCGGTAGCGCTGTGACATGCGGCCGCCCTGAGGCGGCCGCCGCCCGGCGATAAGCAACAACATCTCAGTACCTCTGTCTACGACTGCTTCGTGGTTGATCGCGGCTATGTCGTCGTTTGAGACGATAATGG…
>Isoform0000491
GGGACGTCTATGCGGTGCGAGGTTGGAGGTTAAGCTCGTCAACATACCGAGGGTAGTGGCGCAATATGTCAAGTTTCCTGGCATCGTTGTTCGGCAGAGGTGCAGGCCGTAGCAACTGCTGGTTTTAAACGCCCTGCTGGCTTCGGGTCGTCCTACGCTGCTGGTTGCCAGCGAAGGGGCTTCCCACTGCATCCGCAGCAGACCAAAAAAAGTTCCAGACAACAGTCGGTGGCAACCATGGACGCAGGGTAGTGGCTACAAATGGCGGGCCTGCGAGAGAGCAGTGTGGCGCAGTTGGGTGCTTTGGGTGCTGACGCCAGCACCAGCTCCAGCTGGCTGACGAGGCCGCTGGAAGAGTACCTAACTACACTTCGCAAGGGCGCATGGCTGCTGAAGCAT…
>Isoform0000492
GGGAGTTGCAGGTTCCGTACGCCGCACAGCACTGCCCTTGTTAAAGGCGTCAGTTGCTCCCCTAGAGAATGTGATCAACAGCATGCCGTAGCGCGCGAGCCTGTCATCCCGATTATTTCAACGCCACGAGGTGTCCGGCTGGTGGTCCCCGACTGCACATATGCCCACAGTTGCTTTCTACCGCACTTATGATCATACGCAAATATATATAGGGCGCCCTATTGACGCTCGTAGTTGCAGCGGATAGTTGCCTGCGAGGGCAAATTCGGGCAACTGTCGGGCCTGACCGTGGGCCCGCGAGAGCCATGTCGGGACTTAAAGACGAAATACGGCGCGCACTGAGCGAGCTGCATGGCCCCAATATAAAGCCTTCGCTGCATGACGCAGCGGTGGAGCTGC…
>Isoform0000493
GGGACATCTCACCGAGTTAGCGCGGCAGCGCCAGCGACTAGCCTGTACTGACCGCCAATCCATTTTCTCCCCCAGCTTGTGTCCGCGTGCGACAGATCAGCTATGTTGCTTGAGAGGAGTCGACAGCCATAATCTGTACATTTTTTAGTAGCACACACAACGAGCAGCCAACACTGCGACTCCTCGACACCATGGCCTACAGCGGCCGGCCCGGCGCCGGCTACGCACCCAACAGCTACAACAGCTTGTCAGCCAACGAAGCTATGAAAAGCGCGGAGAGCCTGCTGGAACAAAAGACCATCGCAGAAATCAAGGAGATTGAGGGCAAGACGCGGCAGGACATTGAGCACAAGAAAAAACAGCTGCGCGCACTGGTTGGCGACTCATATCGCGACCTCA…
>Isoform0000494
GGGGCCGACGACGGCCGCGTCGGGCCCGTCACCAAGGCGCACCTGAAGCAGCTCTACGCGCGCGGCGCCGTGACGCTGGACACTGCCGTGTGGGTGGAGGGCCTCGCGGAGCCGCAGCCGCTGGGCGCACACCGCGAGCTGCGCTGGGCCGTGGCGAGCAGCCGCGGCGCAAGCGTGAGCGCGTTCAGCGCGGCGGCCGCCGCGCTGCGCTGCCTCGCCATGCTGGCGGCGCTGCAGAGCGCGGTGGGCGAGCGCGGCGAGGTGCTGCAGCCGCTGCCGACCGTGCATCGGCAGCTGTGCGCGCCGGGCTGCCTTCCGCACATGGCGCAGCTGCTGCTGTGCGGCGAGCCGGAGCTGGTGTCGGGCGTCGCCTCGCTGCTGGACGCGGTGCTGCGCCAC…
>Isoform0000495
GGGAAAGGTCCTCCTACATGACGCGTGCAATATGATGCTACGCACCCTCCGCTCATGTGTCGGCTGATTGGGGTTCGCTTCGTGTTGGGCTTGCGAAACTTGCCGCGATCAGCACCTTGGCCTGGCCGCGATCAGCACCTAGATCGATAAGCAATAACTTGCGCAACTGTCTTGCCGCAAGCTTGACGGCGGCCCCACACCCTCACTATGGCGTCTTGACAAGTTTCCTAGTTTCGGCTACTCACACTCTTCTGGCTGGGTGAAGCCAAACTTACATTGCGTCACTGTGACGCGCCGTTCCGAGCGGCGAAGAGGAGTTACAGTGCGGCCTGCTGAAGGCGACAAACGAGATTTGGGGGTATAAAATAAGTGTGAAATGCAGGCAGATAGTGCCAGGGG…
>Isoform0000496
ACATAAGTAACGTTGATAGCAAAAAAGAATCCAATTTCGAGGCGTTTGACAACTTCGTGCGTGTGCCGGCTTGCCTCGGAACTGGTGATCGGCAAAACCGCGCGTGTGGTGATCGTTGCTACGACACCGAAACATGCGGCTTGGTGCCCTGGTCTTTCATTTGTTGCCGCATACTTTGCAGTATCGATTTCAATTCACAGAGTCGGTTTGATACGAGCAGCCGGTTCACTGCTGCGCGTTGGCTGGGCCCTGGAGGAGGGCCCAGCCAAGGCGGGTTTGCGGGACGATGAGGCTGGGGCCATGTCACGGCGTGACGAGGCTGGGCAGCCACTTTATCGTCGCAGCGCTGGCGCAGGCATGGCGGCAGCAGCTGCGCCGGCCCTGCGCTGCCGCACAGCC…
>Isoform0000497
GGGGGGGGGACAGTTATACCACAGCAATCAGTGCTGGATTACGCAATGGTGAGCGCAGATGTGATGGCGAACGGCTGGCAAGGAGAGTGCTTCCAGGTGCTACCTGAGGACCTGCCTGGGGCTGACCACCACCTGCTGCAACTCGACATGCACAGCTGGGGCACGGCAACGGCAGGCGCCTCGCGAAGAAAGCGGCAAGCGATCTACAAGTGGCGGCTAGAGAGGCTGTTGGCAGGAGGGAAGGAGACGGCGGAGCAGCGGGAGGCGCTGAAACATGAGTACGCTACTTCACTGCTAGAGGAGGTACCAGCGTTTGCCACATACACACAGCAGCAGCTGGGTAGCGACACACCCAGGGCGCAGGTGGTAGCCAGGGTGGCTAAGAGGTGGGAGGCGGTA…
>Isoform0000498
GGGGGGGTCTGGCGAGCTCAGCGCGGAGGAGGCGGCGCTGGCAGGGCAGCAGATGGCAGGCATGCTGAAGAAGGTTGGCGCAGACTTGGCCTCCATGGACGCGGCGCAAGCACAGCTTTTGGAGAGCTTCAAGGAGTACAAACGATCCTTCCAGCAGGCCATTCAGCTGTTCAATAAAAAGCCCAAGAAGGGACTCAAGCTGCTACAAGAGCAGGGCTTTGTGGGCACAGCGCCGGAGGAGGTGGCGCGCTTCTTCGCCAAGACGCAGGGGCTGGACAAGGCAATGCTGGGGGAGTACATGGGCGAGAAGGAGGAGGCAGCCATCAAAGTGATGCACGTCTTTACTGACGCGTTTGACTTCACAGGCAATGAGTTTGATGAGGCGCTACGCCGGTACAT…
>Isoform0000499
GGGCTGACGGCGATGTGCTCAGCTGCGCGAACAACAGCGCGGCGCAGCCGCTAAGCCACGATGCGTTTGTGAAGCTACAGTCGGCATGCCCGCAGCTAACGGCAGCAGCTGGCGGCGAGCAGGGTCACTATTGCTGCACGGAGCAGCAAATAGACGTGATGACCAAGTCGTTCTCCATCCCCAGCGTCTTCCTGGCGGGGTGCCCCGCGTGCGACCACAACTTCAAGCACCTGTTCTGCCTGCTCACCTGCTCGCCCGACCAGTCCACCTTCACCAACGTGACGGAGGTGCAGGCAGCACACGACACAAATGCAACGGTGGTGAAGGAGGTGTCATACTACGTAGCCCCAACCTACGGCGAGCGATTGTACAACAGCTGCAAGGACGTCGTGTACAGCG…
>Isoform0000500
GCCACCACCAAGCCCTGCCGCAGGCGAGAGCCCAGGGCAGCCAGAGCAGCCAAGCCCGGATTCGCCTGCCGATACTCCTGAAGTGCCGCCCACCCCAGCCCCGGAAGCACCGCCAGCCCCTGCCCCCTCTGCAAGCCCTGACGGCAACAGCAACAGCGGCGGCGGCAGCGACGACGACGAGCTCCCTGCTCCAACTCCGGCCCCATCCCCAGCTGTTGGCACGAGCGGGGGTCCATCCCCAACCCCGCCGTCCCCCAACGTGGTGGATGACGCGCTGTGCCAGCTGACTGGCTGCAGCGGCGACGCGCCCGCGCCCGACAGTCAGTCATCGCCCTCGGAGATCCCCAGCACCATCGTAGACATCATCGAGGACGAGCTCGAGTCCTCGCCCACGCCCCT…
>Isoform0000501
GAACGCCCAGTTTGCGCGGCTGCACGGCTCGCTGCGCCGGCCGCGTTCTGGACCTGTACGGCCGCTCGGTCAGAAGCCATGAGGCGCAGGGGCAGGGGCAGGGCGGCAAGATGGAGCGCCAGGGCAGCGGCCAGACCGGGGGCAGCGCCAAGCTGCGATTGCTGCGCTGCATGGCCGCTACCGCACATTGCGCGACGCGGAGGCTGGAGTGATGGAGGGATCCCCTTCCGCCGCATCGGGGGAGCAGCGCGGGGCGTCCGCCTCCGGCACGCCTGTGCACCCGCGCGCGCTGTCCTTTGACACGGCGGCTAGCGGGTGGAGCCACATCGGCTCGGATAGCCGCGCTGAATCAACCATGACCAACGGCGCCAACGGGGGCCAGTCGCTGTTTGAGAGCGC…
>Isoform0000502
GGGAGCTGCTGCACTAACTCGCTAGTAATTGTGCCGCTATTTCGCTCCTGCTGTGCAAATATGTGCAGGCTCCGGGGTTACCAGGGTTCTAGTGACTGAACCCTGGTTCTGCAGGTGCTTGACGACCTCGACCCCAGCATAGCTGCCTCTCACGTAGGCCCCAAACCTGCGCTCAGTCGCACAGTCCGCGCGCTATGCTACCGTGTTACCGCCCCCCAAACTTTGAGTTTGCCGGACTCGCGAGTGCAGCTTCTGAGGTGGGCGGAGCGCCCGCCGGGCATAGCTCCAGCCGGCAGCCCGCTGCCGGCTCCCACGAGCGTCTGGACGAGGACGAGGAGCGCGACCAGCTGCGCGCGGTGCGCGAGTTGCCGGTCTGCTTCCAGCAGCTCTTCTCGTTCA…
>Isoform0000503
TGGCAAGGATGTGATGAAGGCGGGCCTGTTCAAGCTGTGCTGGTCGGTGTTTGTCATCATGGGAGCGTACTTTTTCACGCGCAGCATCCTGCTGTGCATCCGCACGCTGGAGGGCAAGGACAACAGCGTGTTTGACACCGAGTGGAAGGGCTGGGTCCTGACTGGCTTTTTCTTTATTGACGCCTGGTTGCTGGGAATTTCGCTGCAGCGGATGGGCTTTGGCTGCCTGCGCGTTGGCATTCGCATCCGTGCAGCGCTCACCACTGCAGTTGCGCGCAAGTGCTACAGCATGGCACACTTAACCAAGGAAACCGCTGCGGATGCTGTGAGCTTTGTGGCAAATGACGTCAACAAGATATTTGAGGGCGCACAAGAGATCCACTACCTATGGGGCGCTCC…
>Isoform0000504
AAAGAGTCGCAACGACGTTGTTGTCGCAACATACCTGGCGCGGGCCACTTTTCGTTACAGAACGTGATTAGCCCGTCAACCCGTCTCCCGCCGTCCCCTACGTGCACAGCGCTTGCGCGCGGCTGCCTGTACCCCGTCCGCAGGCTCTCGACCCGAGCGGCGCTTCGACGTCCTTGTCTCTTGTCGCCTAGCTTCGATCACCTTGCGTAATTCGCTAGGCACACACACGGCAGGAAGCAGGGGCAACGGGAGCAGGAGCGTCATGGCCGCCCCTCCAGCGGCCGAACTCGCAACGGGTGGCGAGGGCGCCGCGACCCTAAAGGAGTCGCCGCCACCCTCTTTTCCGCCCGGCACAGCCACGTTCCCAATATCGCTGCAGGAGCTAAGCCATGTCAACGA…
>Isoform0000505
GGGGGACCACAACATCGCCGACTACATGACCGCCAAGAACAACATTGTGGTCGCGTACAAGGACATGGCGCACACCAACTCGTACGGCCTCATCCGCGGCCTCCAGTTTGCGTCGTTTGTGACGCAGTACTACGGCCTCGTGCTCGACCTGCTCACGCTGGGACTCACGCGCGCGAGCGAGCTGGCAGGCGCGCCGCAGCTGCCCAACGAGTTCCTGACCTTCCGCGACGTGCGCACAGAGACGCGCCACCCCCATCCGGCTGTACAGCCGCTACGTGGACAAGGTTCACATGCTTGCTGCGCTTCACCGCGGACGAGTCCAAGGACCTCATCCAGCGCTACCTGACGGAGCACCCCGACCCCAACAACGAGAACATCGTGGGGTACAACAACAAAAAG…
>Isoform0000506
GGGCAGTTCAAGGCGCAGGGCGTCAATGTAAGCGTCGCGGAAAAGGGCGAGGTGGTGGACAATGGGGACGGCACGTACCGGCTGCAGGTGTCGGTTGACTACGCGGGCGCCTGGACGCTGGTGCCCGCTGTCAACGGCACCCCCGTGCGCAACGAGGGCTGGGCAGTCACCGCGGTGCACGGGCCGCTGGGCGCGGGCGAGTGCGTGCTGGCGCACGCCTCGCTGGGGCTGGTGTGCGGCCAGAAGGACGTGTTCACTGTCAAGCCCAAGTGCGGCTCGGAGCAGTCGCGCAAGGTGACGGGCTCAGAGCATTTGACTGCCAGCCTGGCGAGCCCCAGCGGCAGCAAGTCGCCAGTGCCCGTCACACTGATGAGCGGCTGCGACGGGTACCAGGTCGAC…
>Isoform0000507
AAAGACGACTGGCGCAGTCACTCGTTGTCGCCATTTACTCTTGAATGTTTAGCGATCCACTAGACTTGCACTGCGTGAATGCCGCCACTGCTTTTACACGTCGGTTGCTAGCGTCAACCGTTGTCAAATCGGCGCCCACACAAGAGCCGGAATCCAAAGTGGACAGGGGCTGCATGACGGCTCACCGCCGACCAATTAGCGGCGGCTAGGCGCGCCCGATACGGCCGCCTACGCCACAGCGGGTCGGCATGCAGTACAAGGTTCCTGGTGTAAGCGGTGGATTGCTCCGACATCAACCTTGGCCGCTTCAGCGCTCAGATGCAGCATGTTGCGCGTGTCAGCTGGTATCTTGTATCTTCTTGCCAAGATATAAGCTTTGCAGGCGACCGCGCCTGTCGT…
>Isoform0000508
GGGGATCGCAAGGCAGCGGCGCAATGATGGCTGCCGCACCGGGCCAACTGCAGGGCAAAATGATGCCCACCGGTGTGCCGGGCCAGGTACCTGTCTCCTCAGCGCCAGGCATGATGGTGCCACAGAAATCATCTGGGGTACAGGGTATGGTCCCTGTTGGTGGCTCTGACATGGCGCAGACATCACAGCAGCCCTTGTCAGGCATGGTATCGTTGAACCACATACAGCAGGGACAGCAGCCAGGCATGATGCAGGTCAACAACATGGTGCCGGTGAATAGCGGCGGGGCTAGCAGCATGTCTGGCAGCTTACCGCCGGCGCAAACCTCGGTGCAGCAGCAGCAGCAAGCTGCGGCCGGCGGTTCGCAGCAGTACCAGCAGGGCAGCGTTGGGCCATCCT…
>Isoform0000509
AACCTGGAGCTGGCGCTGGCGCTGGCCAAGCGCGGCAACCTGCCGGGCGCGGAGGGCCTCGTTGTGCAGAGCTTTGAGAAGATGTTTGCGGAGGGGCGCTACAAGGAGGCCGCGGAGGCAGCCGCCGAGTCGCCGCAGGGCGTGCTGCGCACCCCGCAGACGGTAGAGAAGTTCAAGGGCGTGCCCACGCAGCCCGGCACTACCTCACCGCTGCTTGTCTACTTTGGCACGCTGCTGACCAAGAGCAAGCTCAACGCGTTTGAGAGCGTGGAGCTGTCCAAGCTGGTGCTGTCGCAGAACAAGAAGCACCTGCTGGACAACTGGCTCAAGGAGGACAAGCTGGAGGCGAGCGAGGAACTGGGCGACCTGTTCCGCCAGGCGGGCGACCCGAAGACCGCG…
>Isoform0000510
AGGTCTGCGGCACAATAACTTGCGACTCATGTACAGGTGACCAAAACATGCATTTATTACACAATTAGAGTCAAGAGGATTGTGCCTGGGAGCATCCTCGTCTCTGACACTGTGCCGCAGCGACGCGGAGACGCCAGCCTGGGTCGAGCTGCGCTTCCTCACAGAGGATGGCGCGCGGCTGGTGGTCGGATATGGCGCTCCGCCGAGGCTGGTGATGGTCGGGTGCTGGGTGGAGCAAGTCGCGGCAGGCAGCCGCAGGGAATGAGGAGCGTTACTAGAAGGCTATGCCGGGCGGTACTGTTGCTGCTCTCGGCACTTTTTGTGGCACATGCGCAACATGAGCAGATAGCATCACTTTCAAAACGGCGGCGCCTCTTGTTGGGCAGCCACCACCTCCGA…
>Isoform0000511
GGGACGCCCGCCATCGTCAGAGGCGTTCAGTTCCTCATTAGTTATAGGCCGTTTCACGGCATCAGGTTTCCGATCGCGCGCGGAACGCGGCGCCTCGTGCGAACTGCGAATTACCAGCTGCCCACCTCGCCTTGTGCGCACAACCTGTTTTTGTCGTGCGAGCAACTGTGGACATAATGTCTAGCCGGATGTCCGAAGATCATGATGTCAGCAACAGCGTGCAGGAGGATGACTCTACGGAGATGGACGCTGTCAATGCCACGGGCGATGACGACGTTGAGGACGAGGGGGGGCCCGAGGAAAGCTATGACACTGAGGACGAGGAGAACAAGGAGGCCCTCGCTGACAGCGCAGCGGCGGAGATAGCGCGCAAGGAGCGCGAGCGGCTGCGCGAGCAAG…
>Isoform0000512
GGGATACTGAAGCCGTACTCTTTGGTAAGATGCATCAACAATCCGGTCGCTGGCCCCGCAACGCCTGCATTGCCATCGATGGTTGCAGAGCCGCTGTCGCCCTGCAATACGCAGGCGCTCAAGTTTGACTGCTTCCCTATGTATCTCGATCAAACGTCACTCTGAACGCGCTGCGTGCGCCTTGCTCGCAACGTGGTATTGGCGAGACTAGGACTTTAATGGCGCTGCCACATGCTGCGACATAAGTCCTGAGGCAGGCACTGCATCCACGCTTCTACCGGCACTAACGTTCTAATTGAGGTGTATCTCAAGGAGTCTTTCGGCTAAGACAGCCTAATTACGACGGGCCGGCACGCTGGCCTTTTACAGGAAGGTAGCGCCTTTGAGCTGGACGACCCC…
>Isoform0000513
ACCCGGCAAAGGAGCAAGTGCTTCTCGTGCGCAATACAGACACTTCATTGTCAGCAGGGCCGGCGGGCGGCTTAGCGTCGTTCGTCCTTGATCGCCGATTGACGCTGCTTGCATCTCTTAACCGCCGGGTATCAGCAGGCCCCACTTTTCATTGTATTGGGGCGTGACTTCCACAAACCGGGAACGATATGTAGCACAGACATGATTCATTGTCTATCCAGCGTGGATGCTGGCAAGGCTTTTGGTGGCGGCCTACCTCGCAGCGGCTACAGCTGCGGCTGCACCCCCCGCAGCTGGTGCACCTGAGCGATAGTCAGCGATACCAGCTCGACCGTTTGACAATCGTTGTTGCAGAGACTCAACCCACGCCACCCCTGTAGCACGAGCTGCCGCCGCCAT…
>Isoform0000514
AGGCGGACATTGCGTGGATTCGCGTTCTTGTAGTCAATACACGGCCCTTTTTGCTGCGTAGCCGATCCGGTAGTAGTCCGCTGCCAGCGCCTGCGACCGCCTGAGGCTGCAATCGAGGCCCAGCGTCCAGGCCAGAATTGCACCATGACGGCCCGCTTTGCAAAGATCGAGTGACATATCCTGCCCGTGTGCGCGTATTTTGCCTCGGCTCGTAGCGAGGCGCTCCTGCGCGACTCCACGACGACTCCACTTGGGCAGGTGGAGCGTCGGCCTGGCCGGGAGCTTGCCCGGCCGTGCCCGCCGCTGGGGGCCTGGCGACGCCGGGATGAGCATAACCAACGCAATGGTAGGCTTGCGAACCAACGTGTATTGTACGCTGCTGAAGGAAGGCGACGTGGG…
>Isoform0000515
GGGGGAACGTGCAAAGTTGGTCTCGTGCGCTATTAAGAGGCATGCCGCCCGATAAAGGGCCCTGTTACCCGGCGCCAAACGGGACGCGCCCTCCAACATAGCTTGAGCTAGCAGTCCGCGTCGGGTCCGGCTTACCTCCCTGCCACCGCTTTGTGTGGGCGGTTGTCGGCAGGCAAATGGCTTCCCATCGCCAGGGGACCTTAATACTGGGCTCTGCCGACCTCACGTACGGGCGGTCGTTCGCCTCGTGAGGGGTGTGTGGGAAAGGGCCCCTGCACCGCTGCTGCGGTTTACTTCAGCAATAAGAGAGAGCCCGTTGGAGAGCACTGAAAAAACGAGCCCACAGGGAGGAAAAAGGGGCGAACTGGGGCTCGAAGCTCGATAACGAGGGGGGAGCTC…
>Isoform0000516
GGGCAAGCCCATCGTGGCAATATTGTGCGATGGCAGAGCAAATTGTAAGCACCGACCGTCATATCCTGGTTATATCAGTCCGGGTTGCGCCAGCATGTCCAAATCGTGCAAGGGCCTGTTGAAGGAGTACGTCAAGTGCCTCGTCGAAAGCGATTGCGTCAAGAAGGAAGGTCGCGACGTAAAGGACTGCAATAAAAACCCTCCACCCGAGTGCATTGGCCTGCGACAAACCTACTTCAATTGCAAGCGTGGAATGGTGGACAACACCAAGCGTATACGCGGCAACAAGGGCTATTGACGCTTCTCCGGAGCCAGCCTCCTGCAGCAGCCGCGTTTGAGCGGCATGCTAAACCCGTCTGTCGCTGAAAATACAATTGGCTCTGCCATGATGCGGACGCA…
>Isoform0000517
GGGACACGAGGCAGCACACACTCTTGACACACATCTGTGGAAGAATTACGGAGGCATTTTCCACCTTCATATCGCTGTCTCTTGACTGCGCTTTCGCAACGAAGTTGTTCTCGCCTCACTAGCGACCCGGCCGCGTTCTTCGAGAGCATTTGCGGCTTGCAGGCCACGCAGTGTCATGTGGCGGCATCGATAAATAACAGCGAATTGCAGAGTTCGAACGTTGGGGCGCCAAAGGATGGCGCCGCACGATGGCGCCAGCGCGGCGCAGCAGCTGCAGGCGGCCGGCATCAAAGACTTGCGGCTATTGACGGAGCGTGAACCGGCCTACCAGATAGACAAGGGCGTGTTTAAGATCGTCTACCTTTACGCCGTTACGCGCATATTGCTGCTGTGGATACA…
>Isoform0000518
GGATGGGCGGCGGTCCAGAGATCAGCGAGATTCAGGAGGACCGTGGGTTTGACTTTCGCCCGGCCGCTGCCGGCATGGGTATGGGCGCGGCCGCTGGCGCTGCCGCTGGCCATACGGCGAACAACTCGTCGTTTGAGATGTTTCTGCCTAAGAAGACCCGTCCCACTGGCGACAACGACGACCTCTTTGGCGGCGCGCCGGCCGTGCCAGAGAGTATGTCGTTTGGCATGGATGACCAGTACGGCGGCATGATGAAGCGCGGCTTGTCCCACTCGGACTGGAGCCGCCTGCAGGACGACGAGGACATTCTGCCGGGCTCCACCACCACCCCGTTTCCTTTTGGCGCGGCTGCCACAGGCGCCGCCGGGGCCGCGGGTCTGGCTGCAGCGGCTGCTGCCC…
>Isoform0000519
GGGAGGTAACCGAAGCCTATGCACCGGGCTTAGAACGGAAATATACCACCGAGCACACCCCGCTTAATACCCTAGGAAACAATAAAGCCCTTGTTCGCTGGCGGGCGGGCCAGCGCCAACCGTGCTGGCGACTCTGGCTTGCCGTCGGGAGCAGTGGCAGCGGTGATCAGCACCCAGCAGACCTGCGCGGGAGGCTGAGGCTAGTGAAAGGATGCCACTGGTCAGCAATGGGTCTAGTCTGGTGCCCGCCGTCAACCAGGCGGCGGCCACGCCTGGCGCGGGTGTGGCCCGGACGGCGGCGATTGCGGGAGGGGCCTCTGGCCTGCGGCCAGCAACGGTGCGACCGCGTGAAACGCCTGGTGCACGGCGACCGCTGAAGCCACGTGCCTCCAGAGTGGG…
>Isoform0000520
ATAGTCGAAACCGACGCTTCCCAACTTTGCGACTTTTAATCAGGGCAGACATCTTGTAGATGGTTTTATGTCTGCGTCACCACTTGCGTTGTAAGCCGTGCGCCGCTTTGGCGGCAGCAGCAAATACGTGTCGCTCATGCCGCCTGTCCCATTAAATCCGCACGGCCGGCGCCCGTCGCTACGCCATGTTGATATACCTAAACCAGAACCGCTTGTCGACCCACAACAGCGTGAGGCCATTCGTCAGCGCAGCCAAGAGCTATATCGAGACATGCTGGTGCTGCTAGAGCGCGCGCAGAGTGCGCTGCAGACATATGGCGCGGAGAGTGACGCACTGGACCGGGAGTTGCGGGGCGCCGCTGACGCGCTCACTGAGCTGCACCGCTTGTCACGTGGGCA…
>Isoform0000521
GGGCTCATATTCTTGGGCTCAGTCGGCGCGGTGGCTTCAGGCTGCACACTCCCGGTGTTCACAGTGGCGTTTGGCGACGTGATAGACAAGCTGGGCACGACAGAGGCCCGATCCGACATCATGGACCTGATTGACCAAATCCTGCTGTGGTTTGTGTGGCTGGGCCTCATCGCCTTGGTGGGCGGGTACCTGGAGATGGCGTGCTGGCAGTCAACAAGCGTAAGGCAGACGGTGCGGCTGCGCAAAGCTTACCTGGCCAAAGTGCTGGCCAGTGAGGTCGGGTACTTCGATGTGCAGGCCAGCCCCGGGCAGCTGCTGCAGGGCCTGAACGAAGACTGTGCGACGATGCAAAAGGCGATTGGTGACAAGATGGGCAGCGTACTCCACAATTTTGCGACC…
>Isoform0000522
GGGAATCATAAAGATGTTTTTGACTCCTCAGCGAAGCAGCTTGCAGCGACGCAATCGTTTTCACAGCTTCCCGCAAGCTGAGCCGTCGACGCTGCAATTTGCATAACGCCGTGGCCGCCACCTTGTACACACCTCCGAGCCCATCGCGACTCCTATCGCCCCGTGTGAACCGCCTACAGGAAAGATACTGGCTTTCTTTTGTTGCTCGCATCAAGCGCTGGGCGCTCTATCTTTGGGTCGACGGCCTGGAAAGCATCGAGTGCGGAGGGTTGAGCACGTGGGAGGGCGCTGCGGCCACACCTATTAGTAACCTTCGTTTGAGTTCTTCGATCTGCACCGCCACTAGTGCTGCGAACGGTGCAGTTGCTCTTACCCACCTGGCGGCCGATCGATACGGCG…
>Isoform0000523
GGGATACCTGGCGCGGGCCACTTTTCGTTACAGAACGTGATTAGCCCGTCAACCCGTCTCCCGCCGTCCCCTACGTGCACAGCGCTTGCGCGCGGCTGCCTGTACCCCGTCCGCAGGCTCTCGACCCGAGCGGCGCTTCGACGTCCTTGTCTCTTGTCGCCTAGCTTCGATCACCTTGCGTAATTCGCTAGGCACACACACGGCAGGAAGCAGGGGCAACGGGAGCAGGAGCGTCATGGCCGCCCCTCCAGCGGCCGAACTCGCAACGGGTGGCGAGGGCGCCGCGACCCTAAGGAGTCGCCGCCACCCTCTTTTCCGCCCGGCACAGCCACGTTCCCAATATCGCTGCAGGAGCTAAGCCATGTCAACGAGGCAAAGGACACGGCGTGGCTTGTGGCT…
>Isoform0000524
GGGGACAGTCCCTCGCGTTTACACCCTTTCCACATAGGCGCGCACGCTGACTGCTTCTGCAGGTGTAGCAAACGCACCGGCAACAGCAACGCCCGGCGCACCTCAACTGCAATTCCTCTGTGCGCTTAAGTTTTACTAGCTGAGACCCTCATCCTTTTCTTTATGACTGTGATGCCGTGACAGTTTCATTTATAAGCAGCCCGCAGAGCGCGGCTGTAGCAGAGGCGGTGAGGGGCAGCGACTCTCGGTTGCCTGCGGGGGTCAATGGCCACGATGGCGCAGCCACAGTTCGCGGCGTGGGCCCACTCCGTTGATGCGGTAGCGGCCCATTTCAGCACAGACTTGAAGACCGGGCTGAACCTGGAACAGGTCGCAACGGCGCGTGGGAAATACGGGGCC…
>Isoform0000525
GGGACAGTATCAAGCAGCTGTTGAATGCTTGCAGGATGTTGTCACTGGCATAGGCTGCGTCGATGGCGCTTTCAACGAGCGCGCACAATCACCAACCTGGTCGCCAATCTGGTCGCCAAGCTGGTCACCAATCAAGTGCAAACGGGGTTGTGGAGGCTGACGCAGCGTCCACTAGCAGGCTGTGCGACGAGCGGGTGGAGCAATTGATCGCCCAAATACAACCAGAAGCTTACTCAGAGGAGCGACGCAGAAACATTGTTGCCTACGTGAAAAGCATAATTGAACGATGCTTCGCCTCGCAGACGGTGGTGGCCTTTATGTTTGGCTCCGTGCCGCTTAAAACGTACCTGCCCGATGGAGATATTGATCTATCTCTGTTCCAGCTGGCGGGACCGCCAC…
>Isoform0000526
GGGATTGCACAGCGATTTGCATAAAACTTCCGTTTGTGCATTATCATCCAACAGCTAAAGATTACCAGCTTGATTAGCTAGCGAGTTTCGAGTGCAACTCGCTGCATCGCAACAAGCCCCCAGGAGCCTTTCCAGCCGCTCCCGTTCTTCAATTTTAAGACTCCCATTGGCTTCATATTCCTTTCAAAAAGTTGTTGTGGCTTGAGGCCGCGCGGCGGCAGCCGCTGAGTCCCACCACTTATCAGCAGGCACTATAATCTGCTTGTTGTGGCATCATACACACTCGGCTAGGTAGCGGTCCCTAGCACAGCAGGCGGGCGGCGCCCCGCCGCTCGCCGCTCGCCACCATGTTTAACGGAGATGCGCTGGTGGATGAGGAGATGGGAGACGCGATGCTGG…
>Isoform0000527
AACATACCGAGGGTAGTGGCGCAATATGTCAAGTTTCCTGGCATCGTTGTTCGGCAGAGGTGCAGGCCGTAGCAACTGCTGGTTTTAAACGCCCTGCTGGCTTCGGGTCGTCCTACGCTGCTGGTTGCCAGCGAAGGGGCTTCCCACTGCATCCGCAGCAGACCAAAAAAAGTTCCAGACAACAGTCGGTGGCAACCATGGACGCAGGGTAGTGGCTACAAATGGCGGGCCTGCGAGAGAGCAGTGTGGCGCAGTTGGGTGCTTTGGGTGCTGACGCCAGCACCAGCTCCAGCTGGCTGACGAGGCCGCTGGAAGAGTACCTAACTACACTTCGCAAGGGCGCATGGCTGCTGAAGCATGGCCGCTACGGCAAGCCCAAACTGCACTATTTTAGACTAA…
>Isoform0000528
GGGAATGGCAGCAGCAGTCTCTGCACTTCATCTTCACCGACTATAGCCCACCGCAACGCGGCCGTCGCCCGTCTGGAGGCATGGCATCGCAGGGCAACGCGCCGTCCACGCCGGAGCCGACACCTGGTACCGCTACCTCGGTGCAGCCCTCCGACTCCGATCTAATGTCAGCGCTCGGAAACGCATCTAGCGACACGCGCAGCCAGATTAGCAGTACCGTCGGGGAATTGTCGACGGGGCTGCCAACAAACAGCGACGTAGCCTCTGGCACCCCAGGCGGCGTGGTGCGCAGCAGCAGTACCGGCCGCTACTACTCCGTCACACGCAAAACAAGCGTGTTGCGGCGGCAGCGTGAGCTGGGGGCCCGACACTTACAAACGAATGTACTCGGCTCCCGGC…
>Isoform0000529
GGGATGACGCGCGCCATAGCAAGTGCGGACGAAACCATCATCAAGCGCCTGGACGCGGGCGCAGCAGCAGAATCGCGTGATGCTCTTGCTAAGGTCCTGTATTCCCGTCTGTTTGATTGGCTGGTAGTGGCACTCAACCGGAAGATCAGTGCATTGGGCGACTCAAATGGCACGTCTTCCTACTGTCATGACCGATCAATCGGCATCCTTGACATTTACGGTTTTGAGAGCTTCAAGAACAATAGTTTTGAGCAGCTATGCATCAACCTCGCAAACGAAAAGCTGCAGCAGCAATTCAACGCCACTGTCTTCAAGGGCGAGCAGGAGGAGTACAGGCGCGAGGGCATTGACTGGTCATATGTGGAGTTTGTGGACAATCAAGACTGCCTCGACCTGCTG…
>Isoform0000530
GGGGGTAACATGGTTACGACCGCCAAGTACAACGTGGCCACCTTCCTACCCAAGTTTCTGTTTGAGACGTTCAGCCGTGCCGCGTACCTCTACTTCCTGGGGCTGGCGCTGCTGGCTTGGTTCCCGCCGGTCAGCCCGTACGGCGGGATGGGCATGACGCTCGCGCTGAGCTTTGTGGTGCTGACCGGGGCGCTCAAGGCGGTCGTGGAGGACTACAAGCGGCACGTGGAGGACCGGCGCGCAAACGCGAGCAAGACGCACCTGCTGCTGCCGGACGGCCTGGCCAAGGACGTGCGGTGGAAGGACGTGCGCGTGGGCCACCTGTTACTCATCCGGGACGATGAGCTAGTGCCCGCGGATTGCCTACTGTTGTACTGCCACCGGCCAGAGAATGTTTGC…
>Isoform0000531
GGCAGTTGGTGGCGGTCATGGAGTCTGAGATTGCTACGCAGCCGGTGGTGGTGGTGGGGAATCAGCCGGCAGCTGACGAGCTGGTCGACCCCGCGCTGCAGCAGGACACGACGCAGGACGTAACGATGGTTGAAACCGACCAGCCGCAGCAGCTGCAGCCAGCCTCTGTCAGCAAAACCCTAAATCAGGCGCCAGAGCCTGGGTCGCCAGAGTGTGGTGAGGAGCGCACTTCCGATTCGTGCACTGTGGCACTCGCCCCCCCCTAGCCCGACGGAGGCGTCCTCCATCCCTACACAACAGGCGGTGGAGGAGGGGCCTCCGCTGCGGGAGAGCCCGGACGCCTCCTCCAGACAGCCGACAGCAGGGCAGCCGCAGGAGTATGCGCTCGCGGAGCAAATG…
>Isoform0000532
GGGAGCTCCTGCCGGAAACACTAGTTCTCAGAAATTCCCTGACATAGCGCACTGATCAGCCTTCCGCTACCATGGCTTTGCATATGCGCGTCGGGAGCGGGCCATTCACCTCCCGCCAGCGAACTTTTTATCGTACCCTCGGCAGCTTGCCGAGTGCTTTCACCTAAAAGAACATGCATGTAAATAGGTATCATGATCCATATCAACTCTAGGTGTGTCTCATCTCATTGTATACAGCGGCAGAGTTTTGAGGGTTCAGTCGTTTCGCCCTCCGGCACGAGGTTTCGACCAGCCTCCACGCAGCGGTGGCCGGCAGCCTTGGCGACGCTAGCGGAGCAAACCGCTTGATCTATATAGATGGTGCAAGGCGCGCGTCTTCAGCCTGGCTCTGTTGAGACA…
>Isoform0000533
AAGTTGGGTCCGCGCTTTACTGCGATGACAGAAAAGTTGCAATCGGGGGTGACAGTGTAGCGGGCGGTGATCGCGAGCCAGCAGGAGAGACGAAAGGCAACGCTATAGATATTTGGGGGCTTTCACTTGGAGCGCTGCGGCGCGATGGAGGGTCCTACGACCCTGTCATCCTACGGCAGCCGGCGCAACTTCGACTCCGCTGACACGGCGCCCTGGATGCGGACGCCCGTCAAGGCGCTGGAAGCGGGAGGTGCTAAGCACAACAAGTTTGACAGCTTTACCTCCATCAACACTACACGATACAACGACGACGAAGATGATTTTTCCTTCCAGCAGCCTCGCAAGGGAAGTAAGGCTGATCAGAGCAACGAAAAGGTCGCCAGTATGCTCTTTGAGGCT…
>Isoform0000534
GGGGAGCTTTCAATCCCCGAGGTGCTGTGCAGGAAGTCCTGCAGCACATGTGCAGGCCCGACTGCAGCTGTATGCAACATCAGCCTGTACGAGCTGCCTGGCATGCAGGGCACGCGCCTGGAGCTGGTGTATGAGCTGCCATTGCAAGCGGAGGTGCAGGCAGCGCCGCACTACATCGTGTTGGGACCTGTGCACGGCAACCTGACCGGTTTGGTGGCTGGCTTGGACAACGCCATCTCATCCTTTGAGTTGGCGTGCGAGTGCGAGGCAGATGTATCGTGCCAGGAGCGGCTCGGCAGCTCAAATTTTACGCTGTATTCTGATATTTATAATGATGCGGCGCCGTCCGTGGACGTCCCCGCTGCTTGGTTCACGTTTGAGGCGGATGGGACCTGCAAC…
>Isoform0000535
GGGGACGTGCGCCAGGTCTGTGTTTTTCCTTGAAACGGTCGAAAGCGCCACCCCCTCCGCGACCGCAGAGATGCGCTGAGCGTCGCAAAGGATTACGTACCTCCAGCGTATCTGGGCTCGCAGCTTCGGAGATACAGGCGGAACTGCCAAAAGCGCTGGTCTTAGAATTTTCTTGGCGCCTCCGCGACGATAAACACCAATGCAGGGGTTTCATATAGCTGGCGTGCGGAATGCTGTGGCAGAGTGCCGACCAAAAAGCAGCAGGCAGGTGGGGGGAGTGCACGACGCGACAGCGAAGACGCGATGCCTGGGTAGCGACGACAAACGCCGCTGCTGCCGCTGCTGCTGCTGCTGCTGCTGTGGCTTGAGGGAGCGCAGGCAGCTTGCAACTTCACAGTT…
>Isoform0000536
GGGTACCGACTGGGGCTGCGGCTGCCGCTGGGCACCGACACGCGCGGGCAGCGGTACTGGGCGCTGGGCGGCAAGGCGGGCGCGTGGCGCATCTGGGTGGAGGACGAGAGCAGTGGCAAGTGGGGCTGGTATGAAGGCGAGTCTTTGGATGCGCTGCTCGACTGGCTGGCCGCCGGCAGCCTGGACGCGGAAAGCCAGCTGCTGGATGCGCTGGAGCGTGCACCCATCCCACGCGTACCCGTACCCCACCACACCAAAGACGACGACGCGCGCCCGCCGCCGGTCACTGGCCGCGAGCTGCAGGCGCGGCGCGGCGACTCTTACCGTCACGTGCTGATGCCGCACCTGCGTGGCGAGGGCAACTGGCCGCAGCAGGGGGTCAGCTTTTCGGACTTGGCA…
>Isoform0000537
GATTGGTTTCTTTGACACTCTGTGCGCAATACCGCACAGCACATACCCAGCTTTGGATCCCACCAGCCAGCCTGAGCCCTTTAATCAGCTCTGTACTGCCTGCAAGGACCCCAGCGCCTGCAACCACGAGGATGACTATTTTGGGGAGGTGGGCGCGTTCCGCGGCCTGGTGGAAGGCAGCTGCGACGTCGCATTCACAAATATGAGGGTTCCGAGCATGTACGCAGAGGACGGCAGCTTCAGCGAACGACCGGACTGGTCAACGCTGCCGGCAGACACCTTCCGCCTCCTCTGCTCCCAAGGCGGCTGCAGCCCAGTCGACGAGCCTGAGCAGTGCAACATGGGGCAGTCGCCAGGACGTGCGTTTGTGGCGAGAGACACTTGGAACCGTTATGGGCG…
>Isoform0000538
GGGGGGTCGCCCCCGCCGTGATCGTGATCGTGATCACCAGCGATGGATTGTGCCCAGCTGCCGCGCAGCGGACAAAGCCCTCGGCCCGTGCAGCTGGGCAGCGTCATTCTCGGATCTGGGCTGCCACGGTTCACAAGCGGAAGGTTGTTGCAGCCTGCTGTGGCGAGATCTCGGCGATTGGCGACAGGCCGAGCGGCAGTGTCGAGGGGCCACCTAGCGGGTCTGCGCGTGCTGTGCCTGAAGCACGGCAGCCAGTATGACAAAGTGTCCGCCGACGTTGCTCCCAATGGTAACGAGAATGGTACTGTGGTCGGCAAGACGCACTCGTTCTCCAAGATTCTGTGCGCAAACCGCGGGGAGATTGCCGTGCGCGTCTTCCGAGCTGGTACAGAGCTCGGC…
>Isoform0000539
GGGGAGCTGGGCTACAAGGTCGAGCGCCACCTGCGCAACGGCGACGTCGTGCTGTTCAACCGGCAGCCGTCGCTGCACAAGATGTCGATGATGGGCCACAAGGTCCGCATCCTGCCCTACTCCACCTTCCGGCTCAACCTATCGGTGACGTCGCCCTACAATGCCGACTTTGACGGCGACGAAATGAACATGCACGTGCCGCAAGCGCCCGAGACGCGCGCCGAGACGCAGCAGATCATGGCGGTGCCTCGCAACATCGTGTCGCCACAGTCCAATCGGCCTGTGATTGGCATCGTGCAAGACACACTGCTCGCATCACGCGTGATGACGAGCCGCGAGACATTCATCGGCCGCGATGTGTTCATGAACATCCTGATGTGGCTGGAGGATTGGGACGGC…
>Isoform0000540
GGGACTTCGGGCTGGAAGCGATATGTCCATGGTAGAGTTTTCGTTGCTGCTCCGCACGCCGCGATAGCGTGCAGGCTCGCCCCGACCTGTTATCTGCCATGACTTCACCGGGGTTGGCGGTGTCGGGCATTGACATTGGAGACGCCACCTCATGCATCGCTGTGGCTGATCGCCGGGGCGTGACCGTGGTGCTCAACAAAGAGTCAGTGCGCGAGACGCCCAGTCTCGTATCTTTCTCCGCCACGCGGCGTTTAGTAGGTTGTGACGCGGCGCCCAGCCTGACCACCAATCCCGCCAACACGGTGGGCCTACTCAAGCGCCTCCTTGGCAAGGCGGCCGCCGACCCGGGTGTGCAGGCCGACGCAGCTACCATGCCGTACAAGGTAGTGGAGGCCGCCG…
>Isoform0000541
GCCGCACCAGCAAGCCAAACATATTGCATCTTTGAGCTTTGGAAAGTGCATCTGCCGGTCAACTTTCGAGGTTAGCTCTCCAAACCACGCCACAGCTGCAGTACCGCTGAAGCCTTGCACCTCTGTCTCACCTGCATTCCGCACGCGCCGCCGTGTGCGGCGCAATGCGGCCTGTTTGGCCGCCCAGGGCGGCGATGAGATTGTTCGCACCGCTTTAGTAAAGTCGAGGCTTTACGGCCAGAACGGTTCACCCGCATGGGCTTCCGCGACTGGCTATTGGGCCGCTACAGCAATGCCCAAGAGCTGCAAAGCGACGAAGACGACGGGGCGCGCATTATTGATGAGGTTGACTATGACCTCATGTGCGCTTTGGCGCTTAGCCTATCGGAGAGCGAGGCG…
>Isoform0000542
GGGATAGCGGGGAAAGAGCTCTGATCTCTGCAGATAGCTTGTGCGGCAGCACCGGTGTGCTTGCAGATCAGTTTTGATGCGTGCTATGTGAAGCTTCGGCAGACAATACGCAATGCTTGTAGACAGGCTCACCCGCACAGGCGGCCGCGCTAGAAGCTGCTGAGAAGGTGTTGCGGGCCGCGGCTGCGTACGACGAGTACCGCGAAGTGTCGCAGGCCGCCGAGGCAGAGGGCAGTGGGAGTGCAGGCAGCGGCGGCGGCAGCAAGCCCGTGAGAATGGTTATGATTACCGGGTTTGAGTCTTTCAACGTAGACCTATACAAAAAGGTGTCGGTGGCTCTGTCGCGGCGTTACCCGGGCACCAGCCTGCGCGTGTTCAGTGACCGCGACATCGCAGTGC…
>Isoform0000543
GGGAAGAAGGCAAGACCTACTGTTCCCCGGGTGTTTAACCCATGCACAAACCCGCGGCGTACCGTTTGCTTCCGAGGGCGTGCCCACTGGGCCAACTGGGCCAAAGGCTGCAGCAGCGTTGCACGATAAAATAGGTCCCCGCCCTTGCGACGTGCGGGTGGCTTCTCCCCGGAGCCTGGGCAAGCAAGTTGGCGGCATATCGGGTTGGATGTAAAGCTCTGCGCGCCGGCCGCTGTACGGAAATGCGCGTAGGGCCGTGTGGCGCATTCATGGCAGGAGTACTTTTGGACAAGGCGGGACGCACCGTCTGATGGGACCGCGCTTACTGGTGCTAGTTTTTTATTGTTTGTTCGGCCTTGCGATCACCAGCTCGCAAGTCAGTGAACCGGTATCATCTAC…
>Isoform0000544
GGGTAACTTTAAAAAACTAATTTATAAGTTTTTAAAGTTGCACTAGGTCTACCTAAAGGTTGTTGGCTAAAGCTAATAAAGCCTTTTCGCTAAACCTAACTATTGAGTAATTTTTTGTTATTCAATATCTGGATAATTGAATTTCATTCAACAATTCAGTTATCAAAAAATAGCATGGAGAGTTTGATCCTGGCTCAGGATGAACGCTGGCGGCATGCTTAACACATGCAAGTCGAACGAGGTTGCATGATACCACTTCGTGGTACCATTTAACCTAGTGGCGGACGGGTGAGGAACACGTAAGAACCTACCCCTAGGAGGGGGACAACAACTGGAAACGGTTGCTAATACCCCATATGCTGAGGAGCGAAACGGTGAAAACCGCCTAGGGACGGGCTT…
>Isoform0000545
GGGGCGCGCCGCTGCCAGTTGTTGCTATCATCCTGCCGGGCATCTGCCAGGCAAATTAACTATCAGAAGACCTTTCGGACCTGCGTGTATACCACTGAAGCGGTCAGAGTGCAAAAGGCTATAGATATTTGGGGGCTTTCACTTGGAGCGCTGCGGCGCGATGGAGGGTCCTACGACCCTGTCATCCTACGGCAGCCGGCGCAACTTCGACTCCGCTGACACGGCGCCCTGGATGCGGACGCCCGTCAAGGCGCTGGAAGCGGGAGGTGCTAAGCACAACAAGTTTGACAGCTTTACCTCCATCAACACTACACGATACAACGACGACGAAGATGATTTTTCCTTCCAGCAGCCTCGCAAGGGAAGTAAGGCTGATCAGAGCAACGAAAAGGTCGCCAG…
>Isoform0000546
GGGAATGCAGTGCCCAATGCATCACTGAAAAGCGCACGTGCTGCATCTGGCCGCGCGCCGAGCCATCGCGCGCGCCGTCACCCCCGCAGCTGTCGCGCCGCCGGCACCCGACACCCACCGCCGCGCGCAGCGCAGTAGCTGTGACAGTGCCCGGTTGCGGTCCGGCCCGCCACTGCCGGTGGCATACACTGCCATGGACGTTCTTCATGGCACGTATCAGGGCGATTATGTCCCCCCGCGCTGGGCGGAGATGGTGTCGCCGCATCTGGAGTCGTTCAATCACTTTCTGACGGCAGGCATGGCGGAGGTCGTGGATAGCATGGAGCCGCTGGAGTTCACGCTCAACAAGGGCGAGGCGCAGCATGCGGTGCGCCTGTGGTTTGAGAACATACGGTTCGA…
>Isoform0000547
GGGTGGTGGATGACGCGCTGTGCCAGCTGACTGGCTGCAGCGGCGACGCGCCCGCGCCCGACAGTCAGTCATCGCCCTCGGAGATCCCCAGCACCATCGTAGACATCATCGAGGACGAGCTCGAGTCCTCGCCCACGCCCCTGCCGCCGCTGGTGCCGCCGCCGCCGCTGGACCCCTGGAGCGGGCAGCTGCTGGGCGAGCTCGGGGCAGCTGCCGCGCCAGGCCCCGCGCCGGGCCCCGCGCCGCTGCTGGACCTCAAGGAGGGCCTGCTTGAGTCGCTCAATGCAACGCTCGACCTGTGCGTCGCGATGGACCTCAACTGCGAGGTCTGCACTACGCCGGAGGGCTGCGCATCCTGCCCTGACGGCTACCTGCTCATGCACTTCACTGCGGAGGACA…
>Isoform0000548
GGGCCCCTACTCCATGAGCGCAGCGGTCTGAAATCAAAGGAGTCTTGGATTGAAGGGCGCTTTGTTTTTCTTTCACGCAAGCACTCGCCAGATCGATCCGGCGGATGTCGATCGGCATCCTTGGCGTGAGGTAGCACAGCCGTGACGTTTGCGCCTGATGATGGAGTCGGGCAACAAATACCGGCTTGTCGCCGGCCTGCAGAAACCAACCCCAGGCATCGCACGAGGATGTATCTCTCTTTTCATACTTTTGCTGGCACCGTTACGGCACTGGGCCGCTGCTGGTCAACGTGCCGTGTGTGTCGGAGGGTACCGTGACGATGGCCGAACGTCGCCGCCTCCACCTCCAGATGGAGACCGTTATGTGGCAGTTGACGTCGGCGAGGAATTCAGCTGTGG…
>Isoform0000549
GGGATCCTTGAGCTGCGTTCTCGCGTGATCATAGAAAAGGTGTAATACGATAGGCTAAAAGTGCGTCCGATGCCTTTCAGTAATCTTTTCAGTAACTATCAGATCTTTCCGCAACTCTTCAAGCAGGCCAAGCACCGCCCCCACTCGATTGGCACGTTTTAGGCAAACGTGGTGATGGGCGCATTCTAGTCTGCTTAAATCCTTTAATCTTCAAGAGCTTCGCAATTACTTCCCCAGCAGGCCATTGTCCCGTTTTTTCTAACTGTGGCTCGCGCGAGCCGCCTTACAGCTGCTGTTAGATGTCCTGCGTTCTTTGACAGATGTTCGCAAGTGTAACAGTGATTTGAGCCGTGGCTCAAACAAAAGCACCCGCTGCTATGTCAGCCGGGCACAAGCAGC…
>Isoform0000550
GGGAGACCCAACAACAACAACCGCCGCATCCTTACGCCACCGCCCACACCGCCCGCCCATACACAAGCAATCATAGTGGGTGGTCCGCTCTGCATCGCTTGCGAGCACGCTGGCGCTATGAAATCTCTGCCCACACTATCACGTGGTGACGAGCAGCACAGCTTTTAGTGCCGATACGACCCTGAAGGTGACGGGCAGATCGCGTTGACAGAGGCAGCGGGGCACCTCGAGAGAAACTTATACAGGGTTGTCGTACAGGGGACAGAGTTATGCCTCCGACTATCAGTGAGGCAGCGGCGCCACAGGCGGGTGCCAGCGACAGTCGTGATAGTGATGGGCGGCGTGGGGCAAGCCGAGAGGTATCAAGCGACTGTAACGACGTCCAAGATTCCGATCCGA…
>Isoform0000551
GGGCACACCCAGGCGAGCGCAAGTTTGTGGCGGGCGCGATTGGGCCCACGAACAAGACGCTGAGCGTCAGCCCGAGCGTGGAGAACCCTGCGCTGCGCGGCATCACGTACGACGAGGTGGAGCAGGCGTACTACGAGCAGGCCACGGCGCTGTACGAGGGCGGCGTGGATTTGTTCCTAGTGGAAACCATCTTCGACACGCTGAATGCCAAGGCCGCGCTGTATGCGCTGGAGCGCTTCTTCTCGGACAAGCAGTGCCGCATCCCCGTGTTTGTGAGCGGCACCATCGTGGACAACAGCGGGCGCACGCTGAGCGGCCAGACCAACGAGGCGTTCTGGACCAGTGTGTCGCATGCCAAGCCCTTTGCGGTGGGCCTCAACTGCGCGCTGGGGGCATCTG…
>Isoform0000552
GGGGAACAATGACAACTTGGCACGTCTGAGCTGCAAGATCGTGTCACCGCTGGTCTTTGCGCACGTGCGTGCGGCGTACCCTGGCATGAGCGTCAGCGAACAAAACTGCCACCCGTTCCAGTGGGGCAGCTACATGTTCATGCACAACGGCGTGATGGGCGGCTTCATGCGACTACGCCGCGCGCTGCTGGGCGTGCTGAGCGACGACGCGTACAATGCGGTACAGTCGTTCCACAGCGACAGCGCCGTCGCGTTTGCGCTCTTCCTGCACCACCTGCCCGACATGCGCGCGCGGCAGCCGCCCGAGGTGCTGCTGCAGGCGATGCAGGGCGACCATCGCGTGCATCTCGCGCCTGCAGTCTGCAGAGGGCGTGACCGACCCCTCGCTGCTCAACTACG…
>Isoform0000553
GGGCTCCGCTCCGATGTACCTCTCTGTAGCCGTAGCCTCGACTCAATGACCAAAATTAAACCATAGCCCGACGCGAGACTGGCGATGCGCTTGTCGGCAGGCGCACCCGCCGTTCCTGCCGCTTGACGCATCGAGCCCGACACCTGGCCGCAGGGGGGGCAGGGACCACCTCGCCCGCCCCCGCGGGGGACTAGGGGCTGGCAGTGTTGCTATTTTTAATAATCGTTGCCAGGTGTCGCCACCTGCCGGCGACGCCGCAGTTTTGATCAAGAGACACCTCTCCGGCTTGCGATAGCAATGAGCTGCAATGGCGGTTCCGCCTCGCTGCACTGGGAGGCAGCGCCGCCAGCGTCTGGTGGAACGGCTACCGCGCACGATCGCGACGTAGAGGAGCTAGGT…
>Isoform0000554
GGGGGCCGCACAGGAGGCTGCTAAGGGTACCGGTAAAGGGCCGAGCCTTTTGAAGGTACTCATTAGCACGTATGGCAAGGATGTGATGAAGGCGGGCCTGTTCAAGCTGTGCTGGTCGGTGTTTGTCATCATGGGAGCGTACTTTTTCACGCGCAGCATCCTGCTGTGCATCCGCACGCTGGAGGGCAAGGACAACAGCGTGTTTGACACCGAGTGGAAGGGCTGGGTCCTGACTGGCTTTTTCTTTATTGACGCCTGGTTGCTGGGAATTTCGCTGCAGCGGATGGGCTTTGGCTGCCTGCGCGTTGGCATTCGCATCCGTGCAGCGCTCACCACTGCAGTTGCGCGCAAGTGCTACAGCATGGCACACTTAACCAAGGAAACCGCTGCGGATGCTGT…
>Isoform0000555
GGGGAACATATGAAATGCAAGCCCCCGACATCTTTAAATTGCTGTCGATGGTGGGTGCTTCAAGGTGAAGCATGCCAGTCGATACGCCCACCAGCTGTGCTGCGCCGCTGCAGGCCGAAACGAGCTTGTACCAAAAGCCTAATTACCCCAACTGCGTTGCGTGGAGTGATGACAACCTGCTAGCGGTGGGCGCCTCGAATGCAGTCACTATCCTGCACCCCGGCGATCTAAGTGGGCCCCGCGCGCACGTCACTATCCCGCAACCGCCCGATCTCGACCCTTGTGCTGTGGATGGTACGCCCACAAGCAGCGATGGCGCTTCGCACCTACTTTCCTTTATGCGCGAAAATGCAACTAAATCAACGCATCCAAGCCTGGTGCTGGAGGCGCTGGCGCGGA…
>Isoform0000556
ACAGAAGCAGGGCTATCTTGGACTAGGACGCTTTTATTAGGCTGCTAAGCCACAGTCTTGAGTGTTCATTGCAGCGAACAAGACTAAGACTTTGCAACGCGATGCAAAAATTTTAAAGCCCGACACAGCTAGGCTGAATGGAAACGCTGCAGCGGCCGCTGCTGCAGCAAGACAATAACCATAGTCCAAGCTTACGCAGGCTGCGGGGCCTAGCAGGTCTGAGCCGTGCGTTCCGCGCTCCAGTGCTGCGGGAAGCGGAATCGTTGGATTACGACCAGCCAGGCCAGAGTGCGGCCTACCACGCTCGTCTGGAAGACTCGGGGCCCGAAATACGCCACATCTACGGGTACACTGGCCACACCCTCGGAAAATTTATCGTTACTGTCACAACCGGCTTGG…
>Isoform0000557
GGGAACAACAACCGCCGCATCCTTACGCCACCGCCCACACCGCCCGCCCATACACAAGCAATCATAGTGGGTGGTCCGCTCTGCATCGCTTGCGAGCACGCTGGCGCTATGAAATCTCTGCCCACACTATCACGTGGTGACGAGCAGCACAGCTTTTAGTGCCGATACGACCCTGAAGGTGACGGGCAGATCGCGTTGACAGAGGCAGCGGGGCACCTCGAGAGAAACTTATACAGGGTTGTCGTACAGGGGACAGAGTTATGCCTCCGACTATCAGTGAGGCAGCGGCGCCACAGGCGGGTGCCAGCGACAGTCGTGATAGTGATGGGCGGCGTGGGGCAAGCCGAGAGGTATCAAGCGACTGTAACGACGTCCAAGATTCCGATCCGACGGTGTCAT…
>Isoform0000558
ACCAGAGGCTGTTGGCAGCCAGCAGGCCACTGTTGACGCATTGAAACGCCTTCTCATCAGGCACGGTTGCGCTGCTGCCTACTTGTGCTATTGCGCCTTAGCATCTGCGTGTGACGTGTGCGTTTAGCAAGTTGCTGGTTGCCCCCGCAAGACAGCAAGTCGTTAGAGCAAAGCTGCAGCTATTGTGGAAGAGCTAGCTGGCGCAACGCACGGCGGGATGGCGACCACTGAAGAGGTGCAGACAGACCGCGTGCTGCAGCGGGTGTTCGCGGTCACTCTGCAGCCGGGCAACGCTGATTCCTCTGCCAGCCCGCCTGTCGTATATTTGCAGTCGGTAGCAGATGAGTTGGCAGCCGAGCGGGCCGACGGTCCTGCTGCCGGCCCGATGCTAATGAGCCG…
>Isoform0000559
GGGTGTCCATTGTCATCGACACGGCAGGCCGCATCGACCGGCGCACCTACAACGCGCCGACAGCTGATGAGGTGGCCGCGCTCATTCCCGATGCAAGCGCCGGGGCTGCCCGCAAGGAGGTTGTCTTTTACCAGCGCACGCCTGATGGGGACTACACTCTGCGATCGCGCAGGAACGCAACGCCCGCGTCAACAACGTCTGCCAACCCAGCATCCTGCGGCGACTCCAGACGACGCTGCAAGGATGCAATCCGTACGTGCAAGAGTGCCGCGCAGTGGCGCAAATGCCAGCGCAGAACGTTTCCATTGTCATCGACACGGCAGGCCGCATCGACCGGCGCACCTACAACGCGCCGACAGCTGATGAGGTGGCCGCGCTCATTCCCGATGCAAGCGCCGG…
>Isoform0000560
GGGAAGAGCGAGGGAAAGTCTAACGGGATCAGAAAATTTTGTTGGTCGGCTGTCGACGTGCCGGGGTATCGACTGGGGGTCGCCAACACAGCAAGGGTAGTCCCTTGCTACGCCGAATTGCCACAGTGCAGCGCATGCATGGAGCTGCTACGCCCCTCCGGCCTTCCTGATAGCTGGAGCCAGTAGGCGAAAGGTGCACAAGTAGATACGCGTGCATATGCCGCTGGCACAGTCACGACCCAGCATAGATAAAGCGAGGGCGCTCTTCAGAAACGGCCGCATCGAGAAGTACTGGCCCAAGCCCTATGCCAAGTGGTACGCTGGCACGATCGTGAGCGTAGACGATGTCGATAGTGAAGTGCCAGATGGCCTGTATTTTAATATCCACTATGACGACGA…
>Isoform0000561
GGATCAACAAGACGGCGGCAGAGCTGGCCAAGAAGTGCACGGCGGAGTACATGGCGGCACACCCAGGCGAGCGCAAGTTTGTGGCGGGCGCGATTGGGCCCACGAACAAGACGCTGAGCGTCAGCCCGAGCGTGGAGAACCCTGCGCTGCGCGGCATCACGTACGACGAGGTGGAGCAGGCGTACTACGAGCAGGCCACGGCGCTGTACGAGGGCGGCGTGGATTTGTTCCTAGTGGAAACCATCTTCGACACGCTGAATGCCAAGGCCGCGCTGTATGCGCTGGAGCGCTTCTTCTCGGACAAGCAGTGCCGCATCCCCGTGTTTGTGAGCGGCACCATCGTGGACAACAGCGGGCGCACGCTGAGCGGCCAGACCAACGAGGCGTTCTGGACCAGTG…
>Isoform0000562
GGGAGCGCAGAGCTGCCATGGGAGGCGCCTGCAGGGCTGGATGCTGGCGTGGGGTTCCCCTTCCCGCCAGTCGTCTACAAGAGCCCCGCGGTGCAGGAGGAGGAGCGGGATGACAGCGTTACCGCTGTGGATGCGTTTTCCCCCCGGCGCTCCCCGACTGACACCAGGGGGCGGATGGCGGCACGGGCCCTGCAACGGAAGCGTTCCAGGACGGTTACAGTTCTTTCAATGGGACGCAGATAGAGAAGCCCATCTCTGATGGAGCCAGTGTAATCACGCCACTGATGACAGAATCATCGCCCGGCAACAGCGCGGGCGTCGCCGACATTGACGGCGCCGACCAGCTTTCTGACGGTGCGGTGTCCCCGCCTGCGGTGCCTGATGCCCCGGACAGCGGGG…
>Isoform0000563
GGGAGTCACAACGTCCGTGGCTTCTCGGTGGAGTGCGCTGTGGCAGCTGCCGAGGCGTGGGGCTGCCTGGGCTATGGGGTCGTCTTCGTGCAGGAGACGCACCTCTCCTTCTTCGACGCGGCGGCCGTTAAGGCGCGGCTGCCGCGGTGGAGGTGTTTCGATGGTGGTGGTGGTGCGGCCGCCGCGGTTGGCAGGGATGGGCGTGGGCCCAGGCGGCCGCCGGCGGGGGTAGCCATTTTGGTGCGACGGGAGTTGCTAGCGGAGGTGGGCGGGCCGCTTGGCTTGGATGAGACGTCGGTCGTGGCCAGCCCAGATGGGCGGCTGGTGCAGATGCGGGCGCAGTGGGGTGGCCATCCGTTGCACCTCGCCTCTTTGTATCTCCCCAATGATAGCACGGCG…
>Isoform0000564
GGGCGGCGCTGCAGCAGCAGAAGCGCAAAAAACCTCGGAAAGCGCAGCGATCGCGGAGCCAAGATGGCGGCAAAGGCAAGCGCCGTTCGCCGCAAAAGTCGCTCAATGCGCTGGTCCGCTATCTGCTGCCCATCGCCGGCCGCAAACTGCTGGTTCTGCTGGGCCTGGCGGTGCTGCGTACGGCTATGTCCAATAGGCTGGCCCGGCTGCAGGGCTATCTGTTCCGCGCCGCTTTCCTGAAACGCGTGCCGCTGTTCATGCGCAACCTGGGTGAGAACCTGGCGCTGTGCCTGGTGGCGAGCGCAATCGAATCGACGGCCAAGCGCTTTGCAACCACGATGGAGCTGCAGTGGCGCCAGAAGCTGACCGACCGAATCCACAGCAAATATTTTGACAACA…
>Isoform0000565
GGGTACATACTGCTGATCTCTATGCACGGCTGGTGCGCGGTGACGAGATGGAGCTGGGCCGCGACCCTGACACCGGCGGACAGGTCAAATACGTGGTGGAGCTTGCGCGCGCGCTCTCGCTGCTGCCCGGCGTGCACCGCGTGGAGCTGCTCACGCGCCAGATACAAGACCCCAAGGTGGACGCCAGATACGGCGCGCCGCTGGAGCGCATCGCGCCCGGCGACGGCGAGCACGGCGGTGCCTTCATCGTGCGCCTGCCGGCCGGGCCCACGCACAAGTACCTGCACAAGGAAGCGCTGTGGCCGTACGTGCGAGAGTTTGCCGACCGCGCAATCGCACACACACGCGAAACGCTGACGACCCTCAAGGAGTCCGGCGTACCTTGCGAGCTGTACGCGG…
>Isoform0000566
GGGATACCGACGATGAGGGATCCCTGGCGTCCCACGCTCAAAATATGACCACTGCACGGCCGCTGCCGGAGCGTACTTTCAACGTTGGCGGCCAGCACTTCAGCGTCTTTGCTAGAGGCGACGGCCAGGGCCACCCTGTCCTGCCGGATGCCAAGGCGTTTGAGGACTACGTTAGCCGGACCAGCACAGGCACTGAGAGCAGCGCCGGTCAGGAAGACCCCTCCACGATGCGCCGTGTCACGGCCAGCCTGCTGGAAATCCTGACGCAGGTGGCAGCCGTGTCCAAGGACGATTCCGGTCTCAAAGGCGGCAAGGACCTTGGAGACCTGGAGTGCGTTACCCTCTATGACGGCTCCTCCACCTCCAGCGTGGACGTTAAGGGCCTGTCACCCATGCCGG…
>Isoform0000567
GGGCTTTTCGCTTCTTCTTTCTGCCCGGCACTTTGCTTAGTTTAGCTTTAAGTTTGCATTGCCACAAATTATCCTCCCCGTTTTCCCGCCTCACGACAGCTTCTTTTTGCCGTCGTATCTTGATTAGCTTGTACACCTGCTTCACGGAGTAGACATGCAGATCTTCTAGCACTCGCTTTGCCGCCGCCCTATCCACCCCTAGTTTCACTAGTTTATCTACGGTGTCTTTGTAGATCGTTCCGCCGACACCCAGCAGGATTGTGGTTTGCTCGACCTGATGTCCAGCGCGTTGCAGCAGGGTTTTCAGCTCTGTATGCTGCTGATCAGCATTTTCCGCCTGCCAGCTAGGGTCTGTGTCTCTGCAGTATTTCACCTCTATGATGTGCAGCGTGGGCGGCT…
>Isoform0000568
GGATCCACTCGCAGTAACAACCGTGTGAATTGCAAGTTTAAGTTAGTAGTTGGTTCGGCGGCGGCGCCGCCTGCAATTTCAGCAAACGAACTAGCTAGGCGTGTCCATCGCCCCGCACAGCTCGCCACTGTTGCCGAGACCGCCACTTGTGGCGCGCCCCAGAAGGGCAGCGGGGGCTAGCGATGGAAAGACAGTTAGCTCGTACGGGCGCTCGACCAGCCACCTTGTTTACGGCGCCGACCATCAATAAATCGGCGCGCGCTGGAGGGCGATGCGGGCGCAGCAGCGGGTCGGTGGCAGCGGCCAGGGGGCCAGCTTTGCGTCGTGACGCTGCTGTCCAGACGAAGCCGGTGTCGATTGCTAAGGGTTGGCGACAAAACGGCAGCGCCTGTCGCAACT…
>Isoform0000569
GGTACGTAGAGCGAAACTTTGCGCGTCGTCGCCGCTAGTCGGCGCGCGGCGCGAAGGCTCGCCGTCCCCTTTGTGTGGGCGACCGCTTGTTTTAGATAGGAACGACGTCAATGGGGTGGGATGGCTACAATGCGGTACCGGGCCATGTTAACCCGCTCCGACTCTTGCGTGACGGCAGTGCAGCGGTGCGGTTGGCGCTCGCCGGTACGGCGGAGGGCACGCCGTCGGCGTACTTGCAAGCCGATCCACATGCGGCGCAGCCTGACGCAGCAGCGCTTACGTGGGAGGAAATTTACGATGCAAGGCAGCTTGCAAACTCCCTGGCTAGGCAGTGGCACGAGTCCCCAGAGGCACGGTTGCGGCGACTGGGCTGGGCGTGGCCGCAGCCATATGCGGGCG…
>Isoform0000570
AGCAGCTCGTGTTTGCACAGCATTTCCAATGGCAGCAGCAGTCTCTGCACTTCATCTTCACCGACTATAGCCCACCGCAACGCGGCCGTCGCCCGTCTGGAGGCATGGCATCGCAGGGCAACGCGCCGTCCACGCCGGAGCCGACACCTGGTACCGCTACCTCGGTGCAGCCCTCCGACTCCGATCTAATGTCAGCGCTCGGAAACGCATCTAGCGACACGCGCAGCCAGATTAGCAGTACCGTCGGGGAATTGTCGACGGGGCTGCCAACAAACAGCGACGTAGCCTCTGGCACCCCAGGCGGCGTGGTGCGCAGCAGCAGTACCGGCCGCTACTACTCCGTCACACGCAAAACAAGCGTGTTGCGGCGGCAGCGTGAGCTGGGGCCCGACACTTACA…
>Isoform0000571
GGGGGACGGCCGACGACAACCCCGCGGGCTTGGCAGTGGATTTTGATGCCTCAACGTGCACCTACTCAAACTTTAGTGAAGCATCGCCGGGGTGGTGGTTTGTCAACCTCACGACAGTCCAGGAGGTCACGTTTGTTTACCTCACGGTGGGCGAGGACATGACAGGCGTGGTCGTGTATGTGTCTGACTCTGCTGAGCCGGCGGACTTGGAGGATGGGCAGGCGTGTAACACGGTGCAGGACATGGGGCGCGGCGCGGCAGGATGGGGCGTGTGGTGCCGCGGGGGGACCAATGCGATTGGGAAGACTGGCAGCTTCGTGTGGGTGACGGCTAGCAGTGCCGTGAGCCTGTGCACTGTCAACGTGTATGCGCGAGCGAGCAACGCGGCGCTCTTCAAGA…
>Isoform0000572
GGGACTTCGGGCTGGAAGCGATATGTCCATGGTAGAGTTTTCGTTGCTGCTCCGCACGCCGCGATAGCGTGCAGGCTCGCCCCGACCTGTTATCTGCCATGACTTCACCGGGGTTGGCGGTGTCGGGCATTGACATTGGAGACGCCACCTCATGCATCGCTGTGGCTGATCGCCGGGGCGTGACCGTGGTGCTCAACAAAGAGTCAGTGCGCGAGACGCCCAGTCTCGTATCTTTCTCCGCCACGCGGCGTTTAGTAGGTTGTGACGCGGCGCCCAGCCTGACCACCAATCCCGCCAACACGGTGGGCCTACTCAAGCGCCTCCTTGGCAAGGCGGCCGCCGACCCGGGTGTGCAGGCCGACGCAGCTACCATGCCGTACAAGGTAGTGGAGGCCGCCG…
>Isoform0000573
GGTATAACCCGACCATCTATTTCGGGGAGTATCAGATTGCCTTCTTCGCGTCGCTGGTGCGGCTGCTGCGCGGCCCTGCTGCGACAATGCGCGCAAGCAGGGCCAAGGGCACCTTCTTCCAGAAGCGCATGCCCGGCGCCGCCAGTAGCACCAGCCTGCCCCGCCTCATCAACCTGCTGGATATCAGTGTCGACAGCGCATCAACGGACGGCATGCACTGGACGCCCGACTGGCATGGCAACGACCCCTCGCAGCGCCTGCTCTTCACCGCCACTGCCGCGCGCTACGCCACCAAGCTTGCGCTCAACCAGCCGTTGCCGCCGGGCATGCCACCGCCGCCGCGGCGGCCGGGCGCGGCTCGGGACCGGGCGCCAAGGGTGACACTGATGCAGCTAACGG…
>Isoform0000574
GGGAGATTCTGTAAGGAATCTGTATCCCAAGCGCTGAGGCGCAAGCCGATATCCGTGAGGATACAAAACAGCTCGCGCCCACGCGGTGTGGATAACAGTTCACAAGCCCTCGCGAACACGGCAAACGGTAATGGCCAGAGACTATTTAGTATTTACCCACCGCGTCTGGGCCGGGAATCCGCGCGCGCGCGAGGCGAACGTGCTCATCATTTCCAGATTTTCACCGCCCACTGGGAAAGGCAAGCTTGAGAACAATGTGGGCCCTCTGAGCTTGTGTAGCGAGCTGTTTGAACAGGCGGTTGGCGTGCTTCATCGTGGTGGGCTCGACCGCGAGCGACCAATATCGTTGGTCAACGTCTGTGTAAAGGTCAGCCGCCACGAAAAGGGCTTCGCCGACGC…
>Isoform0000575
GGGATTGCCCAATGAGACGTAACGGCAGCATACACAAACTTCATATGCATCCACAAATGCTGAGCACCTGCAAAATATCCACACTACGCAGTTTCCCCATTCCCATCTTGCGGCATGTTGACGGCCGGTTGAGCTTTGACGCTGCGCTGAGGCCGCTCAGCACCGCCGTGCGACCAGATCCTTGCTCGACCGTAATAAAGCATTTCTCAATATCGCCTTTTTGCTAGCTGATCCTGTTATGGTGCGGCGGAGGGGGTTAGTAAGCGGCTAATGACCCTCCGCATTTCTACCACCTCGACGTTGATCTAAGGCGAGAAACAAGGGGCTGCAGCACCTGTGTGGTGCGTTCCTGCAGGTGCCAATGTTTGTAGCGCAGGCACCGCTTGCGGGCGCTGGTGC…
>Isoform0000576
GGGAAAACGAGTTGAAAACACCTGCGCGTATATATATCCTCTTAAACCGCGTATATATATATCCTCTTAAACCGCAGGAGCGAATTGAAGTGCTGTCCCGTACATATCTCTCAGCATCTTTGCGATGCAATGTTGCCATCCAGTTACAAGCTTTGGAGGTGTCGTAGTCGGCTGTGGGTGAGGTGCTCCGTGTGCTTGCCAGCACGCTGGGGACAGAAACTGGTCACCAATACTGTCCTAGGCGACCAGCAGCAACACATCGCTCGCTGGTGGGACCCTGACGGTGAAAATCAGTTTGCATCGACTGAAGCAGCGTGGCTCTCCTGGTCGACGTATTGAAGCTGATATGCCTGCGATTATCAGCGACATAGCGGCGACACAGGCGGGTGACAGCGACAG…
>Isoform0000577
GGGGTTTTGTGCCGGGCTATACCGGAATTCCTGGTTACGGGCCTGGCATGCCTTACGCAGTGCCGCAGGCTAATGCGGGTGGATATCAGCCTGGTGCTTATCCCAGCCCACAACCACAGTCAACAGCAGCGCGCCAGATGGCGCACACACGCTCGGTGGGCAGCAAGGCAATCAAGATAGTTGACCCAAAGACGGGCAACGCGCTGGACCTTCAAGCGAACACAGTAGCGTCCACACTGCTACGTCAGCCGGTAAGGCTTCGACATTGGCTGCAGCGTCCACCAAGCTTGCTACGCCTGCAGTCGAGCCAGCAACTCAGCGGAGTTGCAAGGATAGGGTGGCAGCAGCCGGTGCTGGCCAGCTGAGCGATGCTGACAACGCGAGGCTGCAAGCCAACAT…
>Isoform0000578
GACTTCCTATTGGCGTATGCCTGCTTGCGCTCTTCCACCTCGCGTTTGTGGGGAGCGCGGTCTTCCGCGAGAACACGATACTGCTGATACTCGATGCGCTGCTCGTCGCGCTCATTTGCATTGGCGCGAGCATATATACGGTGTTTGAGGTGCAGCACGTGGAAATGGGCGGGCGCTGGCCGATGTTGGGCCTCATCATCGGCTTCATGGCCGCGACAATCGTGGTGGAGTCGTTGGCGTGGCGCAAATTTGGTTGGCGCATGTACAGCCGCTTCGCTATTGACTTCCGCCAGTCAGACGCGGCGCAAGCGCGGCGGCTGTGGACGAGCGCCAGCTGCCTCAGCGCGCTGTTGCTGTACAACATCATGGCGCAGGTGGTCATGTCTGCCATCGCCATCA…
>Isoform0000579
AGACTGCAGCGTAGCGCCCCGCGCGCCTCCTGATCACTCCCCTTTATAGATATGGAGTACTTTAAGTGGCTCGTGCTATGCCCGCGCCTACCGCCTGGCAACGTGATGCTTAGCCCTGGCTGAGCCAGAGACGCGCTGTCCGTGCACAACACTCGGTGCTTGATCCTCCAATCGGCAGTGTATAGGTATCCATACTCTGGGAATGGATGCGCCAACCGTCCAGCCGCAGCTAGGGGTGGCAGCCCCGTCGGAGTGCGCTTCCAGCGAGCATACCCGCGCGATCGCTAGCCAACAGCGCCGTGCCTCACTAACCAAAATCGGGGGCTCCGCTTTCGACAAATACGCGGCTACCAATGTCAGCGGCGAAGCGGGTGGCGAGCCACGACAGATGCAGACGTC…
>Isoform0000580
GATGAAGCTGAACAAGCTCGGCACGTTCAGCATGTCGCAGCTTGGGCAGGGCGGCAAGAGCCCAATTGGCGACTTCATGAGGAACATGCGCAAGAACAACGACAAGTACGAGGAGAATCTGCTCAAGCTTGTGCGCACGCTGCCCAAGGTCCTCAAGTACCTTCCCAGCGACAAGGCGCAGGACGCACGCAACTTTGTGCAGTCGCTGCAGTACTGGCTGGGCGGCAACAGTGAGAATCTGCAGAACCTGCTGCTGTCTACTGCATCCGCATACGTGCCCGCGCTTAAGGGCGTGGATTTCAACACCGCCGACCCCGAGCTGTTTCCCGACGTGGGCATCTGGCACCCGATGGCGCCCAACATGTATGAGGACCTGAAGGAGTACCTGAACTGGTACGA…
>Isoform0000581
GGGGGGGCGGTGGCGCCGGCGGTAGCTTGTCGCCTGGCAGCGGCCGCGGCCCAATCGCGGCCGCCTCGCCATACGACGGTGTCAAACGGCTGTTGCAGCAGGGCCCTACCAGTTTTGCGCCTATCGCGGAGCGATTACCTGGGTCGATTCACGCTCCTGGATCGATCGTGGGCACACCTGCTGCCAACAGCCCAGGTGTGGGCCCTGCATTTAGCCCGGCGCCACTGCCTGCTTTCACGAGTGGTGGTGGCGGGCTGGCGCAGCGGCCAGGCAACACGCTGGCGACCAGCCGCTTCCATGCACCCAGCCGTCTGGCGAGGACTTCGCTCGCTGGCGGTGCGCGAGCCTCGCCTCCTGGCTATCGCCAGCTGTCTAACAACGCCTTCAGCAGGGACACAA…
>Isoform0000582
GGGAAGAGCGAGGGAAAGTCTAACGGGATCAGAAAATTTTGTTGGTCGGCTGTCGACGTGCCGGGGTATCGACTGGGGGTCGCCAACACAGCAAGGGTAGTCCCTTGCTACGCCGAATTGCCACAGTGCAGCGCATGCATGGAGCTGCTACGCCCCTCCGGCCTTCCTGATAGCTGGAGCCAGTAGGCGAAAGGTGCACAAGTAGATACGCGTGCATATGCCGCTGGCACAGTCACGACCCAGCATAGATAAAGCGAGGGCGCTCTTCAGAAACGGCCGCATCGAGAAGTACTGGCCCAAGCCCTATGCCAAGTGGTACGCTGGCACGATCGTGAGCGTAGACGATGTCGATAGTGAAGTGCCAGATGGCCTGTATTTTAATATCCACTATGACGACGA…
>Isoform0000583
GGGATATTAGCTGCTGCGCATTTTTTGTTTCCGTTTGCGATTGGTGGGCTAAACAGACTAGCTAATTGCACTGTTCCGTGTGCCGGCGCCGCAACAGCTAGTGCGCTAGTTTAGCGAAAAAGCCTTGTGAGTGGCAAGGCAGCACGTAAACGGGCAGAGCTCCGTGGGGCTGTGCTCAGCTCCACGGCGCGGCTGCTCCCTCGGCAACTTGCTGGCTCTTTCAAGCAGCAGCAGCTGCTGCGGGTGGGCAGGATGCAGCAGTTTCGACACTTGCAGCACCTGTCGCTCATCTCGAAAATAACAACAGAGCTCGAAAACCATCTTGGCATCGCCGACAAGACGCTTGCTGAATTTGTGGTGGATCTATGCAAAGGCAAAAAGAATTCAAAGGAGTTTGCA…
>Isoform0000584
GCACCAGCAAGCCAAACATATTGCATCTTTGAGCTTTGGAAAGTGCATCTGCCGGTCAACTTTCGAGGTTAGCTCTCCAAACCACGCCACAGCTGCAGTACCGCTGAAGCCTTGCACCTCTGTCTCACCTGCATTCCGCACGCGCCGCCGTGTGCGGCGCAATGCGGCCTGTTTGGCCGCCCAGGGCGGCGATGAGATTGTTCGCACCGCTTTAGTAAAGTCGAGGCTTTACGGCCAGAACGGTTCACCCGCATGGGCTTCCGCGACTGGCTATTGGGCCGCTACAGCAATGCCCAAGAGCTGCAAAGCGACGAAGACGACGGGGCGCGCATTATTGATGAGGTTGACTATGACCTCATGTGCGCTTTGGCGCTTAGCCTATCGGAGAGCGAGGCGCAC…
>Isoform0000585
GGGGCCTTCAATATAGGCAAAAAAAAGGTGGGAAGCTGAGGGAGGTTGCAATACAGTGGCGCAACAACTCCGGGGGACACTATGCTAGTACCGTATGATCTATATGTTATTCGTCGTCAAATAATTATCCCTGTCATGTCCGCTTTAGACGTGGATGCGGCTTGCGGCATGGGGTGATTCCGCAAGGACTTGCACGGCCTCAGCTGGCAGCAGCAGGCTGATATACTGAGCAAGAAGCTCGATATAAACAAAATATAGCTTGGCATGGTAAACGTTGGGTAAGTTATTGCTTCAGTACGTAAATTTTAGCTACATTGCCACTCACGTTATGCATGCCGAACAGTGCTCGCGCCTAGTGCTCGCAGGCTCCGTGCGTATTTGTGGGAGCAGAAAAGCAGG…
>Isoform0000586
GGGACATTGACTGTTGCGTGCATGAAACGTGCTTAAGGCGGTATGGTATAGCTTGCTGCAGGATTGTAGCGTGCAGGGTGTGCGAGGGCGTAAGCGGCTGGGCTGACCGGCGTTGTTTCTAGGGTTCCGGCGTACAGCCTAGCACTTCAGCTACTGCAGCCCGTCAGCCGCCGCCTTTGCAGCCTAAGATCAATATCACATATCGTCACTATGGCCGACTTTACTTACGCTTCGGACTACCCGCTGGCACCCCTAGAGGACGACTGCAAGCTTTTGGGTTCGCTGCTGGACGATTCCCTGCGCATCGAGGTTGGCGACGCGCTGTATGAAAAGTATGACAAGTGCCGGACGACCGCACAATGCGCTTCTCAGTTGGCGCAAGCCGGTGACGCGGAGTCA…
>Isoform0000587
GGACACACTTTATGGCCTTTGTGGCTAAAAAGGGTCGGTCGTTTGTCCTGACTTTACCGTCCAAGATAACTATCTCCACCTTCTGCGACGACTATAATAGTCTGCAGCATCGCTAGCGCAGCTTCAAGCCGTTTCTTCACGCGCCAGACCTACGTTCGCAGACTGCGCTGCCTACACGCGCTGTCGCAGGCGGGAACCCAGCGCCAAGGCCGTGACGCCCAGGCAGGACGCCCAGCTCTGCTGCTGCAGCCTATTTTTTCGGCTGTGCCGCAGCCTCACGGGACGGGGGTATAGACGTGTCCTTCCATGGCCAGCTCCCAACTACCGCTCGATCCCAGCGCGGCCTCTTTACCCTTCGCCCGCCCGTGAAGTGGCGTCGACTGGCAGTTATAACACTTA…
>Isoform0000588
GGGGAGGACAAGTTAGGGTGAGTACGGAGAAATGTGGCAGTGACGTCGTCGGTATTGCCAACCAAGGCTCGCCGTGGCCACAGGAATTTGCTGCCTTGTTGCGATTGCATTCCTGCATCCGCGATTACATCGCCGCCGCTGACGTCGATTCGACGTGGCTCGCTGCTGCGAGGATACACTGCTGAAGCAGCTGTTGAACCGCTGTCAATAGCCCAAGATGCTTGCTTTCGGGCCTCGGTCCGCGCGCGCCTGGGCCATGGCGGCGCAAGGCAACGCGCGGCGTGCGCTCGCGCAGCCCGCGCTGCAGCCGGCGTCCGATTCATTTGATGTAGATTCGGTGCTGGATGCGTTCCAGCCAGCTGCGCCACTGGTGCTTAAGTACGAAACGGAGCAGGGTGA…
>Isoform0000589
GGGATGCACGAGCGGATTGTGTTCATTGATGGCGCCATGGGCACGGCAATTCAGCGGTACAAGCTGCAGGAGGAAGACTACCGCGGCGAGCGGTACAAGGACCACCCCGACGAGCTCAAGGGCAACAACGACCTGCTGGTGATCACGCGCCCTGACGTGGTCGCCGAGATCCACACCGCCTACCTTGAGGCTGGGGCCGACATCATTGAGACCAACACCTTCAACGGCACCACCATCTCCATGGCCGACTACAATCTGGACACCGTCGAGGAGGTGCACTTCATCAACAAGACGGCGGCAGAGCTGGCCAAGAAGTGCACGGCGGAGTACATGGCGGCACACCCAGGCGAGCGCAAGTTTGTGGCGGGCGCGATTGGGCCCACGAACAAGACGCTGAGC…
>Isoform0000590
GTACCCTTGAGGGCAAGGAAGACACCGTGTTTGACACCGTGTGGAAGGGCTGGATCCTCACTGGCTTCTTCTTTCTTGATGCCTGGCTGCTGGGTATGTCGCTGCAGCGCATGGGCTTTGGCTGCCTGCGCGTCGGCATCCGTATCCGCGCCGCCCTCACCACTGCTGTCGCACGGAAATGCTACAGCATGGCACACCTTACCAAGGAGACAGCAGCGGACGCCGTATCCTTTGTGGCCAGCGATGTCAACAAGATATTCGAGGGCTGCCAGGAGATTCACTACCTGTGGGGCGCGCCAATTGAGGCGGCTGCCATCCTCACGCTCCTGGCCACGCTTGTCGGTGTCTACTGCATTGGTGGCGTGATCCTTATCCTGCTGATCATCCCCTTCCAGTACC…
>Isoform0000591
GGGATTGGTGACACGTACGAGAGCGTGGAGGACGCCATCTTCCTGGCGGCGGCGGAGGGGCGCGAAGACCTGTATGTGGAGCTGATCATCAAGCTGCTGCGCCTGAGCCCTGCGGCGGACACGATCGTGGGCGACGGCATGACGCGCGGCTGCAGCGGCGGCGAGAAGCGGCGCGTAACTACGGGCGAGTACCTGGTGGGTCCCTACCACGTCTTCTTCCTGGACGAAATCAGCAACGGGCTGGACGCGCCCGGCACGTTTGCCATCTGCAAGGCGCTCTGCGAGTTTGCGCACATGTGGAAGGCCACCTTTGCGATCAGCCTCCAGCAGCCAGAGCCGCAGACGTACAACCTGTTTGACGAGGTGGTGGTGCTGGCGGAGGGGCGCGAGATCTACCAC…
>Isoform0000592
GGAACGAGCTGGGCGCCTACTTCAAGCTGGGGACGAACGGCCAGACGCCGGTCTCGATCCCCGCCATGGCTGTCACGCGGCGCATCGGGCAGGGGCTGCACATCCTCGTGGAGGCGGGCGTGCAGCTGACGGCCGAGTTCAGCGAGGCGTCGCCGCCAGACTTTAACTTTGAGAACTTCGCGGCGTACAGCTCCCAGGGGCCTACGCTGGACAACCGCGTGAAGCCCGACATTGTTGCGCCAGGCTTGACCGAGTCGAGCCATCTGGGCATGGGACAGTGCCGGACATCTTACATGCAGGGCACCTCAATGGCCACGCCAATCGTTGCGGGCGCTGCCGCGCTGGTGCGCCAGTACTTTGAAGACGGCTTCTACCCGTCGGGCCAGGCGGTGGATGCCG…
>Isoform0000593
GGGAATGTTAGGCCGCTTGGCATCTGGTCGTTTAGGTGAAAATGTCTCAGCGCAACGATACAAGCAAGTATGGGAGCAAGACTAACTTGAACGGGAGGTCGACGCCTCCGGCGGGCGCGCAGCCTGGGCTGCAGCGCATCGGCGGCGGCCTGGTGTCTCTTGGAGCCGCAAAGAAGAAAGCCACAACTACCGCTGGTGGGAAACTCGCAGTGCCCAAGCCCGTCAACCTTCCGTCCCTGAAAAAGGAGCACGCAGGCAACGATCCGAACACGCAAATCGTGCCCACCGGCACCGGAGGCGGGTGGAGCAAGCCTGAAGAGGCGCCCAGCAGCCAGCAGCAGCCTCCCTACGCGCGCCCCTCGGCGCTCTCTGCGGGCTCCACTTGGGCGTCCGGCCAGC…
>Isoform0000594
GGGGAAGGCAGCGGCGCCACAGGCGGGTGCCAGCGACAGTCGTGATAGTGATGGGCGGCGTGGGGCAAGCCGAGAGGTATCAAGCGAATGTAACGACGTCCAAGATTCCGATCCGACGGTGTCATTAAAACTTGAGTACCTGTCGTATAGAGATACCAAGCTTATCCTGCTGGCAAGCTACATTGTCATGCTGCTGGGAGCAGGAGGCGTGCTGGGCCTAATTGCGCTCAAGGCAGAGGGCAGCCCAGAAACGCTGAGAACCGATGACCTGGAAATCATTAACATAGTCGTTTGCAGCGTCGCCCTTGCACTATTGCTGCCGATAGCTGTCTGGATGTTGTTCAATATCGCACGCACAAGGCGGCAGCAGTGGGATGGGCTGCGACGGCGGCTGGTGGT…
>Isoform0000595
GGGGTGTCCCAGAAGGACCAGGAGGCGATCGAGGCGGGCAACGAGCGCATGGCGCAGCTGCTTGCCAGCCTGGAGGGGGCGACGCTGAGCGAGCAGGAGCAGGCGCAGCTGGATGCGCTGCGGCGGGAGAATGAGAAGCTGCGGCGCGATGCCGAAGCGCGCGCAGCGCGGTTGGAGGCGGTGGCGCAGGCGGCGGTGGCCAGCTCGGCCCAGGCCCCCGTCCCCGCCAGCGACTCCCTGAGCCGCGTTGAGCTCGCCAAGGCGCGCGCAAAGGCGTTTGGGACGGAGCCGAACGTGCAGGCGCGGCCGCGAGACACGCCGCCGCCGCGGCCGCAGCAGCAGCAGGAGCAGGCGCAGGCGGCGCAGCCCAAACAGGCCGCGGCCGTGCCGCCGCCGCAG…
>Isoform0000596
GGGGCTGGCTCCGAGCCACGCAAGCTGGGGCACTTCAACCAGACGGACGGCACCGCGCTTGTCGGCGCGGGCGTAATCGCGGCGAGCTGCTTGCTGGTCTGCTTCCTCAAGTCGCCGCGCGGGAGCCTACGAGGGCGCATCTGGCGCATCAATACCACGCCCTCGGGCAGCACGATGCTGACGCCGGTGGGCATGACCCCCGAGGACGTGTGGCTGGCAATCGATGGCGACGACAAGCCTCGGCTGGCGAGCGAGGACATGGGGCACGCCAGCTTCTGGCGGGGATTGCACCTCAACGGCACGGGCGGCTTTGCGCGCTTTGGCGGCAGCGTGCGCAGCGGGTATGACGTCAGCCGCATAGTGGTGCACCCGGCGGGGTACATGATGGCGCAGATGCTG…
>Isoform0000597
GGGAAATATAAAAATACGAAATAACTCATTCACCGAGGCGGGCTAGCATGGCGTCTGCCGATACGGCGCCGGGAACCATCGTGATTAGAGACTATCGAACAACGGGCGGCTCGACCCGCAAGCCGGGCCGGCCGCTAAAACTGTTACAGTGGAATATCGAGCGGGGATACCAGCTACAGGGCATCATTGAGGAGTTGCGCAGGATAGATGCTGATGTTATCGCGCTGCAGGAAGTGGACGTTGCCTGCGAGCGCAGTGGCAGTGTTGATACTGGTGACTTGATAGCGCGGGAGCTGGGCCTGCAGCACGCATTCCTGTGTGAGTTCCAGGAACTACGCTCGCCGCTGCGTACACCGCACAACCAGGGTGGTGGTGTGCATGGCAATTCGCTGTTGAGCC…
>Isoform0000598
GGGACCTGCACCGCGCCATCTTACGTCCCCCCCCCCCACCCCCCCGCATTAGTTGACAACGTTGGTTGTTTGAGCCGCCACATCACCGTGAGCGAGACAGTTTTGGCATCGTCAAAGTGCGCATAACGCATTCAATCATGCGACAGCCACCAGACGCGGGGCGATAGCCGATCCCGGCTTCAAAGGCCTGTCCCTGGCGAAACAATGGGAAGAAAGGGCAAGGGCAAAGCGGCAGGCGCTGGCGCGCGGCGCGGCTCCGGGCCTGGTCTGCCGGATGATGCTGCTGCGCTTGTAGAGCAGTGCTCAAAGATCGTGGCAAAGGCCAACGACACCGGCCAGCTGACACTGCTGCATGATGCAAATGAGGACTCGCCAGTCCCGTTGCGTTACATGGCGCGC…
>Isoform0000599
GGGGAGCAGCAAATAGACGTGATGACCAAGTCGTTCTCCATCCCCAGCGTCTTCCTGGCGGGGTGCCCGCGTGCGACCACAACTTCAAGCACCTGTTCTGCCTGCTCACCTGCTCGCCCGACCAGTCCACCTTCACCAACGTGACGGAGGTGCAGGCAGCACACGACACAAATGCAACGGTGGTGAAGGAGGTGTCATACTACGTAGCCCCAACCTACGGCGAGCGATTGTACAACAGCTGCAAGGACGTCGTGTACAGCGCTGCCAACCAACGCGCGATGGTGTATGTGGGCGGTGGCGCGCGTGACTACCAGCAGCTGCTCGACTTTGTGGGCACCGTCAAGGACAAGCGGGTGCCGCCCATCGGCTCGCCCTACCAGCTCAACTTCCCGGCAGGGG…
>Isoform0000600
GGGACCGTCCAAGATAACTATCTCCACCTTCTGCGACGACTATAATAGTCTGCAGCATCGCTAGCGCAGCTTCAAGCCGTTTCTTCACGCGCCAGACCTACGTTCGCAGACTGCGCTGCCTACACGCGCTGTCGCAGGCGGGAACCCAGCGCCAAGGCCGTGACGCCCAGGCAGGACGCCCAGCTCTGCTGCTGCAGCCTATTTTTTCGGCTGTGCCGCAGCCTCACGGGACGGGGGTATAGACGTGTCCTTCCATGGCCAGCTCCCAACTACCGCTCGATCCCAGCGCGGCCTCTTTACCCTTCGCCCGCCCGTGAAGTGGCGTCGACTGGCAGTTATAACACTTATTACACCGGCGTCGCCCACTGAGCCGGCCTTCGCCCTGTGATCACTCAGCTG…
>Isoform0000601
GGGGACCTGATTGACCAAATCCTGCTGTGGTTTGTGTGGCTGGGCCTCATCGCCTTGGTGGGCGGGTACCTGGAGATGGCGTGCTGGCAGTCAACAAGCGTAAGGCAGACGGTGCGGCTGCGCAAAGCTTACCTGGCCAAAGTGCTGGCCAGTGAGGTCGGGTACTTCGATGTGCAGGCCAGCCCCGGGCAGCTGCTGCAGGGCCTGAACGAAGACTGTGCGACGATGCAAAAGGCGATTGGTGACAAGATGGGCAGCGTACTCCACAATTTTGCGACCTTTGCGACTGGCATGATCATAGCTTTCATCGAGGGCTGGGACCTGACCCTCGTGCTCGTTGCAATGCTGCCCATCCTCGTCGGGGTGGGCGGGCTCGCGGCAGCTGGCACCGCGCGCGTG…
>Isoform0000602
GGGGCCTGCGACAAACCTACTTCAATTGCAAGCGTGGAATGGTGGACAACACCAAGCGTATACGCGGCAACAAGGGCTATTGACGCTTCTCCGGAGCCAGCCTCCTGCAGCAGCCGCGTTTGAGCGGCATGCTAAACCCGTCTGTCGCTGAAAATACAATTGGCTCTGCCATGATGCGGACGCAGCTGCACATGCAGCCAGCAAGCCGGCCCGTTGCTTGGCGCAGCGCCGCGCCTAGCGCCCGCACACCGTTGCAGCCGCGCCAGCCGCCAGAGCCAGCGCCCCGTGGCACGCTGTGCACCCAGTGGCAAGGGCGTCTAGCTGTTGCCACTGCAGCGGCCACCGCAGGCGATGACGCGCTGCTTGCAGCTGCGCCAGTGTTGCTGGGTAGCGGTGGCA…
>Isoform0000603
GGGAATGAGGTGATGTGCGGCTGTTGCGAAGGACGGCGAATTTGCAAAAAGTCGGGAAACGATGACAAATGTCGTTTCGCGTGCGGCGCCATAAAGGCGTGACCAACCCCGGCAAGTCGACGTGCGTAGGTGGCGTTGCTATGGTTGACAACCCGCGTCGTGCTCATGCAACGGCGGACTCTCTGGCCGCGGATTAGTTGTTCACCGAGCAACTAAGCGGTGTAAAGTGTTTGAACCTCACTGTCACCAGCCAACATGGCGGCCAGCCCAAAAGTCGTGGCGGTCGCCGCAAGTGCGACAGAGTCTCCTTCCCTCATTGTCAAGGCCTTGCGTTCTGAAGTATTTGCGTGGTGCATACAGAATGCGGTTGGCGCGGTTTTTGTGGCGCTTTTTGCCGTC…
>Isoform0000604
GCATGCCATCGATGGTTGCAGAGCCGCTGTCGCCCTGCAATACGCAGGCGCTCAAGTTTGACTGCTTCCCTATGTATCTCGATCAAACGTCACTCTGAACGCGCTGCGTGCGCCTTGCTCGCAACGTGGTATTGGCGAGACTAGGACTTTAATGGCGCTGCCACATGCTGCGACATAAGTCCTGAGGCAGGCACTGCATCCACGCTTCTACCGGCACTAACGTTCTAATTGAGGTGTATCTCAAGGAGTCTTTCGGCTAAGACAGCCTAATTACGACGGGCCGGCACGCTGGCCTTTTACAGGAAGGTAGCGCCTTTGAGCTGGACGACCCCACTCGCAAGCGTGGCGCGCTCGGGTCCATTGGAGAGCGTTTAATCAATTTAGATTCATCACACATAC…
>Isoform0000605
GGGATCGCGCCGTTGGTGGCGCAACTAGCCGTTTACCATCAGCGAAGGCGCGACGCAGCCAGCAGTTGTCGCGGGTATTCTCGCAGGAGCTTACGTAGCTCAGCCTGGATGCGGCGAGGTGTCGCTGTCTATTGCACCAGCCGGCCAGGCGTCGTTAGCCGCGCAGCCCTACCTTTCTGTTTACATTAAAGGACATTACTCTCGCACGCCAGGTCGACGCGATGGGGGGCCCGCAGGCGCGGCTGCGGGAGGCGCTCAACGCAGGCGGCCCCGGCACTAAAGACAAGAGCCCGCCTGTTGCCGACGGCATTCTTTCCATCACGCCCGATACACCAGAGGCAGAGGAGTGGAAAAATCGCCGCTCTGCGATCGACGCTGCTGCAGCCTGCTCGTCGTATC…
>Isoform0000606
GGAAAGTTGTGTTGAACGATATTGGCAACACAGCTACTTTTGGCAGCAGGGAAATCTGTCCCATTCACCTTTCGCTGTCGCCGCAGCTTGTAGTCGCCAACCGCAAGGAGCTGCTTTCTCCAGCCGCGCATCGCACATCGCATCGGCGGTGCTAGCGGCGACAAAACCCCGGCCCTCCCACCCCGACCTGCGCTAGTCTAGTCTTCTATAGAAGCTTTGCGTGCTGAATGTTGCGTGACGCCAGCGATTCTGGCGTAACGTAGCGTGACCGTCACGGCTACGCCGCCGCCACGGGCTAGTGGCGGCAGTGACAAGCCGGGATGGTGCAGGGCGGTGCCGGCAAAGGTGCCGCGCCGATGGAGGGCGTTGAGGCGGCCGACGGACCGCTCAAGGGCGGCT…
>Isoform0000607
GGGGAATCGCATCCATACCTCTCAGTGCCCCAAAAGCTACACTTCGTTTGCCTTCTCTGCACGCCCCTGCCCTGGCTATATCCCTGTAAACCTATTTCTGCGTCCGCCCGCACTTGCCAGTTGGCAACCCCCCCAACCCGCCAGGAAAAAACTGGCTGTTTTTATCCGGTCGCGCGCCCCACAAGCTGACCATGTGTGAACCGAAGGACGGTAATTTGTGGTAGTAGCAGTCCTAATTAGTGAGCCCCGTATACGAGCCGGACGTTGCATCTGGAATTTTGAGGGACGTGCGCCCCTGGGGGGCAGGACCGAAGTTTCCGTAGCTTGCCAGTATGGAGACTGTGTGAAGAAAAGCCATCCTAATAGCGGCTAAGGCGGACCGACCCTCCCTCGCGTGCC…
>Isoform0000608
GGGACCAGTTGTAGCAGCAGGACTGAAGACATCTTTTTGAGAGCACAGTTCGTGGCGAATTACTGTTGCACTTGCCGGTGTGAAGTTCCACATGCTGGGGCATACGCGTATCAGAGCTGGGCCTCCTGCGTCGGTTGATGTATGTACACGCTCCGCCCTGCAGCGCCGGATCTGAGAACCCCAGGTTCTGGACAATGGAACAGTCAAGGCTATGCAAAGTGCATCAACCTGGTGTCTGATTGGCCGTGCCCAGCCACGCTTGTTAGCCTGTCAACGATGCTTATCCACAGCCTGCGGCATTCGGCAAGCGAATACCTTACGGTTATCATGCTGTATCGTCCTGAGAAGAGAAAACTGGACTCGTCTCAGGTTATAAGGTGTTGGCTGTGGGTATAAGGT…
>Isoform0000609
GGGGGCGTCAACCTGCCTGCGCACACGGTGATCATCAAGGGCACGCAGGTGTACAACCCGGTGAAGGGCGGGTGGGACGAGCTGTCGCCGCTGGACGTGATGCAGATGTTTGGGCGCGCGGGGCGGCCGCAGTACGACTCGTACGGCGAGGGCATCATCATCACCGGCCACAGCGAGCTGCAGTTCTACCTGTCGCTCTTCAACATGCAGCTGCCGATCGAGTCCCAGTACGTGAACACCATCCCCGACAACCTCAACGCGGAGGTGGTGCTGGGCACGGTTCAGAACCTGCGCGACGCGGCCTCGTGGCTGGAGTACACCTACCTCTATGTGCGCATGCTGTGCAACCCGGCGCTCTACGGCGTCGCGCTGGACGCGGTGGAGGGCGACGCAACGCTG…
>Isoform0000610
TACCTCACCGCTGCTTGTCTACTTTGGCACGCTGCTGACCAAGAGCAAGCTCAACGCGTTTGAGAGCGTGGAGCTGTCCAAGCTGGTGCTGTCGCAGAACAAGAAGCACCTGCTGGACAACTGGCTCAAGGAGGACAAGCTGGAGGCGAGCGAGGAACTGGGCGACCTGTTCCGCCAGGCGGGCGACCCGAAGACCGCGCTGGCGCTGTACCGCCAGTGCAACGCGACAACCAAGGTCATCGAGGGGCTGGCGGGCGAGGGCGACTTTGACGCGCTCATGAACTACAGCAAGAGCCAGGGCTACTCGCCAGACTACATGTACCTGCTGCAGAGCATGATGATGAGCAACCCGGACGCTGCGGTCAACCTGGCCAAGATGGTGGCCAAGCAGCCGGGCCC…
>Isoform0000611
GGGGAAAAAACAGTTTGCAGGAAGCAGCCCTCAACGCAGGGCACAAGCAGCTGTGGAGCTTGTAGCAGCTGTTTCGGCAAGTAGCGGCCCTGTCCGGAACTGGGATCCCTCTGGGCACCCGCCGAAGGGGGGGCATGTAGCGGGCCATGTCCGAAGAAACGGCCGTCGAAATGCCGCCAGCAAAGAGAGCGGCGGCGCCGAGGAGGCCAAGGAAAATGGGGGACGCGGCAGTGGAGGCGAAGAAGGAGTTTGTAACCCTCCACTGGTCTTACCCACCGCCGAGGCCAATGAGCTGATGGCGATATGGGGTCCCAATGAGCTGGCAGACAAGCGCGTGTCCAAAGTGGGTCCTCCTGCTGAAGCAGTTTCATCCAGCCGATGCCCGATCATGATCTGGAT…
>Isoform0000612
GGGGAAGCTGGAGGCTTTGGCGCGGAGACAGGGTGGCCGCCTGCGGTGTTGACAGGGTTGAGCAAGGAGGCTAAGGGGGGACCAGAAGTTGAGCACGAGGAGGAAGAGTGGGATCTTTTTAATGTGGTAGACAAACTCCCACCGCCAGACTTGCCTGCGCCGCGTGGGCCGGCAGCCAGCGGCACCGAAGCTGCTGCAGATAGCGGCGTTGCAGTGGTTGGTGGCGCCGGTTCCGCGGGTGGTGGCACGGGGGGCGGCGAGCTTGAGCCGCTGCTTGGAGGCGGTGAGCCGACGCTGGCGCATGCACTCGGGGAGCAGGGCGAGGAGGTGCGCCACGAGCAGAGTCCCGCCCCAAGTACTGGCACCGCGGCATTGCCCAGCAAGCGTCAGTGGAGCCAC…
>Isoform0000613
GGGAATCATAAAGATGTTTTTGACTCCTCAGCGAAGCAGCTTGCAGCGACGCAATCGTTTTCACAGCTTCCCGCAAGCTGAGCCGTCGACGCTGCAATTTGCATAACGCCGTGGCCGCCACCTTGTACACACCTCCGAGCCCATCGCGACTCCTATCGCCCCGTGTGAACCGCCTACAGGAAAGATACTGGCTTTCTTTTGTTGCTCGCATCAAGCGCTGGGCGCTCTATCTTTGGGTCGACGGCCTGGAAAGCATCGAGTGCGGAGGGTTGAGCACGTGGGAGGGCGCTGCGGCCACACCTATTAGTAACCTTCGTTTGAGTTCTTCGATCTGCACCGCCACTAGTGCTGCGAACGGTGCAGTTGCTCTTACCCACCTGGCGGCCGATCGATACGGCG…
>Isoform0000614
GTGCCGGAAGCGTTCCGCAACCACCCAGACCTCGCAAAGGACTACCCGCAGGCCGCAGACTTTTACGAGTACTGGGGTGGCCTGCAGGAGGGGTGGGACGGCCCTGCGCTGCTGGTGTTCAGCGACGGCAAGGAGGTTGGCGCGCGCCTGGACCGCAACGGCCTGCGGCCGGCGCGCTACTGGCAGACGAGCGACGGCATGGTGTATGTGGCCTCCGAGGTGGGCGTGTTTGGCGACGTGATGGATTCGGCGCCAAATGTGGTTGCAAAGGGGCGGCTCGGGCCGGGCCAGATGGTGCTTGCGGACCTCGAGGGCGGCAAGTTCTCGACCAACACAGAGCTGTGCCGCGAGATTGCGAGCCGGCGGCCGTACGGCGAGTGGCTCAAGGCGGACTGCGTG…
>Isoform0000615
GGGAGAAACCATGTTGCTCGCTTTTGATTCATCTAGGCGCACTCCATGAATAACGCATGCAGGAGAGGCGCCACATAATTCCTCGCCGGCGGCAAGGGCCGCGATACGGCTGCGATGCGACGCGCGTCGGTTGACCTAGCGCAGCTGTTGACTCGCAGCGCGGCCGCCGTGGCAAGACATCATCACCTGCCCGGTTGCAACTGCCCTGACGCCGCAACGACGTCGGGGCGGCAGGCGGTCAGCGGCTTGCAGCAGCGACGGCGAGTATCCAGGGCATGTGATGGCGACAGCAGGCACGCGAGATCAGGAGCTCTGCCCGCCGCCGGCACGCAACAGCGGCGACTATTGGCACAGGATGCAAGCGTAAAGCTGGCTGATGGCTCGGGCACGCGGGCAGTG…
>Isoform0000616
AAACACGGTACCGTACACGGTCGTGGCCGAGTCCCGGTTCGTGTAAAGAGTCGCAACGACGTTGTTGTCGCAACATACCTGGCGCGGGCCACTTTTCGTTACAGAACGTGATTAGCCCGTCAACCCGTCTCCCGCCGTCCCCTACGTGCACAGCGCTTGCGCGCGGCTGCCTGTACCCCGTCCGCAGGCTCTCGACCCGAGCGGCGCTTCGACGTCCTTGTCTCTTGTCGCCTAGCTTCGATCACCTTGCGTAATTCGCTAGGCACACACACGGCAGGAAGCAGGGGCAACGGGAGCAGGAGCGTCATGGCCGCCCCTCCAGCGGCCGAACTCGCAACGGGTGGCGAGGGCGCCGCGACCCTAAAGGAGTCGCCGCCACCCTCTTTTCCGCCCGGCACA…
>Isoform0000617
AAACCATCCAAAAGCTACCGAGCCGCAATCACTGCTATCAAACGAAGAAAGCATCTCTCTGACGCGCACGACTCAGCACACTTTGCCTGCAAGCTGCGCCGCCGCCGCATCTCGCGCGCTGTATAGCAGTACTGCTGCATGTGCGACCCCCGCCTTTGACACCCCTTGATGCAACCAGCGGTCAGCTATGAGGCAGTTATTCAGGCGATCACGGCCTCCCAGTCCCCCACCGCAACGCATGAACAGCGCATCGCAACGGTGCAGCTGTTTGAGCAGCTCAAGCGAGGCGAAGTGCATGCCAGCACGCAGCTGGCAGTGGGGCTTCTGACTGGTGCACAGCCGCTGGAGGTGCAGCTTGCGGGTTACCAGCTGCTCACCTTCCTCGTTGCCAACCGTTGG…
>Isoform0000618
GGGAGAGCGCCACGTGCAAGTTGGTCTCGTGCGCTATTAAGAGCATGCCGCCCGATAAAGGCCTGTACCCGGCGCAACGACGCGCCTCCAACATAGCTGAGCTAGCAGTCGCGTCGGCTTACCTCCTGCCACCGCTTTGTGGGCGGTGTCGGCAGCAATGGCTTCCATCGCCAGGGACTTAATACTGGGCTCTGCCGACCTCACGTACGGCGTCGTTCGCCTCGTGAGGGTGTGTGGAAAGGGCCTGCACCGCTGCTGCGGTTACTTCAGCAATAAGAGAGAGCCGTTGGAGAGCACTGAAAACGAGCCACAGGAGAAAGGCGAACTGGGCGAGCTCGATAACGAGGGGGAGCTCAAAGGCGAGGCCCCTGACAAGGAGCTTAGCGTCGAGAAGCTCGC…
>Isoform0000619
ACGTAGCAACAACACGCCGTGCGCCTTGCCTTCGCAAATTTAGCGAGGCGCAGGGTAAGCCTGTCGCCATGGCAGAGCAGAATGGTAACGGCGTGCCCCTTACGGGTGGGCCCGTCTTCGACCAGGAGCTGTACGGCGCTGACAAGTATGCAGGCTACGAACGCTCCATCGGCCTGGATGAGGCCGAGGAGGACCAGGACGAGCGCGAACGGGCGATTGCCAGCAAGCTGGCGTCCTACACCGCGCCCAAAAACGTGCTAGACGACCTGCCGGTGGAAGAAGGTGGCGGGCAGGAGGCAGCGTTTAAGTCGAATCGCATCGTCGACCGCGAGGACGACTACCGAAAACGCCGGCTCAATCGCATCATTTCGCCTGAGCGCGTGGATGCGTTTGCGCTGG…
>Isoform0000620
GGGATAACAAACAATAGCTAGAAATTTGTCAAAATTCCGTACGACCGTTTTCAGAGTTGTCCAGTTGTCCAGAGTTCCTGTGCGCACATGAATGTAGCGTGACATAGGGTGATTCACGATAGCAGGCCGACGGTAGTGAGAACAACGGGCCGATGTCGGGCACATTGACTGTTGCGTGCATGAAACGTGCTTAAGGCGGTATGGTATAGCTTGCTGCAGGATTGTAGCGTGCAGGGTGTGCGAGGGCGTAAGCGGCTGGGCTGACCGGCGTTGTTTCTAGGGTTCCGGCGTACAGCCTAGCACTTCAGCTACTGCAGCCCGTCAGCCGCCGCCTTTGCAGCCTAAGATCAATATCACATATCGTCACTATGGCCGACTTTACTTACGCTTCGGACTACC…
>Isoform0000621
GGGACCATATGACTGGCCCTTTTCCCGATCCGCGGCTGATAGCTTGCAGCTGATAGCTGTGGGCGTTTGCGCTTCGCTCGTGCACGCTAGCGACCGGCCCTTCGCGTGAATTGCAAGGTGCCTCGAGCGACATCAGGTCATCATAGCTGCGCGCTGATCCTAGCCTTTTGATGGGCAGCAGTGGAGAAGGCCGCCAACAGCAGCTGCAGGGGCCAGTGGAACGCAATACGAGCGTGGGAAGCAGTGAGGCGGATGGCGCTGCGGGCAGCACAGCGGGTGTTGACGCAGTAGGGGGTGTGCTGCGAACTTGGCGTAAACTGGGCGTGGCTGTGCAGCGCGCAGCGTCCAATTTTACTGGCGTCCAGGCTACTGAGATCGTGGCTGGCGGCAACGGGGTTG…
>Isoform0000622
GGGACACCTGCATGTAAAGGTACAACGCACCTGGCCAGTCGGTCTTGTGGTAGCTGGCTTTCGATCGCTCAGTGGTCCCTCTGTGCAGTGCAGGGTCGCCCCCGCCGTGATCGTGATCGTGATCACCAGCGATGGATTGTGCCCAGCTGCCGCGCAGCGGACAAAGCCCTCGGCCCGTGCAGCTGGGCAGCGTCATTCTCGGATCTGGGCTGCCACGGTTCACAAGCGGAAGGTTGTTGCAGCCTGCTGTGGCGAGATCTCGGCGATTGGCGACAGGCCGAGCGGCAGTGTCGAGGGGCCACCTAGCGGGTCTGCGCGTGCTGTGCCTGAAGCACGGCAGCCAGTATGACAAAGTGTCCGCCGACGTTGCTCCCAATGGTAACGAGAATGGTACTGTGG…
>Isoform0000623
GGGACTGTCGCTAAACAATAGCGTAATTCGATCTGAAAGCAGCCCGCCTGGCGAGGCAGGTGCAGGAAGTGACTGGATTCTATTCGCATGGCTTAGGCATTGCTGCCAGGAAACCTGCCCGCTTTTGGGCACGCCGACAGGCCGCTAGCTTCTGTCCCAACTGCACACGCAACAATGGCGTCACAAACTCTAGCTAACATTCTGGACAAGGCCCAATCAAAGGATCGGGACTTCCGTTATATGGCTGCTTCCGACTTGATCGGAGAATTGCAGAAAGAAGGCTTCAAGGCCGATGCTGACAGCGAGACTAAGATGTGCAATGTCGTATTGTCGCTCATGGAGGACACAAGTGGAGACATCTCCAGCCTTGCAGTCAAATGCCTGGGCCAGGCGGTGCAC…
>Isoform0000624
ACGAGCAAACGCTTTCGTGTGCGACAGAAAGTATATCACCTTCCCCTCCAAGGCAGTACTTGCATGGTTTGTTAGATAGTTTCTTTTTTCCAGCTTCGCGGTTGCGCACCGAGCGGTGCAGCAGCCGCATCCGCGCCACCCTACCCAGCCGCAGCCTTGAGCAAACGCGGGTTGCCATGGAGATGGCGGGGTCCCACGCCTGGGACATGAAAAACTACGTGTGGGATTCTCAACGGCTGGTGGCTACTAACGTAGCGCCAGAGGAGACAGGCCAGCATTCTGCTCCACCGCCAGCTGTAGCTCCTGAACACGCGGGAGAGACTGCCGCAGCGGCGCCTGCGCCCGAAGCCGCCGCCCCGCCTCCGACCGTGCCAGTGGTGCAGCATCATGAGCCAGGCC…
>Isoform0000625
GGAGTGTGCCAGCAGCGTGCGTCCGGACTGCTTCGAATGCCGTTCCGGCATCCTCGTTCTCAATGTTAGGCCGCTTGGCATCTGGTCGTTTAGGTGAAAATGTCTCAGCGCAACGATACAAGCAAGTATGGGAGCAAGACTAACTTGAACGGGAGGTCGACGCCTCCGGCGGGCGCGCAGCCTGGGCTGCAGCGCATCGGCGGCGGCCTGGTGTCTCTTGGAGCCGCAAAGAAGAAAGCCACAACTACCGCTGGTGGGAAACTCGCAGTGCCCAAGCCCGTCAACCTTCCGTCCCTGAAAAAGGAGCACGCAGGCAACGATCCGAACACGCAAATCGTGCCCACCGGCACCGGAGGCGGGTGGAGCAAGCCTGAAGAGGCGCCCAGCAGCCAGCAGCAG…
>Isoform0000626
GGGAGTGCGCTCGCTGCTTGTTCAGCGCGCCGGAAAACCAGCCGGTCGCAACAACTTTTGTGAGGCAGCGTTGTGTCCAATCCGACCGACAGCGCACCCTTTTGGCAGCGGCTCCCGCAAGTGCCAACTCAGGCAGCCAACTGAGCGTGAAGGAAGGTGCTGCGTTCGGGCGTTTCGGTGGCTTGGCGCTGCAGCGCTAAGGCAGCAAATTCTGGTGATGGCCGCTGTGCCTTAAACGGCTCGTTTTTCGGAACGTCTGCCAACTGCAGCTGCACAAAAGGCACGCACAGACTTTGATGACGCCCATGTCGGCAGTTGGTCGGGTAATGCCCCTTGAGGTGGACGCGGCAGCAAGCAGCACTGGCGAGAGGGAGACTGGCAATGGCTCACTCAAAGGCG…
>Isoform0000627
GGGAAGAAAGCGTGCACCAAGTTGCTGCATGTCTTGAAACCTTGCCTTGTCTTATAGTGCTTGCTAGTGCGCCTATTGTCTGCGACGAGGGCTTGCATGCCTTTGCTCAGCTGCGTACTATGACAGCGGCACGCCGCGCTAGTGCCGGCCATGTCTTGAGGTGTAATGTAAAGCAGAGACAGTTAGAAACAGCCGCAAGATGTATATCGAGGAAATAACTATCGAGGGGTTCAAATCATACGCTCAGAGGGTTACCATTTCCGGGTTTGACCCCGCGTTTAACGCGATCACCGGGCTCAATGGAAGCGGCAAGTCCAACATATTGGACTCAATTTGCTTCGTACTGGGCATTTCCAACTTGTCACGGGTGCGCGCCAACAACCTGCAGGAGCTTATTTA…
>Isoform0000628
GGGACAGAGCGCCACGTGCAAGTTGGTCTCGTGCGCTATTAAGAGCATGCCGCCCGATAAAGGCCTGTACCCGGCGCAACGACGCGCCTCCAACATAGCTGAGCTAGCAGTCGCGTCGGCTTACCTCCTGCCACCGCTTTGTGGGCGGTGTCGGCAGCAATGGCTTCCATCGCCAGGGACTTAATACTGGGCTCTGCCGACCTCACGTACGGCGTCGTTCGCCTCGTGAGGGTGTGTGGAAAGGGCCTGCACCGCTGCTGCGGTTACTTCAGCAATAAGAGAGAGCCGTTGGAGAGCACTGAAAACGAGCCACAGGAGAAAGGCGAACTGGGCGAGCTCGATAACGAGGGGGAGCTCAAAGGCGAGGCCCCTGACAAGGAGCTTAGCGTCGAGAAGCTC…
>Isoform0000629
GGGAGTTGGTCGGGAGATACAGATGAACTCCGGGCTGGGATCGCAGCTTAGTGCGTTACCTAGTCTAGGTCCTAAAGGCGACTGCACCGGCGCAGGATCAGTTCCTGCCCGCAAGCGAATACCTTTAGTGCCGTAGCGCGCGACACGGCCGCGCGCGAGATGGCGCGCCGCCAGCTGGCGTTGCTGCTCACGGTATTTGCTGCCGGAGCGATTCAAGCAAAAGAGGAGAACAGCTTCACGATCAAGAACGATGTATTTTTGAAGGACGGCACGCCGTTTCAGATCATCTCGGGCAGCGTACACTATTTCCGCATACACCCAGAGTACTGGGAGGATCGGCTCACCAAGCTCCAGGCCCTGGGACTGAACACCATTACCACCTACGTCCCGTGGAACTTC…
>Isoform0000630
GGGATTGCACAGCGATTTGCATAAAACTTCCGTTTGTGCATTATCATCCAACAGCTAAAGATTACCAGCTTGATTAGCTAGCGAGTTTCGAGTGCAACTCGCTGCATCGCAACAAGCCCCCAGGAGCCTTTCCAGCCGCTCCCGTTCTTCAATTTTAAGACTCCCATTGGCTTCATATTCCTTTCAAAAAGTTGTTGTGGCTTGAGGCCGCGCGGCGGCAGCCGCTGAGTCCCACCACTTATCAGCAGGCACTATAATCTGCTTGTTGTGGCATCATACACACTCGGCTAGGTAGCGGTCCCTAGCACAGCAGGCGGGCGGCGCCCCGCCGCTCGCCGCTCGCCACCATGTTTAACGGAGATGCGCTGGTGGATGAGGAGATGGGAGACGCGATGCTGG…
>Isoform0000631
GTGCACGGGCTGTATGCACTTGAAAGTCGCTACATGCGTTCCCAGGGCGGAACCTAGAAAGTGAAAGATTTCGCCACGCTGGCCTCAATTGCTGTCGGGTTCCGTTGTTCTTAACGCAAAAGCATGTCGATCGTAGATCTTGCCTTTCACAATGATGTTTGCGCCGTCAACGAACTTCCGGCTGCTGCTTTCACATACGCCGCCCTCCACGATCGGCGCGAAGGCGTCACGCCGCTAGGTTGGGCGGCGTCGCACGGCAACGCCGCGCTGTCGACACTGTTGATCGCAAAGGGCGCACGGCCGTCATGGGACGATGTTGGCCGCGCTGTACGAGTGAAAAACAACGCAGCGGTTGTCCAAATTGTGCTGGATGGCTGTCTACAGTCTGCAAGCCACACG…
>Isoform0000632
GGGGACAGTCCGCGCGCTATGCTACCGTGTTACCGCCCCCCAAACTTTGAGTTTGCCGGACTCGCGAGTGCAGCTTCTGAGGTGGGCGGAGCGCCCGCCGGGCATAGCTCCAGCCGGCAGCCCGCTGCCGGCTCCCACGAGCGTCTGGACGAGGACGAGGAGCGCGACCAGCTGCGCGCGGTGCGCGAGTTGCCGGTCTGCTTCCAGCAGCTCTTCTCGTTCAGGTACTTCAACGCCGTGCAATCTCAGGTGTTTCAATGGGTCTATGGCAGCGACAACAACACGGTGGTAAGCGCACCTACCGGCGGCGGCAAGACATGCATCCTGGAGATGGCCATGCTGCGCTTGCTGCTGCGCCACGTGGATCCCTCCAGCGGCGAATATATGCATCGCCCCCGG…
>Isoform0000633
GGACGGTACCGTACACGGTCGTGGCCGAGTCCCGGTTCGTGTAAAGAGTCGCAACGACGTTGTTGTCGCAACATACCTGGCGCGGGCCACTTTTCGTTACAGAACGTGATTAGCCCGTCAACCCGTCTCCCGCCGTCCCCTACGTGCACAGCGCTTGCGCGCGGCTGCCTGTACCCCGTCCGCAGGCTCTCGACCCGAGCGGCGCTTCGACGTCCTTGTCTCTTGTCGCCTAGCTTCGATCACCTTGCGTAATTCGCTAGGCACACACACGGCAGGAAGCAGGGGCAACGGGAGCAGGAGCGTCATGGCCGCCCCTCCAGCGGCCGAACTCGCAACGGGTGGCGAGGGCGCCGCGACCCTAAAGGAGTCGCCGCCACCCTCTTTTCCGCCCGGCACAGC…
>Isoform0000634
GGGACAAGCCTGCCCGTGCTATGCAGTGCGCTCGCTGCTTGTTCAGCGCGCCGGAAAACCAGCCGGTCGCAACAACTTTTGTGAGGCAGCGTTGTGTCCAATCCGACCGACAGCGCACCCTTTTGGCAGCGGCTCCCGCAAGTGCCAACTCAGGCAGCCAACTGAGCGTGAAGGAAGGTGCTGCGTTCGGGCGTTTCGGTGGCTTGGCGCTGCAGCGCTAAGGCAGCAAATTCTGGTGATGGCCGCTGTGCCTTAAACGGCTCGTTTTTTCGGAACGTCTGCCAACTGCAGCTGCACAAAAGGCACGCACAGACTTTGATGACGCCCATGTCGGCAGTTGGTCGGGTAATGCCCCTTGAGGTGGACGCGGCAGCAAGCAGCACTGGCGAGAGGGAGACT…
>Isoform0000635
GGGGGGTTCGCAAGTAGCTCCGTCCCGCGCTTTTGCCAGCATTGACACCCTTATTGCTTTGTGTGACCGCTGCCTACGACGCTCCGCAGCCTCGCTTGTCGACTTGTTGCTGCACCACTCGCGGGCGACAGCCAAGCGCGAGCCTGCGCGGCGCTGCAGGGGTCCCTGCATGCCCCTGTGACCTCAAAAGGTTGCGCCAACGCTGCTGTGTGCGGTGCCATATGGTTGGCGGCCCTGACACCCAACGGCGACGCAATAAGCGCAAGCTGGCGGAATCATTTGAAGCCGAGAGTGTGGCGACCAAGTCGGGTCCAGAGCTACACGATGCGGCTGGTGAAGGGGACATGATTGCAAACCACATCAAGACGCTGCGGGCGCCGAGCGTGATTGTGGAGGACC…
>Isoform0000636
AGTGCTAGATGTGCAGTGGGCGAAGGGTGCTCCTACATTTTGGCCAAAGGTCATGTTGCCCATTTTTATGGGCTCAAAACGCTCTAACAACTTGGCTTAAAGGTTCGCAGCATGTCGGCTGCGAGCAGCGGCAACAGACCGGAAGCAGGTGTGGCAGACGGTCACGAGCAGATCGCCATGGGTGCGGAGTTTGGCACTCAACAGCCGCCCGCAGCGACAGCTGAGCGAGACAAAATCGCCTCAACTCCTTCACTTGCGGCAGCGCAAGAAGCGAACGTTGTCGACAAAGGGTGGCGTGGCGCATGCGGCAAACTCACGAAAGACTGGTTGGGTTGGCGGCCGTCCTGCTGCGAAGCACGAGTGGCCAGAGATGTCCAGCCGGTGGTTGTCAAACTTGAC…
>Isoform0000637
GGGACTGGTGTAGGTTCTGTTCGTTGTTTGTTTTTTGTTGAATCTGTGTCGGAGGAGGTTGCAAGCGGCTTTTGGCCCGATGATGTTTGTAGCGTGCATTGCATTGATGTCGCAGCAAGTTTGGGTAGCGGCGGCCTAAACGAAGTGCAACACTTCTATATTGCCTGCATACATCTTAATCATTTTTTGTTAGCTAGCAAGTCGGCAAACTTGGACCTACAGAAGATATGCCTGCTCCAATGCGTGCCTCTACCATCTATTTGTCGACTTTGGCGACCGCTGCACTGGCCGCTACAGCATGGTTTCTGTATAATCGAAGGTCCCGACAGCGAGCTTCTCGATCGGGTTCATCGGCGAAGACCGACACCTCTCAGCTTGCTGCGGATGGCATTAGCTGCA…
>Isoform0000638
GGGAGTGTGCCAGCCGCGCAAATTGGCTTGCCGCATACATCCTCCTGCTCGTTTCTCCTAAACTCGATTGTAGGCTACGGAAGCGACTGTGGCGCGGGCCAATCGCGTGAGCACTCGCTGCGGTGCCTTACTATTGCATAAGAAAGCGCTGAGCAGCTAAGGTGCATGGAGCCATAGCGCCTGAAGCCGTTGCCGAGGCTGCAACCGGGCTGTATGCCCGGCGATCGAGATTTGATGGCGGACGAGGCGGAGGCTTACCACGCCGGGGCAAACGTGTGGGTGCCAGTGCTGGATGGCGACGCAAAGGGCAGTGCCACCGACCTCCTGTATGCCGCAAAAAGGAAGGTTAAGCGCTGGGTGCCAGGCCGCGTCGAAGCTGTGCGGGAGGTGCTGGATGAC…
>Isoform0000639
AACGTTGATAGCAAAAAAGAATCCAATTTCGAGGCGTTTGACAACTTCGTGCGTGTGCCGGCTTGCCTCGGAACTGGTGATCGGCAAAACCGCGCGTGTGGTGATCGTTGCTACGACACCGAAACATGCGGCTTGGTGCCCTGGTCTTTCATTTGTTGCCGCATACTTTGCAGTATCGATTTCAATTCACAGAGTCGGTTTGATACGAGCAGCCGGTTCACTGCTGCGCGTTGGCTGGGCCCTGGAGGAGGGCCCAGCCAAGGCGGGTTTGCGGGACGATGAGGCTGGGGCCATGTCACGGCGTGACGAGGCTGGGCAGCCACTTTATCGTCGCAGCGCTGGCGCAGGCATGGCGGCAGCAGCTGCGCCGGCCCTGCGCTGCCGCACAGCCAAGGGCAG…
>Isoform0000640
GGGAGCGATTCACATAAGTAACGTTGATAGCAAAAAAGAATCCAATTTCGAGGCGTTTGACAACTTCGTGCGTGTGCCGGCTTGCCTCGGAACTGGTGATCGGCAAAACCGCGCGTGTGGTGATCGTTGCTACGACACCGAAACATGCGGCTTGGTGCCCTGGTCTTTCATTTGTTGCCGCATACTTTGCAGTATCGATTTCAATTCACAGAGTCGGTTTGATACGAGCAGCCGGTTCACTGCTGCGCGTTGGCTGGGCCCTGGAGGAGGGCCCAGCCAAGGCGGGTTTGCGGGACGATGAGGCTGGGGCCATGTCACGGCGTGACGAGGCTGGGCAGCCACTTTATCGCTTGCAGCCCTACTTTACAACGGATATTGCGCGCCGGCACAGTCGCAGCG…
>Isoform0000641
GGGGACGCCAGCGGCGGCATGCAGGTCACCTTTGCTGTCGACTATGGCGAACGCGTCTTCCCCATCGACCCCCTGCAGCTCTTCACGCTGCGCGGCTCCCCACGCACTGATATCGTGTACGAAGTCGCACTTGGGCGTCTGTGGGTGACGGCATTCCTGCCGCCCGGCGGCAACGCCTCGGCGCTGAGCCTGGAGCTGCGTGCGGGCGCTGCGCACGACGTGGCGGGCAACCCGTCGGAGGCGCTTGCGCTGGTGCTCGCGGACCTGGGCGGGGGCGTGAGCGGCTACGGCGCCGACGGCGGCCCCCCCTGGATCTGACTACCGGCTTGCGGGTGCCGGCACAAGCGGCGTGGGTGTCGCACTCGCCGCGGGTGCCGGCACGCTGCTCGCGGGCTTTGC…
>Isoform0000642
GGTCTGCGGCACAATAACTTGCGACTCATGTACAGGTGACCAAAACATGCATTTATTACACAATTAGAGTCAAGAGGATTGTGCCTGGGAGCATCCTCGTCTCTGACACTGTGCCGCAGCGACGCGGAGACGCCAGCCTGGGTCGAGCTGCGCTTCCTCACAGAGGATGGCGCGCGGCTGGTGGTCGGATATGGCGCTCCGCCGAGGCTGGTGATGGTCGGGTGCTGGGTGGAGCAAGTCGCGGCAGGCAGCCGCAGGGAATGAGGAGCGTTACTAGAAGGCTATGCCGGGCGGTACTGTTGCTGCTCTCGGCACTTTTTGTGGCACATGCGCAACATGAGCAGATAGCATCACTTTCAAAACGGCGGCGCCTCTTGTTGGGCAGCCACCACCTCCGAC…
>Isoform0000643
GGGAGCCTGGGTCGAGCTGCGCTTCCTCACAGAGGATGGCGCGCGGCTGGTGGTCGGATATGGCGCTCCGCCGAGGCTGGTGATGGTCGGGTGCTGGGTGGAGCAAGTCGCGGCAGGCAGCCGCAGGGAATGAGGAGCGTTACTAGAAGGCTATGCCGGGCGGTACTGTTGCTGCTCTCGGCACTTTTTGTGGCACATGCGCAACATGAGCAGATAGCATCACTTTCAAAACGGCGGCGCCTCTTGTTGGGCAGCCACCACCTCCGACAGCTTGTATCGTGGCAGGAAGACGCGCCAGCGCCCTTCAATGGCGACGGCAATGGCCTGCGCCTGTACAGCGTTGCGCTAGCACCTGGAAGGGACGCCAGCGGCGGCATGCTGCCGCCGTTGGCAGCACCG…
>Isoform0000644
CACGCGCAGCATCCTGCTGTGCATCCGCACGCTGGAGGGCAAGGACAACAGCGTGTTTGACACCGAGTGGAAGGGCTGGGTCCTGACTGGCTTTTTCTTTATTGACGCCTGGTTGCTGGGAATTTCGCTGCAGCGGATGGGCTTTGGCTGCCTGCGCGTTGGCATTCGCATCCGTGCAGCGCTCACCACTGCAGTTGCGCGCAAGTGCTACAGCATGGCACACTTAACCAAGGAAACCGCTGCGGATGCTGTGAGCTTTGTGGCAAATGACGTCAACAAGATATTTGAGGGCGCACAAGAGATCCACTACCTATGGGGCGCTCCCATTGAGGCGACTGGCATCCTCGTCCTGCTGACCACGCTTGTTGGCGTCTACTCTATTGGTGGTGTCATCCTCGT…
>Isoform0000645
GGGCAACGAGGGCTGGGCAGTCACCGCGGTGCACGGGCCGCTGGGCGCGGGCGAGTGCGTGCTGGCGCACGCCTCGCTGGGGCTGGTGTGCGGCCAGAAGGACGTGTTCACTGTCAAGCCCAAGTGCGGCTCGGAGCAGTCGCGCAAGGTGACGGGCTCAGAGCATTTGACTGCCAGCCTGGCGAGCCCCAGCGGCAGCAAGTCGCCAGTGCCCGTCACACTGATGAGCGGCTGCGACGGGTACCAGGTCGACGTTGCGTGGCGCGAGGCGGGGGAGCACTCGCTGTCGGTGTTCCTCGACGGGCAGCACATCGTAGGCAGCCCACTGCAGCTGGCCGCACAGCCTGGACCGCTGGCGCCCGCCGCCTGCACAGTCACCAATTACCGCAACGCACAGGG…
>Isoform0000646
GGGGTTTTGGGGGCCCTACGGGGGCTGCGGTGGGGGAGGTTGGCAGGGAGGCGGGGGTGGTTGGCGGCGCGGTGGCTGAGTCCTCGGGCAGTGGTAATAGTGGTGGCGGTGCGGCCGCCGCGGCCGCTGGGGCTGGGCGTGGGAACAGGCGGCCGCCGGCGGGGGGTGGCCATTTTGGTGCGGCGGGAGCTGCTGGCGGAGGTGGGCGGGCCGCTTGGCTTGGATGAGAGGTCGGTTACGGCCAGCCCTGATGGGCGACTGCTGCATATACGGGCGCAGTGGGATGGCCATCCGCTGCACCTCGCGTCCTTATATCTGCCGAACGATAGCACGGCGCAGCAGGCCTTCATCACGGACTGCCTTGTGCCGCTGGCGGCTCGGCAGGCTGGTCGGTCGCTG…
>Isoform0000647
GGGGACAAACAGCGCGGCGGGGCTGGACGCGGACAGCGAGATCGAGTACATGCGCGTGCTCAAGCGCGCGGCCAAGTTCCTGCCGCTGACGGTCATGATGGTCAACCCCCAGCCCTGTCCCGAGGTGTACGAGATGTACGACGACGTGATGGTGATGGGCGACGGGTACGTGCTGTACCACGGCCCGCGCGAGCAGGCGCTGCCCTTCTTCGCGAGCCAGGGGCTCAAGCCGGCGGCGGGCCGCGACCCCGTCGACTTCCTCAACCAGCTGGCCGTCAAAGACTACCAGCCGATGTTCAGCAGCGACGACTCGAAGTACATCACGCCGCGCGAACTGGCGGAGGCCTTTGCGGCGAGCGCGCTGGGGCAGCAACGCGAGGCCGACCTGACGGGGGACTG…
>Isoform0000648
ATTGTTGTGTAGGAAAGGGTGCCTATATGGCAGGATTCCCGGTCGCAAACAGTTTTAACAGTAATGGCTGAACCCAACATAAAAAGAGTCTTCGCTGTAAATTGTGCTCCGTAGCGGGCAGATGTCGCTGTTAATTAGCAGCTGCCGGCTTGCTGCAGTGGGTCCATAATGTCCACAGCGATCCAAACTGCACAACATCAAGTTTTCCGCTCAATTATCTGGGAGCGTATCTTCGTCGCGTTAGCGAGCCGTCCTGACAACGTGGCATGCAAGCTGCTGGGCGACGATGGGTTGGTAAACGGGCAGCTGACAGCGTCACAGCTGCTGGATGAGGTGAAGCGCCTGAGCGTGCTTATCCAGCGCGTGCTGAGTGGGCGCGTCACAACTGCGGCCTTGTCT…
>Isoform0000649
GGGACGGCAACAGCAACAGCGGCGGCGGCAGCGACGACGACGAGCTCCCTGCTCCAACTCCGGCCCCATCCCCAGCTGTTGGCACGAGCGGGGGTCCATCCCCAACCCCGCCGTCCCCCAACGTGGTGGATGACGCGCTGTGCCAGCTGACTGGCTGCAGCGGCGACGCGCCCGCGCCCGACAGTCAGTCATCGCCCTCGGAGATCCCCAGCACCATCGTAGACATCATCGAGGACGAGCTCGAGTCCTCGCCCACGCCCCTGCCGCCGCTGGTGCCGCCGCCGCCGCTGGACCCCTGGAGCGGGCAGCTGCTGGGCGAGCTCGGGGCAGCTGCCGCGCCAGGCCCCGCGCCGGGCCCCGCGCCGCTGCTGGACCTCAAGGAGGGCCTGCTTGAGTCGC…
>Isoform0000650
GGGTACTACGAGCAGGCCACGGCGCTGTACGAGGGCGGCGTGGATTTGTTCCTAGTGGAAACCATCTTCGACACGCTGAATGCCAAGGCCGCGCTGTATGCGCTGGAGCGCTTCTTCTCGGACAAGCAGTGCCGCATCCCCGTGTTTGTGAGCGGCACCATCGTGGACAACAGCGGGCGCACGCTGAGCGGCCAGACCAACGAGGCGTTCTGGACCAGTGTGTCGCATGCCAAGCCCTTTGCGGTGGGCCTCAACTGCGCGCTGGGGGCATCTGACATGAAGGGCTACATCGCCAACCTGAGCAAGTGCGCCGACTGCTGGGTGTTCTGCTACCCCAACGCCGGCCTGCCCAACGCGATGGGCGGCTACGACCAAAAGGGCGAGGAGATGGCGGAGGAG…
>Isoform0000651
ACTGCGCAACTTTACAGCCAAAGATATAAACTGCTGACCTGGGGCGAGCGCTACGTCTGCTCGGCCATCGCTGGTCAAACCTCGACGACGAAGCACGTGGCTGCACGGCTGCTCAACCAGATCGCTTAGCAGCGCATGAAGGTCACACGCACCAAGACAACATAGCTGTGCAACTTGCGCCGGCTCTGTCAGGGCTATAATGCAGCCGCAACAGCAGCAGGGGCCGGGGTCAGCGCCATACATGGGCATGCCTTGGCCCCCCGGGGGTGCGCTGCCACCTGGAGTGACGATGCAGACACTGCCGGGGATGCCCAACGGCATGGTGATGGTAACAGGTCCTAACGGCCAGCCGATGCTATTGCCGGTCGCACCACAGGCGCAGACATCTTTGCCGCAGCA…
>Isoform0000652
ATAGATGAAAGACCCAACAACAACAACCGCCGCATCCTTACGCCACCGCCCACACCGCCCGCCCATACACAAGCAATCATAGTGGGTGGTCCGCTCTGCATCGCTTGCGAGCACGCTGGCGCTATGAAATCTCTGCCCACACTATCACGTGGTGACGAGCAGCACAGCTTTTAGTGCCGATACGACCCTGAAGGTGACGGGCAGATCGCGTTGACAGAGGCAGCGGGGCACCTCGAGAGAAACTTATACAGGGTTGTCGTACAGGGGACAGAGTTATGCCTCCGACTATCAGTGAGGCAGCGGCGCCACAGGCGGGTGCCAGCGACAGTCGTGATAGTGATGGGCGGCGTGGGGCAAGCCGAGAGGTATCAAGCGACTGTAACGACGTCCAAGATTCCG…
>Isoform0000653
GGGGCCGCATTGATCAAACCAGCGCTGCTGCACCCAACGGCATAGCCAAAGAAACCACCCACCTTTTATCGACACAAGGCTTATCAGGCAGGCATAACGGTTTTGTGGCACCGCGATTCACATCGTGTTGGTCTTGTTGTCCATTTCGGCCGTACCAGAGGCTGCAATGCGTGTTCGAGCTCAGATCGTTGCAGCACCGAAGGGCTGCCTAGCCTTATGTGATACTGCCCGCTAGTTGTTTGGTTGCGTCAATGAGGATACCATGTTTCGTATCAGGAGTTGAAAACCTACGCCCAACAAACGTGCCATGCCTCCATCTCCCGAAACAGAGCTTGTTGCTCCGCAGCAGCAACCACTGGAAGGCACCACAGACGCAGATCTAGGAGCCCTTGGTCATGC…
>Isoform0000654
GGCAAGATAGTTGACCCAAAGACGGGCAACGCGCTGGACCTTCAAGCGAACACAGGTAGCGTCCACACTGCTACGTCAGCCGGTAAGGCTTCGACATTGGCTGCAGCGTCCACCAAGCTTGCTACGCCTGCAGTCGAGCCAGCAACTCAGCGGAGTTGCAAGGATAGGGTGGCAGCAGCCGGTGCTGGCCAGCTGAGCGATGCTGACAACGCGAGGCTGCAAGCCAACATCTCTGGCGCGGATATTGTTGGGGGCCAAACCTCTGCGACAACGGCTTCTGGTCCAGAATTGCAAGCTGACGCTGCGTCTGAAGTACCGCAAGTGCCGACAGCAACGGCAGTAGTTGGCAAAACAGATGCTGATGAGCAACTTGAACCAGCACCGGTGGCAGCAGCATAT…
>Isoform0000655
GGGCCTGGCTAGTCGGCAACTTAGCGGCAATGGCGGGCCAGGGCAGCGGTGATGTGGCGGCTGGCCCCGAGGGGTCGATGTACAACTACGTGGTCACAGCGCAGCGGCCGTCAGCGGTGACCAAATCCGTCGTGGGTCATTTCACTAGCCCCATCGACGTCAACTTGATCATCTCGAAATGCACGCGCATCGAGATACATACATTGACCAAAGAGGGTCTGCAGGGAGTCGTGGACGTGCCGATCTACGGCCGCATCTCAACCATGGAGCTCTACAGGCCGCAGAGCGAGGACAAAGACTTGCTGTTCATAAGCACTGAGCAGTACAAATTCTGTGTGCTGTCGTACGACTCTGACACCAGCAAGCTGGTCACGCGCGCCTCGGGCGACCTGCGCGACC…
>Isoform0000656
GGGAACATACCTGGCGCGGGCCACTTTTCGTTACAGAACGTGATTAGCCCGTCAACCCGTCTCCCGCCGTCCCCTACGTGCACAGCGCTTGCGCGCGGCTGCCTGTACCCCGTCCGCAGGCTCTCGACCCGAGCGGCGCTTCGACGTCCTTGTCTCTTGTCGCCTAGCTTCGATCACCTTGCGTAATTCGCTAGGCACACACACGGCAGGAAGCAGGGGCAACGGGAGCAGGAGCGTCATGGCCGCCCCTCCAGCGGCCGAACTCGCAACGGGTGGCGAGGGCGCCGCGACCCTAAAGGAGTCGCCGCCACCCTCTTTTCCGCCCGGCACAGCCACGTTCCCAATATCGCTGCAGGAGCTAAGCCATGTCAACGAGGCAAAGGACACGGCGTGGCTTGT…
>Isoform0000657
GGGATTGCAAAGCAACAAAATGGCACCATATGACTGGCCCTTTTCCCGATCCGCGGCTGATAGCTTGCAGCTGATAGCTGTGGGCGTTTTGCGCTTCGCTCGTGCACGCTAGCGACCGGCCCTTCGCGTGAATTGCAAGGTGCCTCGAGCGACATCAGGTCATCATAGCTGCGCGCTGATCCTAGCCTTTTGATGGGCAGCAGTGGAGAAGGCCGCCAACAGCAGCTGCAGGGGCCAGTGGAACGCAATACGAGCGTGGGAAGCAGTGAGGCGGATGGCGCTGCGGGGCAGCACAGCGGGTGTTGACGCAGTAGGGGGGTGTGCTGCGAACTTGGCGTAAAACTGGGCGTGGCTGTGCAGCGCGCAGCGTCCAATTTTTACTGGCGTCCCAGGCTACTG…
>Isoform0000658
GGGAAATCAGATCAGATGAAATGATAGGATGTCCTTGATTAATGCTGATATCGTGGCTTTACGCAGCTTGATGATGATGTTTGATGCAGTATTTGAGCAAAAGAAGCTGTTCGGGAGGGACCAGTTGTAGCAGCAGGACTGAAGACATCTTTTTGAGAGCACAGTTCGTGGCGAATTACTGTTGCACTTGCCGGTGTGAAGTTCCACATGCTGGGGCATACGCGTATCAGAGCTGGGCCTCCTGCGTCGGTTGATGTATGTACACGCTCCGCCCTGCAGCGCCGGATCTGAGAACCCCAGGTTCTGGACAATGGAACAGTCAAGGCTATGCAAAGTGCATCAACCTGGTGTCTGATTGGCCGTGCCCAGCCACGCTTGTTAGCCTGTCAACGATGCTTA…
>Isoform0000659
GGGTCCGTATGTTTGCACGGCATGCGATTAATCGAATTGTGTTTGATAATGGTGCAGTATTGTATTCTGCAAGGATACCAGCAATCGCTGCTTTTGCAGCCAGCAGTGCCGCCGAATGAGCCAACCGATCAACGGTGCGCCATTGGCGCCATCAGGCCCAACGATGGGCCACAACAACCTTGAAATTCAGCAAGATCCGTCACACGAGCACGCGCCACATCGGCGCACTGCAACGCTGGGCGGCATCCCTCCCTGGTCAAATCCCCGCCAAGGCAGTGCGCGTCAGAGTACTAGCTACCTTCCGCAAAGTAGCAGCCCAGAAATCAGTCGTGAGCCTGTGCAGCAGGAGTGGGGGGATAAGGCTGCCGGCTTGTCCATCGATACGCAACAGTTTGCGCA…
>Isoform0000660
GGGGACTCACAATTGCGTAACGTTTCCGCGTTCTTCCAATCTGCTGCTTGCATCGCTCTCTAAAGTCGCGTCTTGTAACTTACCGTTGTTTTTGTCCGGCACCCCATTTTTTTGCCCATCTGCTGCTGACCGCCCGGCGCCAACCACACCGCGTCAGCTCGCAAACCATGCAGATTTTTTGTCAAAAACGCTTACCGGCAAGACCATCACGCTCGAGGTTTGAGTCGAGCGATACCATCGAGAATGTCAAGGCTAAGATTCAGGGACAAGGAGGGGCATCCCCCCCTGACCAGCAGCGCCTGATCTTTTGCGGGCAAGCAGCTGGAGGATGGCCGCACGCTGGCTGACTACAACATCCAGAAGGAGAGCACGCTGCACCTGGTGCTGCGCTTGCGCGGT…
>Isoform0000661
GGCTCAGGCAGGATGGCCTGCCGACGCCCTCTATGGCCGACTTGTCGTCAACCCTCGAAATGGGCGGCAGCAGTGCAGTCCCCGGTGACGATGACAGCAAGCGCACTGTACTGCTGGACGGCGGGCGCGCCAACCCCGGCTTTAGTGGTAACAGGGTATTGACGGCCAAGTACAACGTGCTCACCTTCCTGCCCATCTTCCTGTACGAAATGTTCTCGCGCGTTGCCTACCTCTACTTCCTGCTGCAGGCGGCGCTGTCTTGGTGGAGCACCATCTCCCCGTTTGGCGGCTGGGGTGCGACGATGGCGCTGCTGTTTGTGCTGCTGGTGGGGGGCGTGAAGGCCGTGTGGGAGGACAGCAAGCGGCACGCAGAGGACCGGACGATGAACAGCAGCACCG…
>Isoform0000662
GGGGCCTGCGGGCCGCCGCACCGCGCACAATTTTTTCACACACGACCCGCGATCCATTGCTTCAATCGCGACGCAACAACCTCAGTCGCACCGCACTTGGCTGCCGCCCACCTACGCTCGTTAGGTCACCGGCAGCCATGGAGCATGGCAGCCTCACGCAGGGGCAGGCGCTGGCCGGCACGCCCCTTACTTTGGGGCGGCATTCCCTGGCAGCGCTACCACGTGCCACTGCACCGGCTCGGCAGCGGCGGGATGCAAGCTGCAGCCGGCGCTGCGCGCCGATCACAGCCGTCGCGGCGCCCGAGCAGCCAGCCACCGCCGCCAACGGCAACGGCGCACAGGGTGCTCCTGCGTTTGCTCTCTTGGGCCTCCGGAGCCTCCTCCACGAAGCGTGACGAT…
>Isoform0000663
GGGAACTTATCAGCCGATCAGCAGCCTTCGCTAGCGACGTGATCTTAAAATAGCCTATATTTTCTTCCCTTAACAATGGCGCTGTAGCTCGGGCTGCCCCCCGCGCCCCCCCCCCCCCCCCTACCGGCATCTTGTTCACTTGCCCGCGCGAACCCCTCTGCGCCTTCGTGAGAAGCCCCACCCCACGCGGACGGCAAGCTCATTGCCAACATGTGTCTCGGAGGTAGCGCAGCGGAAGGCGATTGCGGTCCAAACCTGGACGACGAAACGTGCTGCGAGGTCACATTCGTGGCGGAGGCTGATGAACTCAGGCAGCTGGTGCACGCCGTCGCGGCCGCTTCAAATGACGGCGCGGCGCTGGAAACTGCGTGCCAGCGCTTCGATTTGATCGTGGTCAAG…
>Isoform0000664
GGGAAATGAACATGCACGTGCCGCAAGCGCCCGAGACGCGCGCCGAGACGCAGCAGATCATGGCGGTGCCTCGCAACATCGTGTCGCCACAGTCCAATCGGCCTGTGATTGGCATCGTGCAAGACACACTGCTCGCATCACGCGTGATGACGAGCCGCGAGACATTCATCGGCCGCGATGTGTTCATGAACATCCTGATGTGGCTGGAGGATTGGGACGGCAAGATCCCAATGCCTGCGGTGCTCAAGCCGCAGCCACTGTGGACCGGCAAGCAGGTCATCAACCTGTTCCTGCCCAAGGTCAACATCAAGCGCAAGGCTGCGTGGTACAAGGACAGCGAGCCTGACAACATGTCGCCAACCGACTCTCAGGTGGTGATTGTCAACGGTGAGCTGCTGG…
>Isoform0000665
CCCCTTTCTGGGTGCACATAGTCTCTTCGCAGTGTCGTTTTTCAGACACATACTTTCCTGTGCTCCAAACTGAGTATCTGGTTTGCTGCGGGCAACGTCCAGCCGACTAGTTCGCACGATGTCCTTCGAACGTTTTGTCGCAGCGTCCTTTCGTGATAGCGTTCGCAGCCCCAGCAGACGGTCTGTCGCCTGATATCAAGAAATATGCAGGTGTTTTCGCGGCGCGGCCGCAACTTGGACGCACAGGTGGAGCTGCCGCGCCAAGCTAGCGTTGATTGCATCAAGCGTCGTGCTGAAAATACACCCGCGGAAAAATCCGGCAAGGCACCACACAAAGGCAATTCGGCGCGCGGTGGCAAGCTGCATGGACTTATGTTGAGCCATTCCAGCCCGACATCT…
>Isoform0000666
GGGAAGGGCGATCTCGCGAGCAGAGAGCTGAGCCCGCTACCTGAGGCCAGGGAGCGACCGGCTGCAAACAAGGGCATGCTGCAGACTCGCCAGCATGACAGCGTGGCGGTGAGCTTCATTGAGCTTGCGACAGGGCGCGCGGGATTCAAGGAGTACGTGCGACGCAGCGCAGCGCTGTCTGGCGGCGAAGGCAGGGAGGGGGGCGCGCTGGAGCAATCAGAACGGCTTGCGCTGCGTTATGGGCTGCGCTGGCGCTCGGCGGCACTCCGCTGTGTGGCTGCACGGCGCAGAAGCATGGCAGGCAGCATGCGTGGCAGTATTGCAGTGCGAGGCGTGGGTGTAGGGCCTGACATGCAGCTGCTGTTGCTGCAATCGGACGACCTCCTGCAGGCGCTGCTG…
>Isoform0000667
GGGATCGCACCTCGCCGCTGCTAGTTGTTAATATAAGAGAGTATAAGAGTGTTGCATGCATGCGCCTGCTTGCGGCTTGATCGGGACTGCTACCCCCGCTGATGCCTGCCTGGCGCTGACCGGCTCGACGGATCGCTTGGCCTGCTCGCGAGGCGCGCGGCGCTGCTGCCGGCCGGCACAATGCTGACCAAATTCGAAACCAAGAGCAATCGCGTCAAGGGCCTGTCGTTCCATCCGAAGCGGCCATGGATCCTGGCGTCGCTGCACAGCGGCGTGGTCCAGCTGTGGGACTACCGCATGGGCACGCTCATCGACCGCTTCGACGAGCACGATGGCCCGGTGCGCGGCGTGCACTTCCACCGCAGCCAGCCGCTGTTTGTGTCGGGTGGCGACGACTAC…
>Isoform0000668
GGATACACACACCTAGCGCTTGGCGCTGTCGAAGCGCGCAATCATGGGCCTGTTCTGGTAGGTTTGCAGATGTGTGCCTGATTGCCGGTGCAGCGTCAATTGGTATTGGGGCGGTTGCATCGCAAAGATGGGCCAGAAGAGGAAACGCGCCAATGTCGCTTCCCCGGCGTGCCGGCGAGGCCTGCCACAGCCCGTAGAGTCACAGGCAGCTTCGAGGCGTGAATATACAGATTTGAACTCAACCAAAAGTGATGAGCAGCTTGGTCATCAGCGCGACGACGCGGCAGCCGGGCACGACGGCGAGCAGCGCAAGGTGCAGCAGCATGGCACACATGATGCAGCAGGAGCCGACAGGCAGAGTCAGGACACGGGTGATGACGAAATTCTCATGCAGCTGCA…
>Isoform0000669
ACACACACACCGAATGAAGGCCGCAAAAGTCTTGTCGTACACAAGCCGCCAAGCGGGCACTTGAGCCATGCAAACGCGCCGAGCTTGCGGGTCAACAGCCAACAACCCCGCAGGGTCTGATCTTAGCTGTCCAGGCCGGAGTTTTGGCCGCTCCAGCTGGGCAGGCAGCGCCAACGAGAGTGCAATGCACTCATCGTGACCACTTTTTGCTGAACGCAGCCAGTATGACGATGGTTTACCGCCGTATCCTTGGCTGCCCGACCATCTGGCTCGCACCGCTGCGGCCGGTTGCAACTAGCAGTGTCCCCGCTCTTAAATTTGTTGCTCGTCGGGCGCTATGCACCGCTAGCTGCAGGCGTGTGTCAAAAATCAGCCGGCCGCGCGCCTCAGCGGGCGTGA…
>Isoform0000670
GGATCTTCACTGCCATCACCGACACAATTGCGTGGAACACACTGCCACGACCGCTCTTCCAAAAGCTATTCCGCCAGGACCTGCTGGTGGCCTCGCTCTTCCGGAACTTCCTGCTGGCGGAGCGCATCATGCGCGCGGCCAACTGCACGCCCGTCTCTTACCCGCGCCTGCCACCCACGCACCAGCACCACATGTGGCAGGCATGGGACATGGCGGCTGAGATGTGCCTGCTGCAGCTGCCCGCGCTCCTCAACGGCGACGTGTCGGAGTTCCAGCCCTCGTCCTTCTTCTCAGAGCAGCTCACAGCGTTTGAACTGTGGCTGCAGCATGGGTCCAAGCACAAGCGCCCGCCCGAGCAGCTGCCCATCGTGCTGCAGGTGCTGCTGAGCCAGGTGCACC…
>Isoform0000671
GGCGTGCGCAACAGCAGCCTCACGCTGACAGGATCTCTCGACTCCATCCCCTTCAAGCCGGACAGCGCCGGCCTGCAGCTAGCAGTGGAGCGCGCCATCGAGCTGCCTGCGCGCTCGCGCAGCGATGTGCGCGTAACAACGACAAAGGTCAACGTGACGGCGCCCTTTTCGCTGACCGTCACCGCCTCCGAGTGTCTCATCAGCGACGTTGAAGGGGGTGTGATGAAGCGCTCGAACTCCACCAGGCTGGGCGAGCGGTTGAGTTTGGATGTGCTGCTGCGCCAGGGCGGCTTTTGCCCGTCGGCAGGCTCGTCGGTGGACTATGGGACTGGCGGCGCGGCCACTGCAACTCGCGGCAGCGTGCGGGTGAAAGGCGACTTGGCGCTGCAGGGGTTGCCC…
>Isoform0000672
GGGTGGCGCGCCCCAGAAGGGCAGCGGGGGCTAGCGATGGAAAGACAGTTAGCTCGTACGGGCGCTCGACCAGCCACCTTGTTTACGGCGCCGACCATCAATAAATCGGCGCGCGCTGGAGGGCGATGCGGGCGCAGCAGCGGGTCGGTGGCAGCGGCCAGGGGGCCAGCTTTGCGTCGTGACGCTGCTGTCCAGACGAAGCCGGTGTCGATTGCTAAGGGTTGGCGACAAAACGGCAGCGCCTGTCGCAACTCGGGACGTGCTGCATCGGGTTTGCGGTCGCGGCTGCTGGGTCCAGCGGATGGGCAAGCGTTTCTGGGCCAGCGGTACGTGGCTGTTGGAGCGCGACGGAGCGGCGACAAGTTGATCGTAGCTGCCACACTGGTGGGTTCCGAGAAG…
>Isoform0000673
GGGATTCATACAAGTAGCAGGATACTATACACGCGCTGGGTAAGCTCGCGCCTGCTTGCAGCTCTGCGGGCAAGTCTGCGAAAGGCTGATCACTTGCCGGCCGACCAACAGATCTCTTACAGCGGGTATCGCGGCGCCGCACCCACAGCGGCCATTCCGGCCGGAACCCCTTAAAAACCTTCAGTATTACGTATTATCCACTTATTTGAAGTCGAAGGCAGCAGGCGACGCGGGGGTCGGTCCAGTTTGATATCGCCATAGCGGGAGCACCTGGCGCAGCGGCTAGCTCCGCCACTGCGCGGCACATCAGCGTCGGAGCGCCATGGGGCTATGCCTTAGCAAGCCTCAGCCGCCCTCGCCACGCGCAGTCCCGGCGCCGCCACCGCGCGACGCTGCCGT…
>Isoform0000674
GGGGGGGGCGCTACGCCAAGCCACCTTCCCGTGGTGCGCCCCGTCAGTAGCGATGCTTGCATCGTGAAACGGAGAGCTTGGCAGGGTGCCGTCGGCCACCCATGATCCGCGAGGCGGGCGAGCTGCGAGTGGCGGGAGCTGCGACGACCGGTGCGCCCGCTGCGGAGGCCGACACCCTCTGCTACTGCTGTGGGCCGTTTTGGCGAGCTCGCGGCGGTGGTGGGGGTTGCTTTGGAGTGATGGCAGCCGTGGTAGGGTCGGCGGCCTTAGTTAATGACCCTCCCAGGACCCGGCCTGCTAAGCCGTGGACCGGCTTGGGGCTAGCCTGACAGCCCTACGGGCTTTGGGACGGCCCGTTATGTGTCTGGAGAGAATGGCTCTGGGCTGGAGCGCTGCGCG…
>Isoform0000675
GGATGGCGGGAGGCGCCGAATCTGGCCGCAGCGCGGCTAGCCTGGGGACTGGCGCGCTGGGGCTGCTGGGGCTGGCGCAGGGGCTCTACTTTGCGGGGCGGCTGAGCTCGCCAGGCCTGCCCGTCGAGTTCCGGGCGGCCACCGATGTGCTGGCATGGAGCGCACTGAGCGCAGAGCTGCCATGGGAGGCGCCTGCAGGGCTGGATGCTGGCGTGGGGTTCCCCTTCCCGCCAGTCGTCTACAAGAGCCCCGCGGTGCAGGAGGAGGAGCGGGATGACAGCGTTACCGCTGTGGATGCGTTTTCCCCCGGCGCTCCCCGACTGACACCAGGGGCGGATGGCGGCACGGGCCCTGCAACGGAAGCGTTCCAGGACGGTTACAGTTCTTTCAATGGGACGC…
>Isoform0000676
CCCGTTCTTCAATTTTAAGACTCCCATTGGCTTCATATTCCTTTCAAAAAGTTGTTGTGGCTTGAGGCCGCGCGGCGGCAGCCGCTGAGTCCCACCACTTATCAGCAGGCACTATAATCTGCTTGTTGTGGCATCATACACACTCGGCTAGGTAGCGGTCCCTAGCACAGCAGGCGGGCGGCGCCCCGCCGCTCGCCGCTCGCCACCATGTTTAACGGAGATGCGCTGGTGGATGAGGAGATGGGAGACGCGATGCTGGATGCCGAGATCGATCAGGAGGATGCTTGGGCCGTCATCACAGCGTACTTTGAGGAAAAGGGGCTGGTGCGACAGCAGCTGGACTCATTCAATGAGTTTATCAACAGCAGCATGCAGGAGATTGTGGACGAGCAGGGCGAA…
>Isoform0000677
ACAATTTTTTTCACACACGACCGCGATCCATTGCTTCAATCGCGACGCAACAACCTCAGTCGCACCGCACTTGGCTGCCGCCCACCTACGCTCGTTAGGTCACCGGCAGCCATGGAGCATGGCAGCCTCACGCAGGGGCAGGCGCTGGCCGGCACGCCCCTTACTTTGGGGCGGCATTCCCTGGCAGCGCTACCACGTGCCACTGCACCGGCTCGGCAGCGGCGGGATGCAAGCTGCAGCCGGCGCTGCGCGCCGATCACAGCCGTCGCGGCGCCCGAGCAGCCAGCCACCGCCGCCAACGGCAACGGCGCACAGGGTGCTCCTGCGTTTCTCTCTTGGGCCTCCGGAGCCTCCTCCACGAAGCGTGACGATATCAAACGCATTATGGTTATCGGCGCT…
>Isoform0000678
AGCATACGCCAAGTCTTACCATTTTTAGTTTCCCGTTGCCCTGATTAGTCCATTCATCGGTACTCTTCTGCGCCGTGGTCTTGGCAGCGACAGAGCTCGCGAACAGTGCAGGGGACATGCTGCGGCCGCATCCGCCCCCGCTGTGCACCTTGCAATAAAGGGCCTCTGCAGCAGGGAGAGGTCACCTTAGCATGGCTGGACTGGAAGCGGCAGCGGCAAAGCTGCTGGACTTTAGCCAGGCGGTGGACGTGCCACTGCTGGACGCCACCGTCACAGCCTTCTATGGCGCCAGCAACCCCCAGGAGCGATCGGCCGCGGAGGCTATTCTGCGACACCTGCAAGACCACCCTGATGCGTGGACACGGGTTGACGCGATCTTGGAGCAGTCGACCAGCCAGC…
>Isoform0000679
GGGACACAACAACACACAGAGAAAGCTTGATCGTATTACATTGCACTACATCGAAAAGCTATATGCACATCTTGCATAGCTCAGAGGCTTATAGGGTGACAGGCCTGGCGCAGTGTTCAGCCGCGGCTACCCGCCAAGGCCAGAGCCAAAGCCAGAGGCACACCGTGTAATAGCCTACGATGGATTGGATAGAAAACACCGCTACCGAGCGGCACGATAACTTGGAGACTTTCGGGCAGGCGTTTAGCGTCGTTCGGGGGATGCCCAGCCTCACAACCGCTCGGGCCAACAGCAGTCGGACGCTGCCGCATGCGACACAAGCCGACGATCTGCAGGCTTTCGCGATTCACGGCCTTTACGACGCCAATGACTTGCGGGAGAAACGCCTGGCGGCCTACT…
>Isoform0000680
GGGATAGCCGTAGTCGCAACGAATAGAAAGTTGTAGGAAAAATGAAGTAGCTGTTGGTTAAACAGCAGTTTGCGTTTTGCGGCTTTCTGGTCGCATGTAAGACAGACGAGTCTGCCAGACGGACGTTGCGATGGCGACGCTGCTAGGCCAGCCAGACTTGTTGCGACCGCTGCTACACTTCGGAGCACAAGCAGCGCTGCTACGTGAAGACAAGTCTGCAAGCTGGGGTGAAGGCGCGTCCGCCGACGCAGGCAGTCAGTTTGCACTGCAGAGCGCATACACCGGTGCGGCGTTGGCCAACGCCGGTACTGCTGGGCGGCCGCAGCAAGGCAGCGGCACGCTGGTGGCGCAGTCGAGTTATCTGCCCCTTGGGACGGCATATGTGGACGTTGCGGGGCT…
>Isoform0000681
GGGACAGGCTGTGGCGGACGTGACATGCATCCACTCGCAGTAACAACCGTGTGAATTGCAAGTTTAAGTTAGTAGTTGGTTCGGCGGCGGCGCCGCCTGCAATTTCAGCAAACGAACTAGCTAGGCGTGTCCATCGCCCCGCACAGCTCGCCACTGTTGCCGAGACCGCCACTTGTGGCGCGCCCCAGAAGGGCAGCGGGGGCTAGCGATGGAAAGACAGTTAGCTCGTACGGGCGCTCGACCAGCCACCTTGTTTACGGCGCCGACCATCAATAAATCGGCGCGCGCTGGAGGGCGATGCGGGCGCAGCAGCGGGTCGGTGGCAGCGGCCAGGGGGCCAGCTTTGCGTCGTGACGCTGCTGTCCAGACGAAGCCGGTGTCGATTGCTAAGGGTTGGCG…
>Isoform0000682
GGGAATAGCGCCATAGACAACTGGTCAAAACGCGGTAACGAGGCTTTAAGCATCAGCACGCCTTCGCGGCTTTTAGTTTTTAGTGTGCAAAGATTGTTGCAGTTGCCTCCAAGTTGATAAGCGTGAAAACCGCGATGTCTGCCCCATCCGCTGTTGATGGGTCGGACCTGGCACAAACTAAGGCAGCCGCGAAAATTTGCGTACCCAGTTCCATCGAAGCTGGCGACTTTGAGGATGATGCGCTAGAAACTTCTTCCGCCGACTTTGTTAAGCAACCCGCCGTGCTGAGCTTGGATCCTCCGCGCGCGATCGACGAGCAGCCACATGATATAGCGCTGGCATGGACACCGGCAGTTCTGGATCATCATAGCGAAGGGGAACGCAGTTGGGCTGTACAAT…
>Isoform0000683
ACTAAGCGCAGGACTGTAACGCCTGCCTCACCGCACATAGTGCAGTTCAGAAACAAGAGTTGCTGTCATAGAATTTGTGAGAGCATTTGTGGCGTAGTGCAGCTAGGCATCGCCACGGGGCGATTGGCTGCGTTGCTGGCACACGCCGGGGATAAAGCGCTGCGGCGTGCTTCAGTGCTCTGATAAAAAGGCATTAGCACTCCCTAGGTGGGCAGCGCGAGGGAGAGCCCCACACGAGGCGACGGCAGACGCCGGCTCGCGCGCCATGGTCCTGTATAAGAAGAGTATGATGTCTTGGGGCAGCCTATTGGTGTGCGGCCTGCTGCTTTCTTCGCTGGCGATGTTGCCTTCTGCGTACGCGGAGGGCGAGGACGACGAGCTTGCGGGTTTCGAAGAGTT…
>Isoform0000684
GGAAGGACGCGTAAGAACATTTACCAACCCAGGTGACACCTTATTTTGCAATTCAGGTCGTGCCCACCTACCGGACTTTGGTCACAGCGCTTCGCGATTCGTTTTTACGGTTTTTGATGCACGTGGCTTGCTTCCATTAGCCATTTCCATTTGCTGAAGAACGGTATCATCTTACGCCTGGCTAGTCGGCAACTTAGCGGCAATGGCGGGCCAGGGCAGCGGTGATGTGGCGGCTGGCCCCGAGGGGTCGATGTACAACTACGTGGTCACAGCGCAGCGGCCGTCAGCGGTGACCAAATCCGTCGTGGGTCATTTCACTAGCCCCATCGACGTCAACTTGATCATCTCGAAATGCACGCGCATCGAGATACATACATTGACCAAAGAGGGTCTGCAGGG…
>Isoform0000685
GGGGCGGCTTCATGCGACTACGCCGCGCGCTGCTGGGCGTGCTGAGCGACGACGCGTACAATGCGGTACAGTCGTTCCACAGCGACAGCGCCGTCGCGTTTGCGCTCTTCCTGCACCACCTGCCCGACATGCGCGCGCGGCAGCCGCCCGAGGTGCTGCTGCAGGCGATGCAGGCGACCATCGCGTGCATCTCGCGCCTGCAGTCTGCAGAGGGCGTGACCGACCCCTCGCTGCTCAACTACGTGGTGTCGGACGGCAGCGCGCTGGTGGCCAGCCGCTACGTGTGGCCGCCCGAGGAGCCCGCCGCCAGCCTGTACTACGCGGAGGGCAACGCGTTCACGCGCGTCGCCGACCACCCGCGCAAGGTCGCGAGCAACGCGGCGCGCAGCAGCAGCGTGC…
>Isoform0000686
GGGTATGAGCTGCCATTGCAAGCGGAGGTGCAGGCAGCGCCGCACTACATCGTGTTGGGACCTGTGCACGGCAACCTGACCGGTTTGGTGGCTGGCTTGGACAACGCCATCTCATCCTTTGAGTTGGCGTGCGAGTGCGAGGCAGATGTATCGTGCCAGGAGCGGCTCGGCAGCTCAAATTTTACGCTGTATTCTGATATTTATAATGATGCGGCGCCGTCCGTGGACGTCCCCGCTGCTTGGTTCACGTTTGAGGCGGATGGGACCTGCAACGAGCAGGGCTGCAGCATGACGATTGGGGAAATTGGGCTAGACAGGGTCTTGTCCGCATCGCTGGCAATTCAAGGGCCCAACGTGACAGCTGGTGTGCAAGAGTTGGTGCGGGTGGAGATGACTGCC…
>Isoform0000687
AGCTCGCGCCCACGCGGTGTGGATAACAGTTCACAAGCCCTCGCGAACACGGCAAACGGTAATGGCCAGAGACTATTTAGTATTTACCCACCGCGTCTGGGCCGGGAATCCGCGCGCGCGCGAGGCGAACGTGCTCATCATTTCCAGATTTTCACCGCCCACTGGGAAAGGCAAGCTTGAGAACAATGTGGGCCCTCTGAGCTTGTGTAGCGAGCTGTTTGAACAGGCGGTTGGCGTGCTTCATCGTGGTGGGCTCGACCGCGAGCGACCAATATCGTTGGTCAACGTCTGTGTAAAGGTCAGCCGCCACGAAAAGGGCTTCGCCGACGCCGTCGACGAGGCATTGGAGGCTAAGCGCTATCACGCAGCGATTGTATGGAGCGTGCGTGCTAGCGCCCT…
>Isoform0000688
GGGTCGGCAACTTAGCGGCAATGGCGGGCCAGGGCAGCGGTGATGTGGCGGCTGGCCCCGAGGGGTCGATGTACAACTACGTGGTCACAGCGCAGCGGCCGTCAGCGGTGACCAAATCCGTCGTGGGTCATTTCACTAGCCCCATCGACGTCAACTTGATCATCTCGAAATGCACGCGCATCGAGATACATACATTGACCAAAGAGGGTCTGCAGGGAGTCGTGGACGTGCCGATCTACGGCCGCATCTCAACCATGGAGCTCTACAGGCCGCAGAGCGAGGACAAAGACTTGCTGTTCATAAGCACTGAGCAGTACAAATTCTGTGTGCTGTCGTACGACTCTGACACCAGCAAGCTGGTCACGCGCGCCTCGGGCGACCTGCGCGACCGCGTGGGAC…
>Isoform0000689
GGGACAGCGTGGTGCGCTAAGTTCGGTCTAAGAGGACGCTTGCTTTCGGGTAGCGGTTGACCAGCCATCCACGTCTGCCCGTGACCGAACGGCGCGTTTGTCTCCTCCTGCGCTTCTTGCGATACTTGCCCCACATCGCCCTGAGCACATGCCATCCGATGGGCACACCTCACGACCCCGACGAGGCCTTCCTGCCGCAGTAGCCAATTTTAACGTCTCTCCTTCAGCGTCCCGTGCCGGCGCAAACGCCGCGGGCCCGTGTTGACGGCCATTCAGCGTGCAACCACGCCGATCCCTTCCCAGCATGGCCTTCGCAGTTGCCGCGATGCGCGGCCTGTCGAGCCGCGCCACGCCCGGGTCTCGGCTACTGCTGGCGCGCATGTTTCAGAGCAGCGGCGG…
>Isoform0000690
GGGGGCGCAGACCCGCAGGAGCTGGACTACATGTCCGCCAAGTTCCACCTGGTGGACCTCGCGGGAAGCGAGCGCACAAAGAAGACGGGCGCGGTGGGCACGCGCTTCAAGGAGGCAATCAACATCAACCAGGGGCTGCTCTGCCTCGGCAACGTCATCAGTGCGCTCAGCGACGAGAAGAAACGCAAGGCGCACGTGCCGTACCGCGACTCAAAGCTCACCCGCATGCTGCAGGACTGCCTGGGTGGCAACAGCAAGACGCTGATGATCGCGTGCGTGAGCACGGCCGACACGCACATCGAAGAGAGCGTGAACACGCTCAAGTACGCGAGCCGCGCGCGCACGATCAAGAACCGGGCGGTCATCAACCACGCCAAAAACAGCCTTGCGGCGCTGCAG…
>Isoform0000691
GGGGCTTTTGCCAGCCTACAGGGGCTGCACGTGCGCTCGTTTGCCGGTGCTGCAATGTCGCTGGACCTGGCAGCGTACCCATACTTGACGGCACTGTCCCTGGGCAGCGCCCCGGGCCGCCTGGGCAACGTTGACGTGTTCAACAGCAGTACAGTCACCTCGATCGACTTCACTGAGGCTGCAGGCACGACCGCGGCACGCGTGCACGGGTGCAAGGCGTGCCACACCGTGACCCTCAACAGTGCGCTGTGCACGCTGGAGCTCGCGGACATGCCCGCGCTGAGCCGGCTGGCACTGCAGGACACGCCGCCGCCGCTGGAGCACGTGACCTTCCGGGAGCTTCCACAGTTCACGCCCATCAACCTCAGCGGCTGCCCCACGCTGCTGAGCCTGACGCTG…
>Isoform0000692
GGGATGCCATCGATGGTTGCAGAGCCGCTGTCGCCCTGCAATACGCAGGCGCTCAAGTTTGACTGCTTCCCTATGTATCTCGATCAAACGTCACTCTGAACGCGCTGCGTGCGCCTTGCTCGCAACGTGGTATTGGCGAGACTAGGACTTTAATGGCGCTGCCACATGCTGCGACATAAGTCCTGAGGCAGGCACTGCATCCACGCTTCTACCGGCACTAACGTTCTAATTGAGGTGTATCTCAAGGAGTCTTTCGGCTAAGACAGCCTAATTACGGAAGGTAGCGCCTTTGAGCTGGACGACCCCACTCGCAAGCGTGGCGCGCTCGGGTCCATTGGAGAGCGTTTAATCAATTTAGATTCATCACACATACGCACCAGTATATCCGCATCTGCCCGA…
>Isoform0000693
GGGTTTGTCAACTACGACTGCAGCCTGCAGGCGGCCAACCTGTACGAGCGCATGATGAAGGGTCTGGCGCGGGTCATTCGCGGCCTGCCGCCCAACCCCCACCTCACGGCGGCGCAAGCAGCGGCTGCGCGTGCCGCGGCTGTGGCGGCTGTGCACGCCGTGATTGCGAGCCTCGATGCCTGGGCGACACCACTCAAGGACGCTGCAGTGGTGGCCACTGCCGCGGCGGAGGATGCCAACCTGGCAGCAGAGGTGCCCTCCTTTGAAGGGTCGGTCCCCGGGGCCAGCGGCGGCGCGATGTCCGCGACGCACGCTGGCGCCGACGACCTGCATCGCTTTGAGAGCGCCAAGGAGCGCAAGAGCAGCCTCGAGGCGGCTGTGGAGCTGTTCAACCGCAAC…
>Isoform0000694
GGGGAGGGGCGGAGCGGCGGGCCAGGCGCAGCCGTGTCGCGGCGCAAGGGTGGCAAGGGGCTGCGGCACAAGGCGGCAGCCAGGAAGGCAAGCAGAGATGCAGGTCCCACCAATTCCGGCGCGGGCGCGGCAGAGGGCGGCGGAGGTGGCACGCTGCAGTGGCAGGCGCTGCCCGTCAGCGGCGAGGCGCGCAATAGCGTCAGCCTCCTGCAGCGCTGGGGCGCGACTGTAAATGTATGGCGCAAAGGATCGCTGGTGCTGTATGGCGGCTATGGCGGAGGCGGCGCGCACGCACGTCGCGATGACTTGCTGCAGTATGGCGTCGGCTCTCAGGCGCTCACGCAGATTTGCACAGAAGGCGATACGCCATGCGCGCGCATCTACCATGCGGCAGTGGTG…
>Isoform0000695
AACGGAAGATAGAATGACGTTACACGCAGGAGACTTTCAACATGCAACTTACATACAACTTTATTTCTAGATGGCGGTCCCTGTGCTTAATACGACTGCTGCTCCGATCGAGCTCCGATCTAAAGTCGAGCAAGATACAATCGAGCAACTGGGTTTACGGATGAGGGGCGCAGCACGGGAGGAACACAGTATTTGCTAAATACGTTGCAATGGACCGCGATGAGGGCGAGGATGTGGTGCAATCGGGCGCGAACAAGGGCCTTGCCATCAAGCAGAGCAGTGCAGTGCTGCAGTCGCTGATCCCCGCTGAGCCCAGCGTGGAGGCGGGTGGTGGCGCCTGGCGTGCAGCTTTGGAAAAAGTGGTGCCATGCTGCGTCGTGCTCAAGGTGACGCAGAACC…
>Isoform0000696
GGAATACGCAGGCGCTCAAGTTTGACTGCTTCCCTATGTATCTCGATCAAACGTCACTCTGAACGCGCTGCGTGCGCCTTGCTCGCAACGTGGTATTGGCGAGACTAGGACTTTAATGGCGCTGCCACATGCTGCGACATAAGTCCTGAGGCAGGCACTGCATCCACGCTTCTACCGGCACTAACGTTCTAATTGAGGTGTATCTCAAGGAGTCTTTCGGCTAAGACAGCCTAATTACGGCACTCGATTATAACCGTAAAAGAAGAACTTAGCCTTTTTTTCGACCGCCATTCGCATCGCTGTGGCGGGAGACGGTGTCTCTTAAGCGACGCTGGACTAGCAGGCGCATCTTGGGCGCTCGGATTGCCGTCGGGGTCCGCTGTTGAGGACCGCCGGCGG…
>Isoform0000697
GGAATGTAGTAGTGGTGGGGCAGTCCTTAGCGGGCGGGGTTGTTCCCCGCCCGCCCGTGTGCCGCTGCATTGGCGGAGAACAATGGCGGGGGCCGGCCGGCCGCGGAGAACAACGGCGGGGGCCGGCCGGCCGCAACGCGCCAAGCTGCCCGTCAGCCCTTGCAGGACGTCACAAACCGGCTGCAGCCGCAATTTGGAGCGCCGCGTGCCCCTACGCTGGAGGAATTTGCTTTGGCAACCGCCATGCTGCGGCAGCTCCGGTTTCTGGAGCAGCAGCGTCGGCAGGAAGCCAGGCTGGCTCGCGCGCACCGCACCGCCGCGCGACGGTCTCGCCGCGCCCTTCATGCTGGCCAGGAACCGCAGCGGCCCGTATCGCCAGCGACAGCTCGCGCGCACCGC…
>Isoform0000698
GGGGTCATCAACCGCGGGGGCGAGATCGTTGCGCCGGCAGAGGTGGAGGAGGCGCTGGCGTCCCAGCCGCAGCTTGAGTCTTGCCTGGCCTTCAGTGTGGCACATGAGGTGCTGCAGGAGGTGGTGGGCGTGGCGGTTGTGGTCGCGCGGGGAGCTGCACGGCCCTCCTTGGGGCAGCTGCACAACCACTTGGCGGGGCGGCTCCATCCATCCAAGTGGCCGCAGCTGCTGGTCTTCATGGACAGGCTCCCACACACCGCCTCCAATAAGCTGCAGCGTGTGGGTCTGGCCAAGAGGCTCAGCCTGCCGTGCATTGATGACGCTACACCAGCAGTCAGTCGCCTGTTTGAGGCCACTGCCCCACCACCCAGTGCGCCGTGCGGCCTCACCCCCATACCC…
>Isoform0000699
AGGGTCGGTCCCCTGCACACGCAGGAGGGTAGGCCGCGCACCTGTGCGCAGCTGTACATCCACGACACCGAGGAGATCGCGCAGGAACGCAACGCCCGCGTCAACAACGTCTGCCAACCCAGCATCCTGCGGCGACTCCAGACGACGCTGCAAGGATGCAATCCGTACGTGCAAGAGTGCCGCGCAGTGGCGCAAATGCCAGCGCAGAACGTGTCCATTGTCATCGACACGGCAGGCCGCATCGACCGGCGCACCTACAACGCGCCGACAGCTGATGAGGTGGCCGCGCTCATTCCCGATGCAAGCGCCGGGGCTGCCCGCAAGGAGGTTGTCTTTTACCAGCGCACGCCTGATGGGGACTACACTCTGCGGTACATCCACGACTGCAACGCGGCATAT…
>Isoform0000700
GGGGATAACAAAAAAAACCGGGGTGCTGGCGCCCTGACGCGGGAGATCCTCCCAAAATCCATTGGATCGTTTGTTTACAATTGTAGTGCCCTTTGGGCCGGCTTGCCCGGTCCGCTTTTTTTGTGGGTCTAGGGGTGCGGCATGCGAAGGTCGTAAAAGCAAGCTCCGAGCCGACGAAACAGAGTTTGCCCTGGGTGGGGCAAGCCCGCTCGCGATGGTGCTGCTGGGGAAGGAAAGGGGATTGGGGCGTTTTTGCTTTTCTTGCCCCTATTTCTTTGCTGTCTGCTTACCTTTTGCGTTTTGCCGAGGAGGCGAAAAAAAGGATGAGGAGTTTTGAGGGAGCAGCTGAAAAGAGAAACGAGGGAGGGCCCCAGGGAGGTTTGGCGAGGAGGGCGCCCG…
>Isoform0000701
GGGAGAGCCAGCGCCCTTCCAAGCGGCCGCTGCTGCTGCCGAGCGCGAGCAGCGCCAAGGCGGGCAGTGTTAAGGCGAGCAGGATGGCCGACTCCTGGCCGCTGCGTCTCATAATGTCGCGCATCCGCCGCCGCTTCCCCAAGCGCATCGGGCTGCATCACATGCGGGTCATCAGGGCTGATGTGACGCGCGTGGATGTGCTGCCGGACACGCTGCCGCCGTGGCTGCTCGCTCGTGGATGCGTGCTGGGCGGCAGGGCCGTGGACGATTGGCGGCGCCCTGCGGCGCAGCCGTCGCTGCAGGCGATGGAGCCGCCGGTGATGGAGGGCCCTGCCGCGCCGCAGGCGCCGAAAGCGGTGCAGGTCGATGCAGCGGTGGGCGGGACTGAGGGACCGCCGG…
>Isoform0000702
AAGAGGCCAAGAGCGAGGCGGTCATGGCAGGCTTTGCTAAGCTGGTGCCCAAAAAATGCAAGGTCATCCGCGAGGGGCGCATGGAGATTGCGGACGCTGCTGACCTTGTGCCGGGCGACCTGGTGGAGCTGCATGAGGGTGACCAGGTGCCAGCCGACATCCGCGTGACTAAGAGTGTGGAGCTCAAGGTCGACAACTCTTCGCTCACTGGCGAGTCCGAGGCGGTGGAGCGCACACCTGAGCTGCAGCGAGGCAGTGATGGGCAGCTAATCACGCAGCCGCTGGAGTCCGCCAACCTGACGTTTTACACGACCATCGTGACTAACGGCAACGGGCGTGGAATCGTGATAGCGACCGGCGACAGGACAGTGATGGGCCAGATCGCCGGGCTTGCGACTG…
>Isoform0000703
GACGTGCGCCAGGTCTGTGTTTCCTTGAAACGGTCGAAAGCGCCACCCCCTCCGCGACCGCAGAGATGCGCTGAGCGTCGCAAAGGATTACGTACCTCCAGCGTATCTGGGCTCGCAGCTTCGGAGATACAGGCGGAACTGCCAAAAGCGCTGGTCTTAGAATTTTCTTGGCGCCTCCGCGACGATAAACACCAATGCAGGGGTTCATATAGCTGGCGTGCGGAATGCTGTGGCAGAGTGCCGACCAAAAGCAGCAGGCAGGTGGGGAGTGCACGACGCGACAGCGAAGACGCGATGCCTGGGTAGCGACGACAACGCCGCTGCTGCCGCTGCTGCTGCTGCTGCTGCTGTGGCTTGAGGGAGCGCAGGCAGCTTGCAACTTCACAGTTTGGGACGTGC…
>Isoform0000704
AGGAGGTCACGTTTGTTTACCTCACGGTGGGCGAGGACATGACAGGCGTGGTCGTGTATGTGTCTGACTCTGCTGAGCCGGCGGACTTGGAGGATGGGCAGGCGTGTAACACGGTGCAGGACATGGGGCGCGGCGCGGCAGGATGGGGCGTGTGGTGCCGCGGGGGGACCAATGCGATTGGGAAGACTGGCAGCTTCGTGTGGGTGACGGCTAGCAGTGCCGTGAGCCTGTGCACTGTCAACGTGTATGCGCGAGCGAGCAACGCGGCGCTCTTCAAGAAAGTGCACAGCAGCTCGGGCACTGTGGACAAGGACTCTGCTGTTGACAACATGCCCTCAACCGCTGCCCTCGTCACATCGGCCGATCGCGAAGCGTATCTCACCGTTGACCTGGGCTACA…
>Isoform0000705
AAGGCCAGGTCTGAATTGTCTACAGTAAAAACCTGCCACCACGTACTATTTGATTGCGGGCGGTCCAAACAGATCTTATTTCGACCGCCCAGCGTCAGGTGCTCGGCTAGCTTTTGATTGCACCTGGCGTGTCGTGCTAAATTTATCGTAGGTTTGTGGACCAACATCTGGCGCAATGAAGCGGCGTGCGGCGGCCAACGTCGCCGCTTTCGTTCGTAACTATGCACAAGGCGCGAGCGAAGGCGCCAGCGCCGGCGGGGCTGGCCCGCTGGGCGGCCTTCTAGCTTCTCGGGGCGGGCGGGTTGCGGAGGCCATCCGTCCCACCTCCCCGCCCCGCCCGTTGGGCAAGCTGATGCAGCAGCGCGGTGCGGTGATGCCCGCAGCGACACGGACCGCGGT…
>Isoform0000706
AACTCGCGCAGCAGCATTGAGCTTACGTAGTCACAAACCAGAGACTAGACATAGGCCTTATAAACGCTGCTGCACAGCCCTCTCCTCGATCCGGCGTGCGCCTTCTGCAGCAATGGCGCGAGGCAGTCTCAAGCGCGCCGTAGCGCTGCTGCGCCGGGCAGCGAGCCAGGCGGAGGCTTCTACCTCAGCGGCGACCCCTGCCTCCATTCCCATTTTTGACCTGCGGGCCAGCACCGCACGTGCCGCAGGACCGCTGTTGTCGCCCGGCTTTTCAAGCGTCGCAGGTTCCTGGAGACAAACCAGCGTGCTGTCAGGGCTTCCTGCCGTTGCTACTGCGCGCTTCATCTCCACTGAAGCGCTTAAGCCGAGCGATATCTTCGCGCCACGCCATAACAGCGC…
>Isoform0000707
GGGACGTTTGAGCCGCAGCAGCTGACCACAAGCCCACACCTGCGCCCAGCCGCCGACAGCCAGGCGGTGGTCGAGGTCGGGCCGCGCATGTCCTTCAGCAGCGCCTGGTCCACCAACGCCACCTCCATCTGCGCCTCGTGCGGGCTGGACAAGGTGCAGCGCATGGAGGTCTCGCGCCGCTTCCTGCTGACATGCGACGCCCCGCTCGGCGCGCAGCAGCTGCAGGACTTTGCGTCGCTGGTGCACGACCGCATGACGGAGCAGGTGTACGCGCAGCCGCTCATCAGCTTCGCAGTCGACGCCACGCCCGCGCCCGTGCGCACGGTGCCGGTGCTGGCCAAGGGGCGCGCGGCGCTGGAGGAAATCAACGCGGAGATGGGCCTTGCGTTTGACGAGCGC…
>Isoform0000708
GGGACAACCAGCGAGGTAGGCACCTTGCGGCATCACGGCGCGTGCAGCAGCGGCGCTTATTTGTGGTCGCTTGTTGCGATTTGCAAGTGCCGATCTCGACAGGATATGCAGCCAGTGCTAGTCTGCTTTTGTCACCCTGCTGGACGGATCCGTTCCTTGAAGATCATGTGTTGAGCACATCCCTGGCGCCATAGCTCAGCGCGTGCTGTAGTGTTGGATGTTGTACGCGACTTTCGGAACTGATCGCGGGGACAAACACTCCGTCCACTGCGTCTGCGGAGCGCTAAAGTACAGCGTATCGAGAGAATGTCGACCGGTGTGGATGGCGAGGCGGCCGACCCCCAGGCAGCCATCGAGCAGCAGTTCGAAGCGGCGCGGCGGCAGGTGGACGACTGGGTT…
>Isoform0000709
GGGCAGGAGGGAAGGAGACGGCGGAGCAGCGGGAGGCGCTGAAACATGAGTACGCTACTGCACTGCTAGAGGAGGTACCCAGCGTTTGCCACATACGCACAGCAGCAGCTGGGTAGCGACACACCCAGGGCGCAGGTGGTAGCCAGGGTGGCTAAGAGGTGGGAGGCGGTAGCCACCAGGGTGGCACGAAGGGTCATTGGCCAGCGCCGTGTCATTCCTGGAATCGCCAAGCCTTGGTGGGATGCAGAGTTGCGCGCCGCTGTGGCGGCGCGGCGGGAGTGCCATGCGCGCAGGCGGGAGCGGGAGCGTACATCAGGCGGACACAACAGCGCGGAGCTAGAAGAATTATGGAGAGAATACATCCGGCTGCGGCAGCACTGCAAGCTTCTCGCAACACAG…
>Isoform0000710
GGGATCGCGCCGTTGGTGGCGCAACTAGCCGTTTACCATCAGCGAAGGCGCGACGCAGCCAGCAGTTGTCGCGGGTATTCTCGCAGGAGCTTACGTAGCTCAGCCTGGATGCGGCGAGGTGTCGCTGTCTATTGCACCAGCCGGCCAGGCGTCGTTAGCCGCGCAGCCCTACCTTTCTGTTTACATTAAAGGACATTACTCTCGCACGCCAGGTCGACGCGATGGGGGGCCCGCAGGCGCGGCTGCGGGAGGCGCTCAACGCAGGCGGCCCCGGCACTAAAGACAAGAGCCCGCCTGTTGCCGACGGCATTCTTTCCATCACGCCCGATACACCAGAGGCAGAGGAGTGGAAAAATCGCCGCTCTGCGATCGACGCTGCTGCAGCCTGCTCGTCGTATC…
>Isoform0000711
GGGAGAGCGTGGAGCTGTCCAAGCTGGTGCTGTCGCAGAACAAGAAGCACCTGCTGGACAACTGGCTCAAGGAGGACAAGCTGGAGGCGAGCGAGGAACTGGGCGACCTGTTCCGCCAGGCGGGCGACCCGAAGACCGCGCTGGCGCTGTACCGCCAGTGCAACGCGACAACCAAGGTCATCGAGGGGCTGGCGGGCGAGGGCGACTTTGACGCGCTCATGAACTACAGCAAGAGCCAGGGCTACTCGCCAGACTACATGTACCTGCTGCAGAGCATGATGATGAGCAACCCGGACGCTGCGGTCAACCTGGCCAAGATGGTGGCCAAGCAGCCGGGCCCGCCCATCGATCTGTACACGCTCACCGACGTGTTCCTGCAGCGCAACGCGATCCGGGAGG…
>Isoform0000712
ATATATCCTCTTAAACCGCGTATATATATATCCTCTTAAACCGCAGGAGCGAATTGAAGTGCTGTCCCGTACATATCTCTCAGCATCTTTGCGATGCAATGTTGCCATCCAGTTACAAGCTTTGGAGGTGTCGTAGTCGGCTGTGGGTGAGGTGCTCCGTGTGCTTGCCAGCACGCTGGGGACAGAAACTGGTCACCAATACTGTCCTAGGCGACCAGCAGCAACACATCGCTCGCTGGTGGGACCCTGACGGTGAAAATCAGTTTGCATCGACTGAAGCAGCGTGGCTCTCCTGGTCGACGTATTGAAGCTGATATGCCTGCGATTATCAGCGACATAGCGGCGACACAGGCGGGTGACAGCGACAGTCGTGGTAGCGATGGGTGGCATGATGCATGC…
>Isoform0000713
ACTCGACGGAAGAGAGTACTCGGCCGCCGACGCCTTAGGAGTGGCCCCTCGCTTACATGTTGTTGACGCTGCTTCACAACGTCCAAGCATTCCTTGCATAGGCCGACATGTGGGTTGTGCCTCCCAAAGACGCCCAAGCATAGCTTGGCTTGGCTTGGTTTCTCCGTGTGCAGCCGCGCAGAGGGACGGTGCGCAAGGATCAGTGCAAAAATGGAGCAGGCAAGTATCAACCGGGGAACACCCCGGTTGATGATCCGGGAGATGGTGTTGGAAAACTTCAAATCGTACGCTGGCGCGCAGAGTGTGGGGCCGTTCCACAAGTGCTTCTCATCTGTGGTGGGGCCAAACGGTAGCGGCAAGTCCAACGTCATTGACGCCATGCTGTTTGTGTTTGGCAAA…
>Isoform0000714
ACTTTGCCCTAAACAAGGGACACGCGCCGACGTGCAAAACAGTTGCAGGAAGCAGCCCTCAACGCAGGGCACAAGCAGCTGTGGAGCTTGTAGCAGCTGTTTCGCAGTAGCGGCCTGTCCGGAACTGGGATCCCTCTGGGCACCCGAAGGGGGGCTGTAGCGGCCATGTCCGAAGAAACGGCCGTCGAAATGCCGCCAGCAAAGAGCGGCGGCGCCGAGGAGGCCAAGGAAAATGGGGACGCGGCAGTGGAGGCGAAGAAGGAGTTTGTACCCTCCACTGGTCTTACCACCGCCGAGGCCAATGAGCTGATGGCGATATGGGGTCCCAATGAGCTGGCAGACAAGCGCGTGTCCAAGTGGGTCCTCCTGCTGAAGCAGTTCATCCAGCCGATGCCGATC…
>Isoform0000715
ATTGACCAACGCTGTGTGAGAGCATGTGATACGCGGCCGCCAGGCTTCGCTTGACTCTGCACTCAAGCTGTAAATAGCGGCCCGTAAGCCCGTTTGGCTGTTTTGTTCAGCGGGATCATGCAGCGATTTGGGCCACTGCACTCGGTTACACCGTTGGTTCTTTACTGATGATTTTAGCCGCGCAGCTGACTTGAGCGAGCCAATAGCAGGTGGTGCTTTGCAGCCAACGCAAACTATATTGGTAGCCTCTTAGACGCCAAAAGTGGCTGGAGGGCCGGCAGCCATGGTGGTCAAGTATGCGGAGCGCAGCGCTACCCTGGCGCTGTGCCCCACTGCGCCACTGCTGGCCACTGGCACTGTGGCTGGTGCTTTTGACCTGAGCTTTTCTACCACCTCTAA…
>Isoform0000716
GGGAATGTAGTAGTGGTGGGGCAGTCCTTAGCGGGCGGGGTTGTTCCCCGCCCGCCCGTGTGCCGCTGCATTGGCGGAGAACAATGGCGGGGGCCGGCCGGCCGCGGAGAACAACGGCGGGGGCCGGCCGGCCGCAACGCGCCAAGCTGCCCGTCAGCCCTTGCAGGACGTCACAAACCGGCTGCAGGTGTGCGCATGTCGTGCGCATGCTACATGTATGGATGCCGTTGCCGGTTTGCTCGCTGACCGTTGCCGAGTTGACCAGCACACCCGTCCTACCGGCTTCCACTGCTTGGCGCGCAGCCGCAATTTGGAGCGCCGCGTGCCCCTACGCTGGAGGAATTTGCTTTGGCAACCGCCATGCTGCGGCAGCTCCGGTTTCTGGAGCAGCAGCGTCGG…
>Isoform0000717
CCAGACGACGCTGCAAGGATGCAATCCGTACGTGCAAGAGTGCCGCGCAGTGGCGCAAATGCCAGCGCAGAACGTTTCCATTGTCATCGACACGGCAGGCCGCATCGACCGGCGCACCTACAACGCGCCGACAGCTGATGAGGTGGCCGCGCTCATTCCCGATGCAAGCGCCGGGGCTGCCCGCAAGGAGGTTGTCTTTTACCAGCGCACGCCTGATGGGGACTACACTCTGCGGTACATCCACGACTGCAACGCGGCATATATGCCACTGTACTACGTCCTGTTGTTCCCCTATGGCGAGCCTGGCTGGCACCTTGGCATGCGGCACCGGCAGGTGGCTGCCCCTGACGGCGACAACGATGCCGGCGAGCAGGAGGATGGCGGTGGTGGGCATGGTGG…
>Isoform0000718
GGGCGCGTTCCGCGGCCTGGTGGAAGGCAGCTGCGACGTCGCATTCACAAATATGAGGGTTCCGAGCATGTACGCAGAGGACGGCAGCTTCAGCGAACGACCGGACTGGTCAACGCTGCCGGCAGACACCTTCCGCCTCCTCTGCTCCCAAGGCGGCTGCAGCCCAGTCGACGAGCCTGAGCAGTGCAACATGGGGCAGTCGCCAGGACGTGCGTTTGTGGCGAGAGACACTTGGAACCGTTATGGGCGCGAGGAGGAGCTTGGCACAAAGGTCAAGGAGGCGTTGGAGGCTGCGGCAGAGAGCCGCACCTTCATGCAGGCGTTGGCGGACCTGCGGGTTGTGGACCCCACAGCTGTTGGCTTAGATGAGGCAAACATATTTTCGCTGCCTGCATACAT…
>Isoform0000719
ACAGGCACTGAGAGCAGCGCCGGTCAGGAAGACCCCTCCACGATGCGCCGTGTCACGGCCAGCCTGCTGGAAATCCTGACGCAGGTGGCAGCCGTGTCCAAGGACGATTCCGGTCTCAAAGGCGGCAAGGACCTTGGAGACCTGGAGTGCGTTACCCTCTATGACGGCTCCTCCACCTCCAGCGTGGACGGTAAGGGCCTGTCACCCATGCCGGGGGACGTGGACGTGGTGTATCAGACTAACATGCGCCGGTTGACGACAACGCTGGTTGACCTGCTGGGCGCGGTCAGCAAGAATGGCAAGGACGGCAAGGAGTACGGTGGCAAGGACCTGGAGGATTTGCTGGTCAAGGATCCAGAGGCTGGTCTCAAAGACCTGGTGGCCAGCTTTGACACGACC…
>Isoform0000720
GGGACATCAACCCTGACTTGCATCGTGCCAGCGCCAACCTGACGGCACTGTGCTTCACTGTCGCAGCCATACCAGAGCGAGCAGGCTCGTCGCAAACGCTTTGTGCAAACTGCAATACCTAATTGCAGCGTGCCTGTACACCAAGCAAGGACCTATTATAGCGTCTTGATGCTCCGTAATGCCTGTGCCTTGAGGCGCTTTGTTGCACGCCCGCCCCCGCGCTGTACGTACGCGGCCAACTACGGTAACCGATGTTGCTAGCAGATGACCGGCACTATTTCAGATAACAACTCCGTCCAGAGCATCTGTAATCACCGTCGAGCGTGATCGGCGCTGAAAACCTGGGACTCTTGGGCCCCTGACGGTCGAACGAGCAGAAGTACATTCGCATGTCAGGAG…
>Isoform0000721
GGGCCGCGGCTGCGTACGACGAGTACCGCGAAGTGTCGCAGGCCGCCGAGGCAGAGGGCAGTGGGAGTGCAGGCAGCGGCGGCGGCAGCAAGCCCGTGAGAATGGTTATGATTACCGGGTTTGAGTCTTTCAACGTAGACCTATACAAAAAGGTGTCGGTGGCTCTGTCGCGGCGTTACCCGGGCACCAGCCTGCGCGTGTTCAGTGACCGCGACATCGCAGTGCGGCGCGGCGAGGTGGAGGCGGCGCTGCAGGGCGCGGACGTCTTCTTCGGCAGCCTGCTGTTTGACTTTGACGACGTGGAGTGGCTGCGCGCGCGTATCGCCGCCATCCCCACGCGCCTCGTGTTTGAGTCTGCGCTTGAGCTAATGGGCTGCACACAGATCGGCACATTCCAGA…
>Isoform0000722
GGGACAGCGAGGGATGCCGTCCCACCAGCGCGGGACGCCGGCCCACCAACAGTGAGGGATGCCCTCCCCCGGGCCGCATCGCCGGCCAGTGTGGGCGCCGCAGCGCCTCCCGTGGCGGCGCCGCCTGCTTGGGCGCCAGGGGCAGGCGCTGCCGCTGCATCGCCCCCCCCTGGTGGCGCCCTGCCCCCCCGCGCCGGCAGCCGGCGCTGGCGCTGCGGCGCCCCCTGAAGCCGTGCCCTCTCCTCTCGCGCCCTCCCCCGCGCTGGCAGCTGGCGCCGCCGCCGTGTCGCCGCCAACTGCGGCTGCACAGCCTATGCCTACACACGTGCCCACACCAGCAGCTGCCGTCGACGCCGCGGCGCATGCTGTGGCGGCGCCCCCGGTGTCGGTGCCCCCTGT…
>Isoform0000723
GGTCGCTGCAAGCCCGTGTTGCTGGACCGGCTGCCGGAGCAGAACCGGCAAAGCGGTGTCATCCCCACCGAGCTGCCACAGTGCTGTTTGCCAGAGGGCGTTGAAATTGTTCTGGCACCGGATATTAAGAAGACACCAAGCCCAAGCTGTATCCGATCGTGCTTACAGACGACGAGGGTCAAAAGCTTTATGGCACTTGCCTCACCTTCTTGGACTGGATTCCCGAGGTGCTTGCTGTGCAAAATGAGACGCTGCTGGGCGCAAAGGCGTCCAAATGTCTATGTATCCTGTCGCGTTTTCCCTTTGTCAAGACCTTTCAAAAGCTGCTGGAGGAACTCTACAACCTGTACTTTAAGAAAGGCGCCACGCGGCCGATGGTGGACACGCTGTACTTCCTGC…
>Isoform0000724
GGGACTTTGCCCTAAACAAGGGACACGCGCCGACGTGCAAAACAGTTGCAGAGAAGCAGCCCTCAACGCAGGGCACAAGCAGCTGTGGAGGCTTGTAGGCAGCTGTTTCGCAGTAGCGGGCCTGTCCGGAACTGGGATCCCCTCTGGGCACCCGAAGGGGGGGCTGTAGCGGCCATGTCCGAAAGAAACGGCCGTCGAAATGCCGCCAGCAAAGAGCGGCTGGCGCCGAGGAGGCCAAGGAGAAAATGGGGGACGCGGGCAGTGGAGGCGAAGAAGGAGTTTTGTACCCTCCACTGGTCTTACCACCGCCCGAGGCCAATGAGCTGATGGCGATATGGGGGTCCCAATGAGCTGGCAGACAAGCGCGTGTCCAAGTGGGTCCTCCTGCTGAAGCAGTTC…
>Isoform0000725
GGGAGCACATCGTTCGCTTTGCATCCTTGCGCAGAATCCTTCTCGAGTGCGCGTTTCATTAGATCGTGCGGGCTCGAAACGAATGCGTTTGCCCTCGAGTCTCGTGTCGCATCGATGCCTGGTCACGACGCGCCTCGTTCCCGCGGCAACGCCCTGTTCTTGACGCGCGACTTTGCGGCAGCGATCGACGCCTACTCCGAGGGCCTCGGCCAGGCCGTGAGCAGCGGCGGCGGCAGCGCCGCGGCAGAGGAGCGCGGCACGCTGTTTAGCAACCGCGCTGCCTGCCACCTGCAGCTAGGCGACCTGCCTGCTGCCGCTGCAGACGCGCGAGAGGCTGTTGCGTTGCTGCCTTGCAACGTCAAAGCGCATTACCGGCTCGCGTGCGCACTGCCGCGCGGC…
>Isoform0000726
GGAACCTGTTGCTGAAGAAAGGGCGAGGTCACGGCCAGCTGACGTGCGTCTGTGGCGATCATTGCAGTACTTTTCATACTTTCTGAAGGCTCGGACTGTGGTTTTCTCACGCCGGCTGGCTGCAGTGTCGCTGCAGCTTGGGGTTGCCATCACTCGTGAGAGGGCTACGCGCGACCCACGGGCTCGCGACGTTTCGCCGAGTGCTACCCGCTCGGACGGCTTCAGGTTGTATATCTGGCCACACAATCTGCGCCTCGTCTTTTTTTCTTGGTCAGACCGGAAGGGGGAGCGGAAAGCGCGCGTACTGGGCGCATACGACGAGGGAGCTGCCTTCGGCCGGACTTGTGACAGGAAGAGAGCCTCCCAGGTCACCGCGCAGTCCTGGGCTTAGTCATACAA…
>Isoform0000727
CACGCGCGCGAGCGAGCTGGCAGGCGCGCCGCAGCTGCCCAACGAGTTCCTGACCTTCCGCGACGTGCGCACAGAGACGCGCCACCCCATCCGGCTGTACAGCCGCTACGTGGACAAGGTTCACATGCTGCTGCGCTTCACCGCGGACGAGTCCAAGGACCTCATCCAGCGCTACCTGACGGAGCACCCCGACCCCAACAACGAGAACATCGTGGGGTACAACAACAAAAAGTGCTGGCCGCGCGACGCGCGCATGCGGCTGATGAAGCACGACGTCAACCTGGGCCGCGCGGTGTTTTGGGACATGAAGAACCGGCTGCCGCGCTCGCTCACCACGCTGGAGTGGGACAACAGCTTTGTCAGCGTCTACTCGCGCGACAACCCCAACCTCCTCTTCTC…
>Isoform0000728
GGGACCGCACATAGTGCAGTTCAGAAACAAGAGTTGCTGTCATAGAATTTGTGAGAGCATTTGTGGCGTAGTGCAGCTAGGCATCGCCACGGGGCGATTGGCTGCGTTGCTGGCACACGCCGGGGATAAAGCGCTGCGGCGTGCTTCAGTGCTCTGATAAAAAGGCATTAGCACTCCCTAGGTGGGCAGCGCGAGGGAGAGCCCCACACGAGGCGACGGCAGACGCCGGCTCGCGCGCCATGGTCCTGTATAAGAAGAGTATGATGTCTTGGGGCAGCCTATTGGTGTGCGGCCTGCTGCTTTCTTCGCTGGCGATGTTGCCTTCTGGTACGCGGAGGGCGAGGACGACGAGCTTGCGGGTTTCGAAGAGTTGGAACAGATGGAAGAACAGGTCGAACA…
>Isoform0000729
GGGGTGATCACGCGCCCTGACGTGGTCGCCGAGATCCACACCGCCTACCTTGAGGCTGGGGCCGACATCATTGAGACCAACACCTTCAACGGCACCACCATCTCCATGGCCGACTACAATCTGGACACCGTCGAGGAGGTGCACTTCATCAACAAGACGGCGGCAGAGCTGGCCAAGAAGTGCACGGCGGAGTACATGGCGGCACACCCAGGCGAGCGCAAGTTTGTGGCGGGCGCGATTGGGCCCACGAACAAGACGCTGAGCGTCAGCCCGAGCGTGGAGAACCCTGCGCTGCGCGGCATCACGTACGACGAGGTGGAGCAGGCGTACTACGAGCAGGCCACGGCGCTGTACGAGGGCGGCGTGGATTTGTTCCTAGTGGAAACCATCTTCGACACG…
>Isoform0000730
GGGATATTGTGCGATGGCAGAGCAAATTGTAAGCACCGACCGTCATATCCTGGTTATATCAGTCCGGGTTGCGCCAGCATGTCCAAATCGTGCAAGGGCCTGTTGAAGGAGTACGTCAAGTGCCTCGTCGAAAGCGATTGCGTCAAGAAGGAAGGTCGCGACGTAAAGGACTGCAATAAAAACCCTCCACCCGAGTGCATTGGCCTGCGACAAACCTACTTCAATTGCAAGCGTGGAATGGTGGACAACACCAAGCGTATACGCGGCAACAAGGGCTATTGACGCTTCTCCGGAGCCAGCCTCCTGCAGCAGCCGCGTTTGAGCGGCATGCTAAACCCGTCTGTCGCTGAAAATACAATTGGCTCTGCCATGATGCGGACGCAGCTGCACATGCAGCCA…
>Isoform0000731
GGGAAGCCGTTCATGGTCAAGAACTACCTGTGGGTGTTTGTAAACGCCCTCATCGAGAACCCCGCATTCGACTCGCAGACCAAGGACACGCTGACGCTGCGCGTGAGCAGCTTTGGCTCCAAGTGCGAGCTCAGTGATGCGTACATCAAGAAGGTGGCCAATTGCGGCATCATGGACAACATCCTGTCGTTTGCCAACTACAAGGCCAACAAGGAGCTGAAGAAGGGTGACGGGTCCAAGCGCCAGCGCATCACGGGCATCCCAAAGCTGGACGACGCGAACGACGCGGGCGGCCGCAACTCGAGCACCTGCACGCTCATCCTGACGGAGGGAGACAGCGCAAAGGCGCTGGCAGTGTCGGGGCTGAGCGTGGTGGGGCGCGACAAGTTCGGCGTCTTC…
>Isoform0000732
GGGTCGCTCTTCAACATGCAGCTGCCGATCGAGTCCCAGTACGTGAACACCATCCCCGACAACCTCAACGCGGAGGTGGTGCTGGGCACGGTTCAGAACCTGCGCGACGCGGCCTCGTGGCTGGAGTACACCTACCTCTATGTGCGCATGCTGTGCAACCCGGCGCTCTACGGCGTCGCGCTGGACGCGGTGGAGGGCGACGCAACGCTGCTGGAACGGCGGCAGGACCTGGTGCACAGCGCCGCGGTGACGCTGGACAAGCACAACCTGATCAAGTACGACCGCAAGGGCGGCAACTTCCAGGTGACTGACCTGGGCCGCATCGCGTCGTACTACTACGTCACCTTCAACACCATCGCCACCTTCAACGAGCACCTCAAGCCGACCATGGGCGACATC…
>Isoform0000733
ATTGATCAAACCAGCGCTGCTGCACCCAACGGCATAGCCAAAGAAACCACCCACCTTTTATCGACACAAGGCTTATCAGGCAGGCATAACGGTTTTGTGGCACCGCGATTCACATCGTGTTGGTCTTGTTGTCCATTTCGGCCGTACCAGAGGCTGCAATGCGTGTTCGAGCTCAGATCGTTGCAGCACCGAAGGGCTGCCTAGCCTTATGTGATACTGCCCGCTAGTTGTTTGGTTGCGTCAATGAGGATACCATGTTTCGTATCAGGAGTTGAAAACCTACGCCCAACAAACGTGCCATGCCTCCATCTCCCGAAACAGAGCTTGTTGCTCCGCAGCAGCAACCACTGGAAGGCACCACAGACGCAGATCTAGGAGCCCTTGGTCATGCGGCGTTGC…
>Isoform0000734
GGGCGGCGCAGCAGGTCGACTTCCCCGTACCGGACGAGGCGAATGTGGACAAGGTTCACTTTTCAATTAACAACCTGGCGGCCAACAACCTGGAGGGCAAGGCCCGAGAACTGACAAAGTCCGTGCCGGAGCAGTACTGGCCCTGGTTTTCAAACTACCTGGTTGTGAAGCGAGCGGCGCAGGAGCCCAACTTCCACGTGCTGTACATCGACTTGCTGGACCGAGTGGGCGGCAAGCGCTTGAACGAGATGGTGGTGCGCACGACGCACAAGTACGTAAAGGTGCTGCTTGCGTCGGAGCGCATCAAGTCGCAGACGAGTGACCGCAGCCTGCTGAAGAACCTGGGGTCGTGGCTGGGCAAGCTGACGGTCAAGCGCAACCGGCCAGTGCTGATGAACG…
>Isoform0000735
GGTAGCGCTGTGACATGCGGCCGCCCTGAGGCGGCCGCCGCCCGGCGATAAGCAACAACATCTCAGTACCTCTGTCTACGACTGCTTCGTGGTTGATCGCGGCTATGTCGTCGTTTGAGACGATAATGGACATTCAAGACGACAGCCTAAACCATGCCAGGGCTTCTTCCGTCAGCAGCCTGCGCAGAATTATGTCGGGCGACCGCAGTAGCAGCGGTGGAGCTGGGTCGTCGGCGCCCTCCACCAACGGCGGCGGCGGGGGGCACGGCCTGGCTCGCGCTGGCAAAAAATCGGTGCTCAGCGACAAGTATGTGATGGGCGAGGAGCTGGGTCGCGGCGCGTATGGGCAGGTGTTCAAAGGCCTAGATACGCGCACGGGTGAGGTAGTGGCAATCAAGC…
>Isoform0000736
GTAGGTTTGTGGACCAACATCTGGCGCAATGAAGCGGCGTGCGGCGGCCAACGTCGCCGCTTTCGTTCGTAACTATGCACAAGGCGCGAGCGAAGGCGCCAGCGCCGGCGGGGCTGGCCCGCTGGGCGGCCTTCTAGCTTCTCGGGGCGGGCGGGTTGCGGAGGCCATCCGTCCCACCTCCCCGCCCCGCCCGTTGGGCAAGCTGATGCAGCAGCGCGGTGCGGTGATGCCCGCAGCGACACGGACCGCGGTTAAGCCACTGCCCGAACTGGTACACATGACCAAGGTGGAGGCCACGCATGTGGATGAGTTCGGCGCGGTGTCGCCGGCCTCTGGCGAGAGCGTGCAGCCCGGGGTCTTCCGCAATGTCGACGGCCACCGCTTCGAGGACGGTCGCTA…
>Isoform0000737
GGGGCCAGAGTGTGGTGAGGAGCGCACTTCCGATTCGTGCACTGTGGCACTCGCCCCCCCTAGCCCGACGGAGGCGTCCTCCATCCCTACACAACAGGCGGTGGAGGAGGGGCCTCCGCTGCGGGAGAGCCCGGACGCCTCCTCCAGACAGCCGACAGCAGGGCAGCCGCAGGAGTATGCGCTCGCGGAGCAAATGCCACATTCTGAGCTGCAGGCTGACCTGGGAGAGGCAGCGGGCGCTGATCCGCTGCAGCCAGCGATGGTGCAAGGAGCGGAGGCACCCGCTGGAGTCAAGCGTAAGCGTGACGAGGGGTTTGACAGCGGCGACGAAGAGCATTGCAGCAGCGGCGGTGAGCAAGACGACGGCAGCGGCGGCTGCTCTGCGAAGGACGACGTGGA…
>Isoform0000738
GGGGGGGCGAGCAAACGTTCCGAACCCACAGGCACTGCAGGTTGTGCGCCGCTGGGCGGCTGTCAGCTTTGGTAACCACCATGCAGCAGGCGTTGACGGCAGTGGAGAAGTATACACATGGGGTGTTAACAGCGTTGGAGAACTGGGCCATGCTGACGTTGCAGCGTCCGACGTGCCAAAGCAGCTGGAGTCGCTTAAACACTGGAACATCAGGGCTGTCGCGTGCGGGCGGGAGCATACAATTGCGGTGTCAGGCCACGACGTGCTGGCATGGGGCTCGCATGTCCACGGCCAGTGCGGCATGGGCGACGTGCCCGACGGCGGCGTGCGCATATCGCCGCGCATCATCAGGCCGCTAGAAGGGCTGATGGTGTCGCAAGTGGTGTGTGGCGCGTACCA…
>Isoform0000739
TATACAAGTTGCGCTGCGGGCGAGGCGCAGCCAACCCTCTATCTGATCAAGTTGTCGGCCGTGCGCTTTAAAATTCAGCATCCGCCGCACTCCTCGTGCTCATCGGATCGGCCAAGTCAAACGCACTTATCAGCTGGGCGGTGCGCTGCAGCGGGAGGCAAGCGTGATGGCGGGTGTTATGGACATCACCGCCATCCTGCAGAGCGCACAGAGCCCCGATGCGGCGCAGCGCACGGCGGCAGAGCAGCAGCTGAAGCAGTTGCAGGAGCAAAGCTACAGCTCCTTCCTGCTATCGCTGGCAGCTGAGCTTAGCAATAATGACAAGCCGTCCGATGCGCGCCGACTGGCAGGGCTGATCCTTAAGAATGCGCTGGATGCCAAGGATGAGCGGCGCAAGAC…
>Isoform0000740
GGGATAGCCAAAGGGCTGGGAGGTACGTTGCGTAACAATTTTGTTGCTATCTAATAGAAACGCGCAAGAAAACCGGCTGATATTTTTTGCTCGCGATTTGACAGTAACTTTCTGTCGCTAGTCCACTGCGATCACGCATATCATCAAGAGCGCGACGCTACCGCTGCCGGCGCACTCCTTTGACGTCCTTGCCTTATAATTTTCATTCATGTGAGCAGCTGCAATCGCCTCTAATTGCAGTGCAAGGAGAAGGCCCCGGTCGCCCTCATCAGGCCCACCATGCAGGCCCCAAACGATGCGACTAGCAGCGAGTCGGCGGGGCAGCAGCGCCGCGCGCGACCGGCTCGTCAGCGCAAGAACGCCTCCGTTTCGGGGAGCAACGGCAGAGGCAGCACCCCC…
>Isoform0000741
GGATAGACAACTGGTCAAAACGCGGTAACGAGGCTTTAAGCATCAGCACGCCTTCGCGGCTTTTAGTTTTTAGTGTGCAAAGATTGTTGCAGTTGCCTCCAAGTTGATAAGCGTGAAAACCGCGATGTCTGCCCCATCCGCTGTTGATGGGTCGGACCTGGCACAAACTAAGGCAGCCGCGAAAATTTGCGTACCCAGTTCCATCGAAGCTGGCGACTTTGAGGATGATGCGCTAGAAACTTCTTCCGCCGACTTTGTTAAGCAACCCGCCGTGCTGAGCTTGGATCCTCCGCGCGCGATCGACGAGCAGCCACATGATATAGCGCTGGCATGGACACCGGCAGTTCTGGATCATCATAGCGAAGGGGAACGCAGTTGGGCTGTACAATACCTGCTGCA…
>Isoform0000742
GGGAGCGTCAGCCCGAGCGTGGAGAACCCTGCGCTGCGCGGCATCACGTACGACGAGGTGGAGCAGGCGTACTACGAGCAGGCCACGGCGCTGTACGAGGGCGGCGTGGATTTGTTCCTAGTGGAAACCATCTTCGACACGCTGAATGCCAAGGCCGCGCTGTATGCGCTGGAGCGCTTCTTCTCGGACAAGCAGTGCCGCATCCCCGTGTTTGTGAGCGGCACCATCGTGGACAACAGCGGGCGCACGCTGAGCGGCCAGACCAACGAGGCGTTCTGGACCAGTGTGTCGCATGCCAAGCCCTTTGCGGTGGGCCTCAACTGCGCGCTGGGGGCATCTGACATGAAGGGCTACATCGCCAACCTGAGCAAGTGCGCCGACTGCTGGGTGTTCTGCTAC…
>Isoform0000743
ACTCTGCTAGGGGTCCCAAACACGACTCTCACCGCTCCACCCTCTTTTTTCCCCCGATCTCGTGTTCGCAGGATCAGGCAACGGCCGGGCCCCCTAGTGGCGTACTGTTCTTGCTATTTGATGCACTTTACCGCACTAAAGCTTGGCGCTTTCCCTAAATTGATACTTGAACGCGCTTCGTGGCGTTTGCGGCGCTTCTTGGCGTCCGAATCGCGGCATCGAGGCCACCGACGCAGTTACCGCGGCCGGCTAGCGTGCTGCAACCCCCATGTAGCGTTTTTAGAGCAGATCGGGCCAAACGCGAGGCGTTGAATTATGCATGATACCAAGAAAAAGGAATGCGCCGAATATGGTAGCGAGTCTTCGCTTGCGCATTGAGTTCTGTACGCTGGAGCGAGC…
>Isoform0000744
AGTCCCTCGCGTTTACACCCTTTCCACATAGGCGCGCACGCTGACTGCTTCTGCAGGTGTAGCAAACGCACCGGCAACAGCAACGCCCGGCGCACCTCAACTGCAATTCCTCTGTGCGCTTAAGTTTTACTAGCTGAGACCCTCATCCTTTTCTTTATGACTGTGATGCCGTGACAGTTTCATTTATAAGCAGCCCGCAGAGCGCGGCTGTAGCAGAGGCGGTGAGGGGCAGCGACTCTCGGTTGCCTGCGGGGGTCAATGGCCACGATGGCGCAGCCACAGTTCGCGGCGTGGGCCCACTCCGTTGATGCGGTAGCGGCCCATTTCAGCACAGACTTGAAGACCGGGCTGAACCTGGAACAGGTCGCAACGGCGCGTGGGAAATACGGGGCCAATGAG…
>Isoform0000745
GGGTGGTAGACAAACTCCCACCGCCAGACTTGCCTGCGCCGCGTGGGCCGGCAGCCAGCGGCACCGAAGCTGCTGCAGATAGCGGCGTTGCAGTGGTTGGTGGCGCCGGTTCCGCGGGTGGTGGCACGGGGGGCGGCGAGCTTGAGCCGCTGCTTGGAGGCGGTGAGCCGACGCTGGCGCATGCACTCGGGGAGCAGGGCGAGGAGGTGCGCCACGAGCAGAGTCCCGCCCCAAGTACTGGCACCGCGGCATTGCCCAGCAAGCGTCAGTGGAGCCACAAGTACATGACCCTTATGCTGGTGGGTGGCAACGGCGTGGGCAAGACCACTCTCGCACGCAATCTCGTTGCTCTGCTGGGAGGCCACAAGTCACTGGCATCGGTGGCGGTGGCTGATGCAT…
>Isoform0000746
GGGTGACTTTATCACCATTTTAAAAAGCTGGTATACTTAGTTTTTTTATAAAATTTCCAAATAAAAATTAAAAAGGATTTATGATTCAACCTCAAACATATTTAAATGTAGCTGATAATACCGGTGCAAAAAAATTAATGTGTATTCGAGTTTTAGGGGGTAATCAAAAACAATCAGCTAATATTGGTGATATTATTGTTGCTGTTGTTAAAGATGCAATTCCAAATATGCCGTTTAAAAAATCAGATATTGTTCAAGCTGTTATTGTTAGAACAAAAAAAGGATTAAAACGCCAAAATGGTACAGTGATTCGATTTGATGATAACGCTGCAGTTATTATAAACAAAGAGGGAAGTCCTCGAGGAACTCGTGTTTTTGGTCCAATTGCTCGAGAACTTC…
>Isoform0000747
GGGACTTTTCATTGTATTGGGGCGTGACTTCCACAAACCGGGAACGATATGTAGCACAGACATGATTCATTGTCTATCCAGCGTGGATGCTGGCAAGGCTTTTGGTGGCGGCCTACCTCGCAGCGGCTACAGCTGCGGCTGCACCCCCCGCAGCTGGTGCACCTGAGCGATAGTCAGCGATACCAGCTCGACCGTTTGACAATCGTTGTTGCAGAGACTCAACCCACGCCACCCCTGTAGCACGAGCTGCCGCCGCCATGCCCTGACGGCCCTGCAGTGGCCAGCATGGGCGCCGCGCGGCGGCCGGCCAGCGCGCCGGGCTCGCCGCGCCGGGCGGGCTTGGGCATGCTGGCGGTGCGGCTGTCACTCGTGCGCTCTGCGCTCGCGATCGGCGTCGCT…
>Isoform0000748
CAGCGACGGCAAGGAGGTTGGCGCGCGCCTGGACCGCAACGGCCTGCGGCCGGCGCGCTACTGGCAGACGAGCGACGGCATGGTGTATGTGGCCTCCGAGGTGGGCGTGTTTGGCGACGTGATGGATTCGGCGCCAAATGTGGTTGCAAAGGGGCGGCTCGGGCCGGGCCAGATGGTGCTTGCGGACCTCGAGGGCGGCAAGTTCTCGACCAACACAGAGCTGTGCCGCGAGATTGCGAGCCGGCGGCCGTACGGCGAGTGGCTCAAGGCGGACTGCGTGCGGCTGGCGGACCTCAACGCGAGCGAGTTTGGCGCGGAGCCAGCCATGGAGGCGGCGGATGCGCTCAAGCTGCAGGCGGCCAACGGGTTTTCGATCGAGGACACGACGATGATCATTGA…
>Isoform0000749
GGGGCCGATGTTGGGCCTCATCATCGGCTTCATGGCCGCGACAATCGTGGTGGAGTCGTTGGCGTGGCGCAAATTTGGTTGGCGCATGTACAGCCGCTTCGCTATTGACTTCCGCCAGTCAGACGCGGCGCAAGCGCGGCGGCTGTGGACGAGCGCCAGCTGCCTCAGCGCGCTGTTGCTGTACAACATCATGGCGCAGGTGGTCATGTCTGCCATCGCCATCAGCGTCGCGTCGTGTGACTGCCACGAGCTGATGCCGCCAGCGCCGATGCTGGCGGTAAACATTGCAGGGCTGCTGACGGTGCTGGCAGTCAGTCCGCTCGTGTACTACACCGTGCGGGAGCGCAAGCGGCACAGGTACATCTGGTGTGCTGACGTGGCGATGCCCATTATGCTGGT…
>Isoform0000750
GGGACGAAGAATAGAGCGACACCTCTCACAACTGGCCGACTGTCAGTAGTATAGTGTGAGCGTTGCGCAAACCATCGCGAGGACGTTGGCATAGCACAGGGGCCTATGTCTGGCCCACCTCGTGACAGCCGCGTCGCTCAGCAGTTCCGCCGCTCATCCTTCACACGAGCACCTTCCAGCGGTCGCGGGCAAGGAGCGCAAGACCGAAGCGCGCGGACAAATGAGGCGCTTGGACATAGGTTCGAAGGCGACCCAGCTTTGCAACGGGAGCATGTTAGCGCGGCTGTTGAAGAGCTCCACAAAGGCAAGCAGGATCAGGATGCTGTCGCTGTGCCTGTTTCTTGGGCTGCAAGGGCTGAAGCTAGCAGCAAGCCGGCCGGCGGCGACAGCGGGCAGCCG…
>Isoform0000751
ACAATAAATCGCTGACACAGAGACACATTTGAGAAGCAAAGACTCCGCAACTGTTGTATTATCAACACAGTCGCGCAGATGTGGAGTGCAAGGCACCGGTCAACGGCGACGATCGCACCGGACATGTGCCGCATCGCTACCGCACATCAGCTGTGTTCTCCCTCATGCCCCTGCCTGTAGGCACAGAAACTCTGCATTTCGGACAGAGCACGGAAGGCAGAGGGCGGGGAGTGTTCTCTCCATCATATAATGGTGCACGCTGGTGCTGTGCCATAAGCAGCAGGATCGCAGCGGTGGTTAGGCGGCCATGGCGCAGCCATGCGCAGTGTCAATACGATGAGCCGCAGGCAGCACCACCCATTGCTGCGCTTACGCTGCTGGACCCGACGCAGTATTCCT…
>Isoform0000752
ATAGGTCAAATATAGAACGGCTGTTGCGCCGCATATTTCGGTCGCTAGCACGATGGCTCTGTACAAATTTGGGTTGCGTTGTGTGAACCAGAGGAGGACCTAGCTACAGCCGCCAAAGCCGCCGCTAATCGTCAGCTGAGCACGACAGCAACTCGACAATATACCCGCAACTCGGGTGAGCACGACATCAACGACAACGTACAATCGCCTCAGCGTGGACCTAGTGCAGCCTTCACCGGTGCTCACGGTAGCGTTGGTTTTCCTGTGGCATCTGACGTGACCTTCATGGCGTCCTATGACAAAGCCAGCTAAGCAGTTGACGCTGACGGACGTTGCCAGGCCGTCGGCGACAGCTCGCTGTCGGCAATCCCGCTGCAGCTAGCACTTGGACGGAGCAGT…
>Isoform0000753
GGGATATATAATTAGATATATGACACCGCAGGCGTGACTGACTTATGAGAACCTTATCACAGCATATAAGCCTGCATAATGTACTGAAATTGCTACAACAACATTGACCTCGCGCTACTTGATAATCAACCCGATGCACTACCAGCCGTAGCCTGTTACGGTTTCGCGAACCGACGAAGCAGCGCATCATAGCGATCCGGCAGCGATGGAAGAGCCCCTTCCGGAACGTTACCTAGCGTCAAAGCCGCTGGGTCACGGTGCCTTTGGCGAGGTGTGCCGCGCGTGGGATCGCGTAGAACATGAGTACGTGGCGATCAAGCGCGTGTACGGGCCTGCCAGCAGCCGTACCTTCTGGGAAGACGGTGGGCCAGAAGCAGCAGTGCTGCGTCAGCTGACACA…
>Isoform0000754
GGGGGACTTCGCCAAGGGCATGAACGAGGACGAGATACGCGCGGCGCTCAAGGCGCCACCGCCGCCCGCCAAGGAGGCAGCGCCAGCGCAGGACGGGGGCAAGCAGGCAGCGCCGCAACCGGAGGTGTCGTTGGGCCAGCCGACGCTGTCCCGCAGCAGCACCATCTACCGCGCGCCGCTCGAGTTCATCAAGCGCGACGCGCCACTACTGTCGGAGGCCAAGGTGGAGCAGGCAAAGGAGAAGCCGCTCACGCCACTCGCAAACTCGGCGGCCTCTGACCCGACCGTGATGTGGCAGCGGACGTTCCCGCTGGGGCAGCGCAGCGAGCTGCTGGTGGTGGTTGAGCAGGAGGAGGGCGAGGCGGGCCCCGCGCGGCTGGTGCTGACGACGGACGTGCA…
>Isoform0000755
GGGGCTGCGGGTGCTGAGCCTGCCCTGCACGCTGCGGGTGCTGCGGCGTTGGCTGCGGGTGCTGCGGCGCCGGCCACAGCTGTGCGGTGGGCGGTGCAGGCAGATGGGCACGTGGCTGTCACAATGGTTGCGCCGCTGGCTGCAGGACAGCTCCCGCTGCGGCTGCCCGGAGGCACGCGAGCCCCCCAGATCCTTCCCCGGGGGCGGCGTTGCGCTAGGCCGCAGCAAGCGCGTGCCTGGGAACGACATCATGGAGTCTCAAGACGTGCAGCGCCTGCTGCGCGCGCTGCGCAACAACTGCGATGAGTTTGAGGCTGGTGGGCGCGTGCTACGGCTGAAACAGTGGATTCGCGCCGACGTGACGCCACCTGTCGTTGATGCAGTGCTGGAGGCGCTGGC…
>Isoform0000756
GGGAGGCAACGGCCGGGCCCCCTAGTGGCGTACTGTTCTTGCTATTTGATGCACTTTACCGCACTAAAGCTTGGCGCTTTCCCTAAATTGATACTTGAACGCGCTTCGTGGCGTTTGCGGCGCTTCTTGGCGTCCGAATCGCGGCATCGAGGCCACCGACGCAGTTACCGCGGCCGGCTAGCGTGCTGCAACCCCCATGTAGCGTTTTTAGAGCAGATCGGGCCAAACGCGAGGCGTTGAATTATGCATGATACCAAGAAAAAGGAATGCGCCGAATATGGTAGCGAGTCTTCGCTTGCGCATTGAGTTCTGTACGCTGGAGCGAGCTGACAGACCTGCTCTCGCCTAGCTCTTGCCTAGCCGCGTGCAGGGTGGCTTGCCACCCACCCCGGTCGGCAC…
>Isoform0000757
GGGAGGCAACGGCCGGGCCCCCTAGTGGCGTACTGTTCTTGCTATTTGATGCACTTTACCGCACTAAAGCTTGGCGCTTTCCCTAAATTGATACTTGAACGCGCTTCGTGGCGTTTGCGGCGCTTCTTGGCGTCCGAATCGCGGCATCGAGGCCACCGACGCAGTTACCGCGGCCGGCTAGCGTGCTGCAACCCCCATGTAGCGTTTTTAGAGCAGATCGGGCCAAACGCGAGGCGTTGAATTATGCATGATACCAAGAAAAAGGAATGCGCCGAATATGGTAGCGAGTCTTCGCTTGCGCATTGAGTTCTGTACGCTGGAGCGAGCTGACAGACCTGCTCTCGCCTAGCTCTTGCCTAGCCGCGTGCAGGGTGGCTTGCCACCCACCCCGGTCGGCAC…
>Isoform0000758
GACACGGCGGACAGGTCAAATACGTGGTGGAGCTTGCGCGCGCGCTCTCGCTGCTGCCCGGCGTGCACCGCGTGGAGCTGCTCACGCGCCAGATACAAGACCCCAAGGTGGACGCCAGATACGGCGCGCCGCTGGAGCGCATCGCGCCCGGCGACGGCGAGCACGGCGGTGCCTTCATCGTGCGCCTGCCGGCCGGGCCCACGCACAAGTACCTGCACAAGGAAGCGCTGTGGCCGTACGTGCGAGAGTTTGCCGACCGCGCAATCGCACACACACGCGAAACGCTGACGACCCTCAAGGAGTCCGGCGTACCTTGCGAGCTGTACGCGGTGCATGGGCACTACGCTGACGCGGGCGAGGCGGCGTCGCTGATAGCGGCGACGCTGGAGTCGGACCTGC…
>Isoform0000759
GGGAGGCAACGGCCGGGCCCCCTAGTGGCGTACTGTTCTTGCTATTTGATGCACTTTACCGCACTAAAGCTTGGCGCTTTCCCTAAATTGATACTTGAACGCGCTTCGTGGCGTTTGCGGCGCTTCTTGGCGTCCGAATCGCGGCATCGAGGCCACCGACGCAGTTACCGCGGCCGGCTAGCGTGCTGCAACCCCCATGTAGCGTTTTTAGAGCAGATCGGGCCAAACGCGAGGCGTTGAATTATGCATGATACCAAGAAAAAGGAATGCGCCGAATATGGTAGCGAGTCTTCGCTTGCGCATTGAGTTCTGTACGCTGGAGCGAGCTGACAGTGCGCTGGCTTACACCAGATCGTCGACAGCTGCACGTCGGTTGGGGCGCATGACCTGCTCTCGCCT…
>Isoform0000760
ACTTCTATATTGCCTGCATACATCTTAATCATTTTTTGTTAGCTAGCAAGTCGGCAAACTTGGACCTACAGAAGATATGCCTGCTCCAATGCGTGCCTCTACCATCTATTTGTCGACTTTGGCGACCGCTGCACTGGCCGCTACAGCATGGTTTCTGTATAATCGAAGGTCCCGACAGCGAGCTTCTCGATCGGGTTCATCGGCGAAGACCGACACCTCTCAGCTTGCTGCGGATGGCATTAGCTGCAGCGCTGCCATTGTCAAGCATCCGCATCGGCAAGCGATATTGGAACTAGCAGTGCCGGGAGCTTTAGCGGCGCTAGACAGGGACACGCAGCTCCCTACGCCAGTGTGTGTTGAGCATTGTGAGTGGGTGGACACTCCCAAAGCGCTTGCGAG…
>Isoform0000761
GGGGGAACCGACCGCCCACGCCGTGACCTTGCATCATACTATCAGCGTCGCTCATTTAATTGCAGCCCGACAGTGCTGTTGCTTTGTTCGCTGGGCAGGCATGTGAGTCCTTTCTCTTGCACAGGTGCTACGCCTGCGTCTTGCGCTGTAGTCGACATGCCGACCAAACGGAACGACTCTGAGGTTCGCGTGCCACTAGTACCGTTTCCGGAGAATTCAATAGATGGTAATGGCTCCTCGCAGGTGTTTGAGCAGGAAACCGGGCGCAACGGCAGCTATGCAGGCGCTGAGCAAAGCAGCAGCAGCGGCTACTCGCCTGGCAGCGGCAACCCTGCGCGCGAAGGCGCCGTGCGCTGGCGCGGCCGCGGCGGCGGCGGCGGCATTCGCGCCTACCTGCGC…
>Isoform0000762
GGGAGGCAACGGCCGGGCCCCCTAGTGGCGTACTGTTCTTGCTATTTGATGCACTTTACCGCACTAAAGCTTGGCGCTTTCCCTAAATTGATACTTGAACGCGCTTCGTGGCGTTTGCGGCGCTTCTTGGCGTCCGAATCGCGGCATCGAGGCCACCGACGCAGTTACCGCGGCCGGCTAGCGTGCTGCAACCCCCATGTAGCGTTTTTAGAGCAGATCGGGCCAAACGCGAGGCGTTGAATTATGCATGATACCAAGAAAAAGGAATGCGCCGAATATGGTAGCGAGTCTTCGCTTGCGCATTGAGTTCTGTACGCTGGAGCGAGCTGACAGACCTGCTCTCGCCTAGCTCTTGCCTAGCCGCGTGCAGGGTGGCTTGCCACCCACCCCGGTCGGCAC…
>Isoform0000763
GGGAATTCGAGCCTGGAATAAGCATTGATGCAGGGAGGCACAAAGCGTGACGTTTGTTCCCCCCCAAACTAGTTGCACCTCCCGTCACAACCCGATGAACCGGTATAGAAAGGGGGGCGCAGTGGCGCACGCGCTCCTGCGCAACACCATTTGCGCGCCATGCCTCGCAACCGGCACAGGCGATCTCACCTCCACTTTAGCAAATCGACCGATCTGCTCGCTGAGCGCTAATAAGAGCACATTTCACAGAGTCTTGACGTTGCAATATGGCAGCGTTACGCGTGCCGCGAGCACGAGCGCGGGAGACGAGGGCGAGGGGCTGAACAGGTGGAGTCGTAGGGTGACGGAGCCTCCCTACCAGGCAGCGTCACAGGCGATGCTTTGTGGCGCGGGACTGGC…
>Isoform0000764
GGGATTCGACAACCTGCGGTGCATCAGTGCTATCTTGTGCCCCTAATGGGCTTGTGACGAATCGAGGCCCGCAGCAGGGCGCTGATCGCGGAAGGCGGCCATGGCCGACCGCAACCTGCACACTTGGGTGTCGGACCAGCTGTATGCGTTGCTAGGCTATGCCGAGGATGCACTGGTCAGCTACATCGTGACGTTGGGCAAGCGTGCCAGCAATGCCGGCGCATTTGCATCGCAGCTGGAGTCGCAGGGCCTCCCGGCGGGCGGCGCCACGCGAAGCTTTGCTGCAGACCTGCTCGCACGCCTGCCCCGTCCCTCCAAGGAGGCCGTCAGCAGCTACCGGCAGCAGGAGCAGGCGGCTGCTGCAATGGCTAAGCGCAACAGGCAGTACGACTTGCTAGT…
>Isoform0000765
GGGTGCCGGGCTATACCGGAATTCCTGGTTACGGGCCTGGCATGCCTTACGCAGTGCCGCAGGCTAATGCGGGTGGATATCAGCCTGGTGCTTATCCCAGCCCACAACCACAGTCAACAGCAGCGCGCCAGATGGCGCACACACGCTCGGTGGGCAGCAAGGCAATCAAGATAGTTGACCCAAAGACGGGCAACGCGCTGGACCTTCAAGCGAACACAGGTAGCGTCCACACTGCTACGTCAGCCGGTAAGGCTTCGACATTGGCTGCAGCGTCCACCAAGCTTGCTACGCCTGCAGTCGAGCCAGCAACTCAGCGGAGTTGCAAGGATAGGGTGGCAGCAGCCGGTGCTGGCCAGCTGAGCGATGCTGACAACGCGAGGCTGCAAGCCAACATCTCTG…
>Isoform0000766
GGGAGATGTACGACGACGTGATGGTGATGGGCGACGGGTACGTGCTGTACCACGGCCCGCGCGAGCAGGCGCTGCCCTTCTTCGCGAGCCAGGGGCTCAAGCCGGCGGCGGGCCGCGACCCCGTCGACTTCCTCAACCAGCTGGCCGTCAAAGACTACCAGCCGATGTTCAGCAGCGACGACTCGAAGTACATCACGCCGCGCGAACTGGCGGAGGCCTTTGCGGCGAGCGCGCTGGGGCAGCAACGCGAGGCCGACCTGACGGGGGACTGGGTGACCGCCTCCAAGAGCAAGTACAGCGGCAACCTCGACCTCGAACCCCTGGTGGAGCACCCGTACGGCGGGCGACAGGGGGTAAAGGCGTGCGGCATGATGCTGGCCAGGCGCGAGGTGCTGCAGC…
>Isoform0000767
GGGATTCGCGCTAACATCGCAAGCTATTCGACAACCTGCGGTGCATCAGTGCTATCTTGTGCCCCTAATGGGCTTGTGACGAATCGAGGCCCGCAGCAGGGCGCTGATCGCGGAAGGCGGCCATGGCCGACCGCAACCTGCACACTTGGGTGTCGGACCAGCTGTATGCGTTGCTAGGCTATGCCGAGGATGCACTGGTCAGCTACATCGTGACGTTGGGCAAGCGTGCCAGCAATGCCGGCGCATTTGCATCGCAGCTGGAGTCGCAGGGCCTCCCGGCGGGCGGCGCCACGCGAAGCTTTGCTGCAGACCTGCTCGCACGCCTGCCCCGTCCCTCCAAGGAGGCCGTCAGCAGCTACCGGCAGCAGGAGCAGGCGGCTGCTGCAATGGCTAAGCGCA…
>Isoform0000768
GGGCAGTGCCGCAGGCTAATGCGGGTGGATATCAGCCTGGTGCTTATCCCAGCCCACAACCACAGTCAACAGCAGCGCGCCAGATGGCGCACACACGCTCGGTGGGCAGCAAGGCAATCAAGATAGTTGACCCAAAGACGGGCAACGCGCTGGACCTTCAAGCGAACAGTAGCGTCCACACTGCTACGTCAGCCGGTAAGGCTTCGACATTGGCTGCAGCGTCCACCAAGCTTGCTACGCCTGCAGTCGAGCCAGCAACTCAGCGGAGTTGCAAGGATAGGGTGGCAGCAGCCGGTGCTGGCCAGCTGAGCGATGCTGACAACGCGAGGCTGCAAGCCAACATCTCTGGCGCGGATATTGTTGGGGGCCAAACCTCTGCGACAACGGCTTCTGGTCCAG…
>Isoform0000769
GGGATATCCGTTCACACCTATCCACTCAACATACTTGGAGAGGAGATCACAGTAAACCTTGATCGCATCGTGCGGTGATCCTTTACCTGAAGCCGTCCATTTCGCGCGGTTCTTGTGTTCTCTGGTTTCGGTGTGGATCGCCTGCCTGCCACGTGCTGTAGGCAGGTCCAGCCCTGATGAGAGCCTGACGCACAATAATAGCGGCTTCACAGCAAGATGAGACATCGCGCGTTTGCTTTGCTTGCAACTCGCGTCAGCAGCGCGGTGACGACGAGCTTGCAACCGGCTGGCTTGGGATGTGGCGCAACAGCACAGCAAGCACCACCGGCCCAGGCACTCCTGCTTCGCCTGCGCACAGCTGTCCGTCGGTACTCGGAGGCTACTACCAATCCGACACCA…
>Isoform0000770
GGGATAGATGAAAGACCCAACAACAACAACCGCCGCATCCTTACGCCACCGCCCACACCGCCCGCCCATACACAAGCAATCATAGTGGGTGGTCCGCTCTGCATCGCTTGCGAGCACGCTGGCGCTATGAAATCTCTGCCCACACTATCACGTGGTGACGAGCAGCACAGCTTTTAGTGCCGATACGACCCTGAAGGTGACGGGCAGATCGCGTTGACAGAGGCAGCGGGGCACCTCGAGAGAAACTTATACAGGGTTGTCGTACAGGGGACAGAGTTATGCCTCCGACTATCAGTGAGGCAGCGGCGCCACAGGCGGGTGCCAGCGACAGTCGTGATAGTGATGGGCGGCGTGGGGCAAGCCGAGAGGTATCAAGCGACTGTAACGACGTCCAAGATT…
>Isoform0000771
GGGACCCACGCTTCCCTACAATCTGCGACAAGCCTGCCCGTGCTATGCAGTGCGCTCGCTGCTTGTTCAGCGCGCCGGAAAACCAGCCGGTCGCAACAACTTTTGTGAGGCAGCGTTGTGTCCAATCCGACCGACAGCGCACCCTTTTGGCAGCGGCTCCCGCAAGTGCCAACTCAGGCAGCCAACTGAGCGTGAAGGAAGGTGCTGCGTTCGGGCGTTTCGGTGGCTTGGCGCTGCAGCGCTAAGGCAGCAAATTCTGGTGATGGCCGCTGTGCCTTAAACGGCTCGTTTTTCGGAACGTCTGCCAACTGCAGCTGCACAAAAGGCACGCACAGACTTTGATGACGCCCATGTCGGCAGTTGGTCGGGTAATGCCCCTTGAGGTGGACGCGGCAGCAA…
>Isoform0000772
GGAGAACATCAGTGTCAATTTTCCCGCCATGCAAGGTGTGCAAGCTCCCAAGCTGTGCATCAAATTTGTCTCTGGGAGCAGTACTAGGTAGACAGTCTAGGTAGACCTTTCAGCCAGGCCGTCCATCTATCAACGAAACGGTTACATTGCGCGTAATAGCGCCATAGACAACTGGTCAAAACGCGGTAACGAGGCTTTAAGCATCAGCACGCCTTCGCGGCTTTTAGTTTTTAGTGTGCAAAGATTGTTGCAGTTGCCTCCAAGTTGATAAGCGTGAAAACCGCGATGTCTGCCCCATCCGCTGTTGATGGGTCGGACCTGGCACAAACTAAGGCAGCCGCGAAAATTTGCGTACCCAGTTCCATCGAAGCTGGCGACTTTGAGGATGATGCGCTAGAA…
>Isoform0000773
GGGACATCTCACCGAGTTAGCGCGGCAGCGCCAGCGACTAGCCTGTACTGACCGCCAATCCATTTTCTCCCCCAGCTTGTGTCCGCGTGCGACAGATCAGCTATGTTGCTTGAGAGGAGTCGACAGCCATAATCTGTACATTTTTTAGTAGCACACACAACGAGCAGCCAACACTGCGACTCCTCGACACCATGGCCTACAGCGGCCGGCCCGGCGCCGGCTACGCACCCAACAGCTACAACAGCTTGTCAGCCAACGAAGCTATGAAAAGCGCGGAGAGCCTGCTGGAACAAAAGACCATCGCAGAAATCAAGGAGATTGAGGGCAAGACGCGGCAGGACATTGAGCACAAGAAAAAACAGCTGCGCGCACTGGTTGGCGACTCATATCGCGACCTCA…
>Isoform0000774
GGGCCAGCATCGGCAGCCGCTTTTCGCTTCCTCTTTCTGCCCGGCACTTTGTTTAGTTTAGCTTTAAGTTTGCATTGCCACAAATTATCCTCCCCGTTTTCCCGCCTCACGACAGCTTCTTTTTGTCGGCGTATCTTGATTAGCTTGTACACCTGCTTCACGGAGTAGACATGCAGATCTTCTAGCACTCGCTTTGCAGCCGCCCTTTCCACCCCTAGTTTTACTAGTTTGTCTATTGTGTCTTTGTAGATCGTGCCGCCGACACCCAGCAGGATCGTGGTTTGCTCAACCTGATGTCCAGCGCGTTGCAGCAGGGTTATCAGCTCTGCATGCTGTCGGTCAGCATTTTCCGCCTGCCAGCTAGGGTCTGTGTCTCGGCAGTATTTCATCTCTATGATG…
>Isoform0000775
GGACCAACGTGACGGAGGTGCAGGCAGCACACGACACAAATGCAACGGTGGTGAAGGAGGTGTCATACTACGTAGCCCCAACCTACGGCGAGCGATTGTACAACAGCTGCAAGGACGTCGTGTACAGCGCTGCCAACCAACGCGCGATGGTGTATGTGGGCGGTGGCGCGCGTGACTACCAGCAGCTGCTCGACTTTGTGGGCACCGTCAAGGACAAGCGGGTGCCGCCCATCGGCTCGCCCTACCAGCTCAACTTCCCGGCAGGGGAGCTGCCCGCGGGCATGACCGCAATGGAGGACCAGGTTCCGCCCTGCTGGGACCCTGCCTTCAGATGCAGCTGCGGAGACTGCCCGGACGCGCCCGCGTGCGCACCTCCGCCGCCGCCGCCCCCGGAGCCAC…
>Isoform0000776
GGGAGCCGGTTATAGCGCACAAATATAGGCAGGGATTGCAAGTGCCGAAACAAGGCCGCCCTATAACTCGTTGCTGCGTGAACTATCGGCGCTTGATGCGCGACGCCGACCAGCATCAAGACGATCTGGGCATTACCTGGTATCAGCCGCCGCTACCTGCCGCTAGAGTCGCTGCTATCGACAAAAAGGGAGAAGCTATTTTGGCATTTCGGAGCAGGCGCGAGCGGGACGAGCAGCAGCGCGCCTGCAAGCAGCACGTGCACGAGCGCTGCACGCAAGGCGTAAGGATTGGCTCAACTGCGCGGTGACTGCGTTTCGTCAGTGCCGGCCACAGCCGTGGATTTTGCGGGTACTGCGGCTGGCGCCAGAACGCAGCTGGCAGGAGGCGGAGGCGTGCGA…
>Isoform0000777
GGACAGCAGGGACAGCAGCCAGGCATGATGCAGGTCAACAACATGGTGCCGGTGAATAGCGGCGGGGCTAGCAGCATGTCTGGCAGCTTACCGCCGGCGCAAACCTCGGTGCAGCAGCAGCAGCAAGCTGCGGCCGGCGGTTCGCAGCAGTACCAGCAGGGCAGCGTTGGGCCATCCTCGAGCGCGCAGGGGCAGGCGCAGGGCTCGGAGCCGGGCAGCGCAAGCACATCGTCCAACCCTGCCACAACGGACGCGCAGCAGCAAAAGTTGATCCAGCAAAAGCTGTACATCCAGAAGCAGCAGCGCTGGTTGGTGTTCCTGCGCCATTGCGCCAAGTGCCGCGCGCCCGATGGGCAGTGCCCCACGTATGGCCCCAACTGCAACGTCGCCAAGTCGCTG…
>Isoform0000778
GGGACTGATTTGTTATTTTGCCGCATCCCATTCACCAACACCCACCTTGTTCCCTGATTCCACTCGCCTCCGTCACTTTCACTTTGCCGCCAGACCTCAAGCCGGGACCCGCCCGCCCCCTCCCCGGAAGCGGAACCCGTCGCATCTCCGGACCAGCCGCCGCAGCTCAGCCCGGACCCGACTGATGATGACGAGCCGCCACCTCCCAGCCCGGACCCGACTGATGATGACGAGTCACCACCTCCCAGCCCCCGATTGGCGGAGACGCCACCACCAAGCCCTGCCGCAGGCGAGAGCCCAGGGCAGCCAGAGCAGCCAAGCCCGGATTCGCCTGCCGATACTCCTGAAGTGCCGCCCACCCCAGCCCCGGAAGCACCGCCAGCCCCTGCCCCCTCTGCA…
>Isoform0000779
GGGAGACGGCTTGGGGGCGGGGTGCAGGCGATGTCAGCAAGCGGCTAGAGGAGTGCGTTGCTTAAGCCGCGCTGGCATGCCGTCATAATGAAGGCTAGTTGGCGCTAGCCGGACAGTGGCCGCTCTGTTTCTCTGAAGCATCGCTGCACGCGCGCCATCAGTGCGATCAATTTGCCAAAAATGGGATCCACGTTCCCAGCGACCACGCGCAACGTGGTCTGGTGCCAGCCGCCATATTGGTACCTCTTCGGCAACACCAAAGCAGAGTCACTGCTGCCCGGCAACCCCGCCGGCGATCGCGACTTCAAGGCACTGCTTTTGGGATTTGGTGACATCCGCCACCTGCTTGCCACCTGCGCGGCGGATGGCAGCCGCGGGCTGCACATGTGCTTTGAGCTC…
>Isoform0000780
GGAAGTCGGCACTTCGGTCATCGAAATCAACGTCACCTGTGCGCATGGAAGTACTCATGAGGTTGTTACCGCACCGCTGAGGAGCCTTGTGTGGACGGTGCGACGAGTCTGGGTGCATGGCGGAGCTCGGGTCGTCCAGCAAACAGCTGGGTCTGGAGCCCGCCGCTGATGCTGGTTGCTTAGGCGTCGAGCCGCGGAACTTGCACGTGCTGGTATGCTCCCCCAAGGCCAGCGAGCGGCAGCACGTTGCCGTCCTGCTGCAAGAGTGTCAGTATCAGGTCACGGGTGTACGCACCACCAAGGAGGTGCTGCAGCTGCTAACGGAGGACAATCAGCATTTCGACCTGATCCTCAAGGACCATGAACCTCCCAATGGCAGCGACGCCTGCCGGCTGCTCA…
>Isoform0000781
AAGGCAATGCTGGGGGAGTACATGGGCGAGAAGGAGGAGGCAGCCATCAAAGTGATGCACGTCTTTACTGACGCGTTTGACTTCACAGGCAATGAGTTTGATGAGGCGCTACGCCGGTACATGGACAGCTTCCGGCTGCCGGGTGAGGCGCAGAAGATCGACCGCTTCATGCTCAAGTTTGCGGAGCGCTACTGCTCCTGCAACCCCCACACCTTTGCGTCTGCCAACGTCGCCTATGTGCTCGCGTACGCCGTCATCATGCTCAACACCGACGCGCACAACCCAATGGTCAAGAAGAAGATGAGCAAGCAGGACTTTTTGCGTAACATCCGCGGAATCAACGAGGGCAGCGACCTGAACGAGGTGTACATGAGTCAGCTGTACGAGCGCATAGTGAGC…
>Isoform0000782
GGGGGCTTTGGCTGCCTGCGCGTCGGCATCCGTATCCGCGCCGCCCTCACCACTGCTGTCGCACGGAAATGCTACAGCATGGCACACCTTACCAAGGAGACAGCAGCGGACGCCGTATCCTTTGTGGCCAGCGATGTCAACAAGATATTCGAGGGCTGCCAGGAGATTCACTACCTGTGGGGCGCGCCAATTGAGGCGGCTGCCATCCTCACGCTCCTGGCCACGCTTGTCGGTGTCTACTGCATTGGTGGCGTGATCCTTATCCTGCTGATCATCCCCTTCCAGTACCTGTTCGGGTGGATGATCATCCGCAACAAGATCCGCAACGGTCCCAACGTGGCAGAGCGTTACTCCATCATGCAGGAGCTTCTGCCTGCCATGAAGCTGGTCAAGTACTAT…
>Isoform0000783
AATAAAAAGTGCAAATAAAATCGCTCGCTAGTCTAGGAAAGCTGCGCGGCCCCCCGTTGTAGCCGGGGGGCCGCGCGCGCGCAATGGACCGCGGAGTGGCGCCCCGGTCGTCACTTCCAGCCACGATCCCTACGCGCCCCGCTCGTGCGGAGGCAGCCAGGCACACACACACCCTCCTTCTCTCCACGAAAACCAGTTTTCTTGCCGGCTTTTGGAACTTGCAGCGCTCGCTGCGCTCCCCGGAGCAGCTATTCGATCTGTCCGACCGGCTGCACACACAACGCCTTGGGCTATGCGGCCTGGCGGGCGCCTGGCGCTGGGAAACTGGCCGCCACTCCACAATACACCACGACATCCTCTGGTCAGGCTCCAACAGCAGCACGGGGCACGGCTATGGCG…
>Isoform0000784
GGTAGATTATTGCAATTATTGATCTTCAACGAGGAATGCCTAGTAAGCGCGAGTCATCAGCTCGCGTTGATTACGTCCCTGCCCTTTGTACACACCGCCCGTCGCTCCTACCGATTGGGTGTGCTGGTGAAGCGTTCGGATTGGCGCGTGGCGGCGGTTTCCGCTGCTGCGTGCCGAGAAGTTCCCTAAACCCTCCCACCTAGAGGAAGGAGAAGTCGTAACAAGGTTTCCGTAGGTGAACCTGCGGAAGGATCATTGAATCTCATCGTACCCACTCTGGTCATCTATTGTACCCCCCGACAGGCAGCCCTTGGGCGACCTGCGGCGCGTAGTCCGGCCGGTACTCCGTTCTGCGCGGGTTGGGGCCTGTTCTTTTTAGGGCAGGGCCTGACTGGGCCT…
>Isoform0000785
GGGTTTGCCCACGAGCGGCAGGGCAGCGGGCTGGTCGGGCGCTTGAAGCGCAGCATGTCGTCGTTGCTGCCGCCGCTCAAGGTGTACGTGCAGCTGCTGTGCGGCGACGAGGTGGCCACCACGCGGGCCGCGGAGGGGGCGCCGGTGATGACGTGGCAGGAGGAGAAGGTGTTCAAGAGCGTGCAGGTGGCGGGGGAGCTGCAGGTTGCGGTGGTGGGGCGGGGCCCTCTGGGGGACGAGGTGCCGCTCGGCGCTGCGTGCGTGCCGCTGCGTGAGGTTGAGGAGAGCGGCGAGGCAGCGGGAAGCCGCGCGTTCATGCTCGATGCAGAGCGCGAGGCAACCGCGGGCGGGCAGCCACCCTCCATAGTACTGCGTATGTACTGGCGCCTCAATCCGCTG…
>Isoform0000786
GAATAGTAACTAGGCCACGAACACCTGCAGACGTGGACACGATGGAGCACTGTGATAGAGCAAAACGGCGGCGCCCGGTGGCGCTTGTGGATCTCGGCACCGAGCTGCTGGGGCTGGTGTGCGTGCAGCTTGATGCGGCGTCGCTAATACGCGTGTCGGCAACATGCAAGGGGCTTCGGGCGGTAGTGGGTGACGACAGGGTGTGGTATCATACGGTGGACCCCGTCTGGCTCCAAGAAGGGATTGAACGTTCTGCGGAAGTGCCGGGGCACGGCAGCTGGTGCAGCCTGGTCTGCGAAGTAGGCAGGCACCTCTCTTGTCTCAGCGATAATTGGTTGTTCAACAGTGCCGACGCCACATGGTCAGAGGTGGACAGGCTGGTCAATCAAGGGGCGCTGG…
>Isoform0000787
GGGGATTTGCGGACAGTGGCGGGGTCCGTCGTGCGCCACGCCTGCCGCACCGGAAAACACACGCTCGGGCCCCCCTCCATTTCGTTTCGCGCCGGCGCAACGAAAACGAGGCAAATACGCCCCCTGATCCGTCTGACGGCGCGATCGGAGTTGAATTTGCAAAATCGCTTGCACACCATTTCCGGGGGCATAAAACAAAATTTTTCCTTGAGAAAACTTTTCGGCTTTCTGAAACTGCTAGGATGACAGTACTGGGCAATGCAAAAAATGTCGCATCGTGCTGTGCACAAGGAAGCTGTCCCTGTAGATGCCCAATCCCGCAGGACATCTTTCGTCCCCCAAACGGGGCAGCTACTTTGTTTCAGCAGTTATAGGCCACGTGTGAGCGGCGCGCTCGTG…
>Isoform0000788
AGGCCGACGGTAGTGAGAACAACGGGCCGATGTCGGGCACATTGACTGTTGCGTGCATGAAACGTGCTTAAGGCGGTATGGTATAGCTTGCTGCAGGATTGTAGCGTGCAGGGTGTGCGAGGGCGTAAGCGGCTGGGCTGACCGGCGTTGTTTCTAGGGTTCCGGCGTACAGCCTAGCACTTCAGCTACTGCAGCCCGTCAGCCGCCGCCTTTGCAGCCTAAGATCAATATCACATATCGTCACTATGGCCGACTTTACTTACGCTTCGGACTACCCGCTGGCACCCCTAGAGGACGACTGCAAGCTTTTGGGTTCGCTGCTGGACGATTCCCTGCGCATCGAGGTTGGCGACGCGCTGTATGAAAAGTATGACAAGTGCCGGACGACCGCACAATGCG…
>Isoform0000789
GGGAAGGCATAGTGGTCGTTACCTATACTGACGAGCAAGCTTACAATAAATCGCTGACACAGAGACACATTTGAGAAGCAAAGACTCCGCAACTGTTGTATTATCAACACAGTCGCGCAGATGTGGAGTGCAAGGCACCGGTCAACGGCGACGATCGCACCGGACATGTGCCGCATCGCTACCGCACATCAGCTGTGTTCTCCCTCATGCCCCTGCCTGTAGGCACAGAAACTCTGCATTTCGGTGCGCACATGTCATCGCTGCAGTCGTTTGGACCTTGCTTAGCAGTTTTGCTATCGTGGCCAGCCCCATCAGTGCTTCTGCTGCATGATCGACTGCCCAAGCTGCAACTGTGCTGTGCAGGACAGAGCACGGAAGGCAGAGGGCGGGGAGTGTTCT…
>Isoform0000790
AATTAGATATATGACACCGCAGGCGTGACTGACTTATGAGAACCTTATCACAGCATATAAGCCTGCATAATGTACTGAAATTGCTACAACAACATTGACCTCGCGCTACTTGATAATCAACCCGATGCACTACCAGCCGTAGCCTGTTACGGTTTCGCGAACCGACGAAGCAGCGCATCATAGCGATCCGGCAGCGATGGAAGAGCCCCTTCCGGAACGTTACCTAGCGTCAAAGCCGCTGGGTCACGGTGCCTTTGGCGAGGTGTGCCGCGCGTGGGATCGCGTAGAACATGAGTACGTGGCGATCAAGCGCGTGTACGGGCCTGCCAGCAGCCGTACCTTCTGGGAAGACGGTGGGCCAGAAGCAGCAGTGCTGCGTCAGCTGACACACCCAAACGT…
>Isoform0000791
GGGACTTTTTACGAAGGCGGGAAAACCTTTGGAGTAGGCACAGCTAAGACTTGTAACAAGCAGCAACAAGATCGATTCTTCCATTTTCCATGCCCAAGCCTAGCGCGCGCAAGCGCGCTCGTCCGGCGTGAGCTGCACGGCGGTAGCCAGTGCAGCACATGGAGTTGCAGAGCAGGCAGCCCGGCGAGCGGGTGCCCAGCCCTCCCGGCCAACCCGTGTTGCACATTGCCCCAACCGTGGGCGCCTGGAGTGCGGTATTCCCTGCTGCTGTGCGTTCCGTTTCCGGTGCGGCGCTTTCGGGTGGCGTCCAAGATGCTGCAGCGCTGCTGGGAGCTGGCATTGCTGCCTGCCCCGGTGACATGAGCGACGCGCCCACCGGCTCGATAGACAAGAAGAAGA…
>Isoform0000792
GGTAAATCGGCGCGCGCTGGAGGGCGATGCGGGCGCAGCAGCGGGTCGGTGGCAGCGGCCAGGGGGCCAGCTTTGCGTCGTGACGCTGCTGTCCAGACGAAGCCGGTGTCGATTGCTAAGGGTTGGCGACAAAACGGCAGCGCCTGTCGCAACTCGGGACGTGCTGCATCGGGTTTGCGGTCGCGGCTGCTGGGTCCAGCGGATGGGCAAGCGTTTCTGGGCCAGCGGTACGTGGCTGTTGGAGCGCGACGGAGCGGCGACAAGTTGATCGTAGCTGCCACACTGGTGGGTTCCGAGAAGGCGGTGGAACTGCAGCCGCTGCTGCAGCAATCGCTGGAGCGCCACCCCGACCTGAAGTGCGGGCAGCTGGAGAATGGGCTGCGCTATGTGCTGCTCCCC…
>Isoform0000793
GGACATAGTCTCTTCGCAGTGTCGTTTTTTCAGACACATACTTTCCTGTGCTCCAAACTGAGTATCTGGTTTGCTGCGGGCAACGTCCAGCCGACTAGTTCGCACGATGTCCTTCGAACGTTTTGTCGCAGCGTCCTTTCGTGATAGCGTTCGCAGCCCCAGCAGACGGTCTGTCGCCTGATATCAAGAAATATGCAGGTGTTTTTCGCGGCGCGGCCGCAACTTGGACGCACAGGTGGAGCTGCCGCGCCAAGCTAGCGTTGATTGCATCAAGCGTCGTGCTGAAAATACACCCGCGGAAAAAATCCGGCAAGGCACCACACAAAGGCAATTCGGCGCGCGGTGGCAAGCTGCATGGACTTATGTTGAGCCATTCCAGCCCGACATCTTGGGTTGATA…
>Isoform0000794
GGGAGACTGCAGCGTAGCGCCCCGCGCGCCTCCTGATCACTCCCCTTTATAGATATGGAGTACTTTAAGTGGCTCGTGCTATGCCCGCGCCTACCGCCTGGCAACGTGATGCTTAGCCCTGGCTGAGCCAGAGACGCGCTGTCCGTGCACAACACTCGGTGCTTGATCCTCCAATCGGCAGTGTATAGGTATCCATACTCTGGGAATGGATGCGCCAACCGTCCAGCCGCAGCTAGGGGTGGCAGCCCCGTCGGAGTGCGCTTCCAGCGAGCATACCCGCGCGATCGCTAGCCAACAGCGCCGTGCCTCACTAACCAAAATCGGGGGCTCCGCTTTCGACAAATACGCGGCTACCAATGTCAGCGGCGAAGCGGGTGGCGAGCCACGACAGATGCAGAC…
>Isoform0000795
GGCAGCGTCTAATGGAGATGATGATACAACGGGATGATATGGAGGTAAATGGCAATAACGTCGATGAGCTGGCAGCCCAGCTGGAAGGGCTGATGGCTGGCGAGGTGCAGGTTCAGGGCAGTGACGCAATGGATGCGGCAGACGGGGAAGAACAGCTGCGCGGCCTGCGAGAGGAGGTGGAGGAAGAGCAGGAAGAGGAGGAAGAGGTGGCAACTGTGGAGGTTGTGGAGGGTGCCGGCAGGGAACTGGCAGAGCTGCTGCGGGTGGAGGACGCGTGGGCAACGACCAGCGCCGAGCGGCAGCGACTGCTAGACTACTGGCTCCTTGTGCTGCAGCAAGACCTGGTTGATAACATCCAGCGCTGCATCCAGCGCTACCACGCTGCACGTACATCATTGC…
>Isoform0000796
GCTCAAGCTTGTGCGCACGCTGCCCAAGGTCCTCAAGTACCTTCCCAGCGACAAGGCGCAGGACGCACGCAACTTTGTGCAGTCGCTGCAGTACTGGCTGGGCGGCAACAGTGAGAATCTGCAGAACCTGCTGCTGTCTACTGCATCCGCATACGTGCCCGCGCTTAAGGGCGTGGATTTCAACACCGCCGACCCCGAGCTGTTTCCCGACGTGGGCATCTGGCACCCGATGGCGCCCAACATGTATGAGGACCTGAAGGAGTACCTGAACTGGTACGACACGCGCTCGGACATCTCGCTGCCCAAGGACGCGCCCGTGATTGGGCTGGTGCTGCAGCGCAGCCACCTGGTGACGGGCGACGAGGGCCACTACTCGGGGGTGGTCGCCGAGATGGAGGC…
>Isoform0000797
GGGAAATCAGCAACGGGCTGGACGCGCCCGGCACGTTTGCCATCTGCAAGGCGCTCTGCGAGTTTGCGCACATGTGGAAGGCCACCTTTGCGATCAGCCTCCAGCAGCCAGAGCCGCAGACGTACAACCTGTTTGACGAGGTGGTGGTGCTGGCGGAGGGGCGCGAGATCTACCACGGCCCCCAGGAGGGGCGTCTTCCCCATGTACAACGCGCTCGGGTTCTACATGCCCGCGCGCAAGGAGACCGTCGACTTCCTCCAAAACCTGGCGAGCCCCAAGGACCAGACGGCGCTGCGCGAGTGCAACCCGGCGGGCGACATCTACGGCAAGTACATTCCGCCACGGCATCCTGGAGCGCCACTGGAAAGAGTCGGAGATGTTCCAGTCGGTCGTGTCGGA…
>Isoform0000798
GGGAAAGAAGTAAGCCGCATCGCTAACGCGAAACTACAATTGTTTTCCGTTACTGGAACAAGCGCGGTGCATAGATAGCCAATTGGCAGCAGCAGCCGCAGCACGAGAGATTGGCGGCGCAACACTGATCGTTGTGCGGTCCGCGACGTCCGACACAAGAAGCACCTGACCGCTCCGCAGCGTTTCGCCAATCATTACTGCACTTCCACTCTTACTTCAACGTGGTTATGGCGTTTTACGAGCCGGCAACGCAGCCCGGCACGCAGACTGACCACGGTTTCTTGGGCACACCAGCATATGGCGACTATAAATTTACGGACACAAGCGCTGTGGGTGGCTGGAATGATGCATCACAAGCAACGACATCGGCGTTGCTAGATGGCGGGAACAGGCTGGTCA…
>Isoform0000799
GGGATGGCGCACACACGCTCGGTGGGCAGCAAGGCAATCAAGATAGTTGACCCAAAGACGGGCAACGCGCTGGACCTTCAAGCGAACACAGGTAGCGTCCACACTGCTACGTCAGCCGGTAAGGCTTCGACATTGGCTGCAGCGTCCACCAAGCTTGCTACGCCTGCAGTCGAGCCAGCAACTCAGCGGAGTTGCAAGGATAGGGTGGCAGCAGCCGGTGCTGGCCAGCTGAGCGATGCTGACAACGCGAGGCTGCAAGCCAACATCTCTGGCGCGGATATTGTTGGGGGCCAAACCTCTGCGACAACGGCTTCTGGTCCAGAATTGCAAGCTGACGCTGCGTCTGAAGTACCGCAAGTGCCGACAGCAACGGCAGTAGTTGGCAAAACAGATGCTGAT…
>Isoform0000800
GGGATAGCTCCAGCCGGCAGCCCGCTGCCGGCTCCCACGAGCGTCTGGACGAGGACGAGGAGCGCGACCAGCTGCGCGCGGTGCGCGAGTTGCCGGTCTGCTTCCAGCAGCTCTTCTCGTTCAGGTACTTCAACGCCGTGCAATCTCAGGTGTTTCAATGGGTCTATGGCAGCGACAACAACACGGTGGTAAGCGCACCTACCGGCGGCGGCAAGACATGCATCCTGGAGATGGCCATGCTGCGCTTGCTGCTGCGCCACGTGGATCCCTCCAGCGGCGAATATATGCATCGCCCCGGGGCACTCAAGATTGTATACCTGGCGCCCATCCGCGCCTTAGTGCAAGAGCGTGTGCGGGACTGGCGCAATCGCTTTGGCAAGCTTGGCCTTAAGGTATTTG…
>Isoform0000801
GGGATTGTAGTGAAGCAAGAGAAAGCGACCTGCGTTAGGTTTTCAGGGACGGTAGTAATATCGATAGGCTTGCACGGCGCGCTGCAGCAGTCGCCTCGCGGCGTGCCGCCACCGCCGCGAGCCGCTGAAGCAGCCACGGCTGACGTAATGCAGTCGCCCTGCTCGAACACAAGCAGCAGCGGGGCGCTGCCACACGACAGATATATCAAGATTCGTGATTTGGCCCGCGGGGGTTTCGGGTCGGTCTCCCTCTGCCGCGACCGGATTACTGGAGAGGAGGTGGCGATAAAGTACATCCCCCGAGGCCCGGAGGTCACCAAGTATGTGGAAAGCGAGATTTTGGTGATGCGCCGCCTCAACCACTATCACACTATCAAGTTCAAAGGGGTGGTGCTGACC…
>Isoform0000802
GGGGTTATGATTACCGGGTTTGAGTCTTTCAACGTAGACCTATACAAAAAGGTGTCGGTGGCTCTGTCGCGGCGTTACCCGGGCACCAGCCTGCGCGTGTTCAGTGACCGCGACATCGCAGTGCGGCGCGGCGAGGTGGAGGCGGCGCTGCAGGGCGCGGACGTCTTCTTCGGCAGCCTGCTGTTTGACTTTGACGACGTGGAGTGGCTGCGCGCGCGTATCGCCGCCATCCCCACGCGCCTCGTGTTTGAGTCTGCGCTTGAGCTAATGGGCTGCACACAGATCGGCACATTCCAGATGGCGCCCTCAGGCAAGCGCGCGGGGCCGCCGCCGGCGGTGAAGAAGCTTTTGTCCATGTTTGGCAGCGGGCGCGAGGAGGACCGCATGGTGGGGTACCTG…
>Isoform0000803
GGGACACCTGCATGTAAAGGTACAACGCACCTGGCCAGTCGGTCTTGTGGTAGCTGGCTTTCGATCGCTCAGTGGTCCCTCTGTGCAGTGCAGGGTCGCCCCCGCCGTGATCGTGATCGTGATCACCAGCGATGGATTGTGCCCAGCTGCCGCGCAGCGGACAAAGCCCTCGGCCCGTGCAGCTGGGCAGCGTCATTCTCGGATCTGGGCTGCCACGGTTCACAAGCGGAAGGTTGTTGCAGCCTGCTGTGGCGAGATCTCGGCGATTGGCGACAGGCCGAGCGGCAGTGTCGAGGGGCCACCTAGCGGGTCTGCGCGTGCTGTGCCTGAAGCACGGCAGCCAGTATGACAAAGTGTCCGCCGACGTTGCTCCCAATGGTAACGAGAATGGTACTGTGG…
>Isoform0000804
ACCGTACACGGTCGTGGCCGAGTCCCGGTTCGTGTAAAGAGTCGCAACGACGTTGTTGTCGCAACATACCTGGCGCGGGCCACTTTTCGTTACAGAACGTGATTAGCCCGTCAACCCGTCTCCCGCCGTCCCCTACGTGCACAGCGCTTGCGCGCGGCTGCCTGTACCCCGTCCGCAGGCTCTCGACCCGAGCGGCGCTTCGACGTCCTTGTCTCTTGTCGCCTAGCTTCGATCACCTTGCGTAATTCGCTAGGCACACACACGGCAGGAAGCAGGGGCAACGGGAGCAGGAGCGTCATGGCCGCCCCTCCAGCGGCCGAACTCGCAACGGGTGGCGAGGGCGCCGCGACCCTAAAGGAGTCGCCGCCACCCTCTTTTCCGCCCGGCACAGCCACGTTC…
>Isoform0000805
GGGAGTGTAATGATGATGACATTCGCGCACCGGCCTTCACGACAGCCGCTCCCCTTGCCGATCGGCCCGCCACGCGCCCTAGCAGATCGTTGGCACAATTTTTACAGCATAGAGTACCAAATCACAATCATACGTCGCTGTGCTGGATTATTTGCGCCCGATCGGCGGCATCGCGCGCATCCGGCTGCCGGCGGCGCGCGCATCCCACCGCCTCTCGCGCCCCTCCCCAGCACGCCCGCAAGCCTCCCGCGCCGGCGCGCGCATCGCTTCCTCTTATTATCTTGCTGAACGTAAGCGGACGCGCCAGTTTGCGGCGGCAACCGACGAGTCAGCGGCGGCAACGCCGAGCGGCGGTGTCGGCATGGTAGGGCCGACCAACGGTGCCGCGTGCGCCGAAGA…
>Isoform0000806
AGTGCCCAAAAGCTACACTTCGTTTGCCTTCTCTGCACGCCCCTGCCCTGGCTATATCCTGTAACCTATTCTGCGTCGCCGCACTTGCCAGTTGGCACCCCCCCAACCCGCCAGGAAAACTGGCTGTTTTATCCGGTCGCGCGCCCACAGCTGACCATGTGTGAACCGAAGGACGGTAATTGTGGTAGTAGCAGTCTAATTAGTGAGCCCGTATACGAGCCGACGTTGCATCTGGAATTTGAGGACGTGCGCCCCTGGGGGGCAGGACCGAAGTTCCGTAGCTGCCAGTATGGAGACTGTGTGAAGAAGCCATCCTAATAGCGGCTAAGGCGACCGACCCTCCCTCGCGTGCCTGCGTGGCTTACCTCCTGCCGCCGCCAGGTGGCACGGCCCCTTGAC…
>Isoform0000807
GGATGACCCCCGAGGACGTGTGGCTGGCAATCGATGGCGACGACAAGCCTCGGCTGGCGAGCGAGGACATGGGGCACGCCAGCTTCTGGCGGGGATTGCACCTCAACGGCACGGGCGGCTTTGCGCGCTTTGGCGGCAGCGTGCGCAGCGGGTATGACGTCAGCCGCATAGTGGTGCACCCGGCGGGGTACATGATGGCGCAGATGCTGCCCCAATCGGAACTGCTGAACCTGCGGAGCAAGATGGAGGACAAGATCAACTCGGGCGCGATGGAGGCGGTGCAGCGTGTGCTCAACGCGCCTGTGCTGCGCATATGGGACGCCACCCACCCACCCAACGGCAGCCTCGCACCCGATGTTGTGCCTCTCCAGACGCCGCTTGACTTCTGGACGCCACCAA…
>Isoform0000808
GGGGTTTAGTTTAGCTTTAAGTTTGCATTGCCACAAATTATCCTCCCCGTTTTCCCCGCCTCACGACAGCTTCTTTTTGTCGGCGTATCTTGATTAGCTTGTACACCTGCTTCACGGAGTAGACATGCAGATCTTCTAGCACTCGCTTTGCAGCCGCCCTTTCCACCCCTAGTTTTACTAGTTTGTCTATTGTGTCTTTGTAGATCGTGCCGCCGACACCCAGCAGGATCGTGGTTTGCTCAACCTGATGTCCAGCGCGTTGCAGCAGGGTTATCAGCTCTGCATGCTGTCGGTCAGCATTTTCCGCCTGCCAGCTAGGGTCTGTGTCTCGGCAGTATTTCATCTCTATGATGTGCAGCGTGGGTGGCTGTCCTTTCTTCTTGCCTGGGATCTCCATCA…
>Isoform0000809
GGGCGCGGGGTGAGATTGAGAAGCTAGCTACCATAAAGAAGGGCTGCTGGAGGTTTAATATTGATGCCGCGGTGGAAGGGTGGACAGCGCTGCACGCTGCGGCTGCAGAGGGGCAGCCAGACAGCCTGTCGTGGCTGCTGGCGCACGGCGCCAGCTTGGAAGCGCAGAAGGACGACAAGTGGCAGGACACGGTGCTGCATTACGCAGCGGCCAGCGGCAGCAGGGAGTGCGTGCAGATACTGCTGGCGCATGGCGCCCAGCCGCTCCTGAAGAATTTTGCGGGCCTGCGCCCGCACGACTATGCGGCTGCCAACGGGCACCGCGCGGTGGTGCAGATGCTGGACGCCGCGGCCCGCAGCGCGAGCGGCGCGGCTGTTGCAGAGCCCCAGGGGGGAGATG…
>Isoform0000810
GGAGGCAACGGCCGGGCCCCCTAGTGGCGTACTGTTCTTGCTATTTGATGCACTTTACCGCACTAAAGCTTGGCGCTTTCCCTAAATTGATACTTGAACGCGCTTCGTGGCGTTTGCGGCGCTTCTTGGCGTCCGAATCGCGGCATCGAGGCCACCGACGCAGTTACCGCGGCCGGCTAGCGTGCTGCAACCCCCATGTAGCGTTTTTAGAGCAGATCGGGCCAAACGCGAGGCGTTGAATTATGCATGATACCAAGAAAAAGGAATGCGCCGAATATGGTAGCGAGTCTTCGCTTGCGCATTGAGTTCTGTACGCTGGAGCGAGCTGACAGACCTGCTCTCGCCTAGCTCTTGCCTAGCCGCGTGCAGGGTGGCTTGCCACCCACCCCGGTCGGCACC…
>Isoform0000811
GGGGACTACAAGCGGCACGTGGAGGACCGGCGCGCAAACGCGAGCAAGACGCACCTGCTGCTGCCGGACGGCCTGGCCAAGGACGTGCGGTGGAAGGACGTGCGCGTGGGCCACCTGTTACTCATCCGGGACGATGAGCTAGTGCCCGCGGATTGCCTACTGTTGTACTGCCACCGGCCAGAGAATGTTTGCTTCACCAAGACCGCCAACCTGGACGGCGAGAGCAACCTCAAGGTCAGGCGGGCGGTCGAGGCGGGCAGCGGGCTGCTCAAGGGGCCCTCCGACGTGGTGGGACTGGAGGGGCAGCTGTCCGTCGAGCCGCCCTGCGCCAACCTGCACGCGTTCAAGGGTCGGTTCAGTCATGTGGACGGCAACGGGCAGCCCGTGCACGCTGCGGTG…
>Isoform0000812
GGGAAAAGTGTGACACTCCGAAAACATTTGTTTTGCACACCGCAGCTCATCGCCTTGCGGCACCTGTGGTATCCGCGTAGCGGAAACCGGCAAGGCAAGGCTCGAGCATGGAAGCAGGCTAAAGAGCAGCGTTTAGCACATCACAATATGTCGCTGCTAGGGTTGGACAAGCTCGCAGCACAGAAGCGGGCGGAGCGCGGGGAGGAGGAAAATCCGGCCAACAAAGTGCCAGATTCCAAGCGGTCACGCCTTACCTTCGATTACGAGGACGGGCAGGGTGACGATGTTGCGGGGGAGCCCAGCAGCTCGAAGGAGCAGCCATACCTCAAGCGGCAGTACCGTGGGCAGCGCATTGAAACACCGTCACACCCAGGTGGCGTGAACGAGGCAGTGCGCGGC…
>Isoform0000813
ATCATGCTGGACACGATATTTCCGCTGCTGGGAAACCAGGAAGTGAGTATTATGGTTGATGGGCCGTCTGTGTCTATGACGCTAGCGATGAGGTAATCTACTTTTTTTTTGGGCCGTCTGTGCCTACGACCTGGCAATGAGGTGATGTGCGGCTGTTGCGAAGGACGGCGAATTTGCAAAAAGTCGGGAAACGATGACAAATGTCGTTTCGCGTGCGGCGCCATAAAGGCGTGACCAACCCCGGCAAGTCGACGTGCGTAGGTGGCGTTGCTATGGTTGACAACCCGCGTCGTGCTCATGCAACGGCGGACTCTCTGGCCGCGGATTAGTTGTTCACCGAGCAACTAAGCGGTGTAAAGTGTTTGAACCTCACTGTCACCAGCCAACATGGCGGCCAGC…
>Isoform0000814
GGCGGGGGCGCCGGCATCGTTGCCCTACTGCTACATCTACAGGTCAGGCGCCGATGACACCGGCCCAATCGCGGAGCGGATACAGCAGTGCAGGGTCGACACCGCCAGGCTGTTGCGTGACACCAAGCGTGTGCAACAAAAGGCACTCCAGATGCTGCAGGAGGTGGGCAAGGACGCGCTGGGGGCGGGGCTGGCCGCAGGGCTGGCCGCTGCGCCATCATCCGCTGATGAGGGCGGCACGGAGGGCGGCGACGGTGGTGAGGCGGCCCCTGCGACCAGCAGCGCACCCGCAGCCGGCCAGGAGGCGTCGGTGCCGCGTGCCGCTGCTCATGGCTCTTGCCCAGGCCCTGCGACTGACCCGGCCAAGGATGCAGTTAGCAGCGTGGTGTTGGCAGGGCC…
>Isoform0000815
ACCAAGAAGGAGTTCGTGAAGCACAGAAGCAGGGCTATCTTGGACTAGGACGCTTTTATTAGGCTGCTAAGCCACAGTCTTGAGTGTTCATTGCAGCGAACAAGACTAAGACTTTGCAACGCGATGCAAAAATTTTAAAGCCCGACACAGCTAGGCTGAATGGAAACGCTGCAGCGGCCGCTGCTGCAGCAAGACAATAACCATAGTCCAAGCTTACGCAGGCTGCGGGGCCTAGCAGGTCTGAGCCGTGCGTTCCGCGCTCCAGTGCTGCGGGAAGCGGAATCGTTGGATTACGACCAGCCAGGCCAGAGTGCGGCCTACCACGCTCGTCTGGAAGACTCGGGGCCCGAAATACGCCACATCTACGGGTACACTGGCCACACCCTCGGAAAATTTATC…
>Isoform0000816
GCTGTATTCTGATATTTATAATGATGCGGCGCCGTCCGTGGACGTCCCCGCTGCTTGGTTCACGTTTGAGGCGGATGGGACCTGCAACGAGCAGGGCTGCAGCATGACGATTGGGGAAATTGGGCTAGACAGGGTCTTGTCCGCATCGCTGGCAATTCAAGGGCCCAACGTGACAGCTGGTGTGCAAGAGTTGGTGCGGGTGGAGATGACTGCCTTGACGGATGGCACCACCAACGACGTGGCCATCAATATGACGTTGGATGCTAGTACTCCCTACTGCGGGTGGCTGCTACGCGAAGGAGTGCCGGAGATCTCGGGAGTGCCAAAGAACTCGGGATCGCCCAGAGTGGGCGATGGCGTGGTCGGATTCAATATATCCATCTTATGTGCAGAAGGCGT…
>Isoform0000817
GGGACTTTTGCTTGTGCCTTAATTGCAGCACGGATCAGCTCGTAGGGAACGGCGGCTCCCTTCGACTTCCTGTGCGCAGTGGCATAGCATTTAAAACCCGCGCATCATATCCTTTCTGACTCTCGTCGACTTTCGCTCAAACTTCAACCAGAGCCTTCCCGCCTTCCCCTAGAAGGCACCAACAAGCTCACAAGAACGAGCTTCAACTTATTGCGGTTCTAAGCAACCCATAACAAAACTACGATGGCTCCCATGAAGAAGGCCGCTTCCAAGAAGAATGCCGCGGCCGCGGCACCGGCCCCTGTGGTCGAAGAAACCCCGGAGGTTAAAGCGATGACGGAGTTGGTGGCCAAGCTTTCGCTGGAGAACGACCGCTCACCGACGGCGGCCCAGATCGTT…
>Isoform0000818
GGGACTGGCGAGTGTGTTGACTGTATTCCACCATGTAAAGAGCCAGAATACAAAAAAAAAAAAAGGAACTGGCCCTGGGCGAAAGATGTCATTGGGCAGCACGTGTTTTCGATCCCGAGCGAGCGTCGCGCAGCGGCCCTGACTTATGCCTGACCTCTTACGCCACGCAATGTAGTAGTGGTGGGGCAGTCCTTAGCGGGCGGGGTTGTTCCCCGCCCGCCCGTGTGCCGCTGCATTGGCGGAGAACAATGGCGGGGGCCGGCCGGCCGCGGAGAACAACGGCGGGGGCCGGCCGGCCGCAACGCTCCAAGCTGCCCGTCAGCCCTTGCAGGACGTCACAAACCGGCTGCAGCCGCAATTTGGAGCGCCGCGTGCCCCTACGCTGGAGGAATTTGCTTT…
>Isoform0000819
GACACCGTTGTAAAAGGGGTGTGCGTAGACAAGCAAAAACTTTGTTAAATTTTGCGTTTTAAAGAGTTCCCAGTTGCTTGCGTTGACGTGCGCTTGTAATCGCTGGCAGCGCTTCTGGGAATGCTCAACTAGGCGGCACGCGCCTTACCGCCCAGAGCGATGAGCGGAAGCCCTGCGCGAAGCGAGAGCGACACGGTACCTTCCTCAGACGGCGCCTCGTTTGAACTAAATTCGCCGCTCCGCTCTGGCTTTTTGTGTAGCCCATTTGCTCAAATCCGCCCTTCTGATGCGTCTCACACCGGTAGCGTATCGAGCGGGCTGCCAGTGGTGCCACAGCATCCTTCAATAGCACTACCACAGCCTGCGTATACGTTAGATCAGTTGGCAGCGCTGCAGCAC…
>Isoform0000820
GGGAGGCCATTCGTCAGCGCAGCCAAGAGCTATATCGAGACATGCTGGTGCTGCTAGAGCGCGCGCAGAGTGCGCTGCAGACATATGGCGCGGAGAGTGACGCACTGGACCGGGAGTTGCGGGGCGCCGCTGACGCGCTCACTGAGCTGCACCGCTTGTCACGTGGGCAAGCGATGTATTGCATTGATGAGCGCCAAACGGAGCATTTGGTGCTCACTGCGCTCGCCTCTCCACGGTCGTCCGTCGTGGCTTCTGCCGTGGAGTTAATAAAGGGCTGCCCCGTGCGCGAGGGTTTGCTGGCGGAGCACATATTTTTCGGCCTATTTCAACGCCTCAGTGAAATGCTAGGGGACCGCGCCACCTATGGCACGCTCACACTGCAGCATGCCGCTGCTGCCA…
>Isoform0000821
GTTGGGGGGGGTATAGCTCAGTTGGTAGAGCGCTGCCTTTGCAAGGCAGATGTCAGCGGTTCGAGTCCGCTTATCTCCACCATCGAGCTTTCTTTGAATACAAAACAGGTAATCAAAAGGGTACTAATCCTTACTTGTTCTTAGTTGAACTACCTAACCAAAGGTAAACAAACACGGTTCAAGTTTAAAAAATCAATTGTTTACTTTGTAAACAAGGTAAAGCTGAACATAGTTCAGCCATACCAATTCTTAGTTGAATCATTAGTTCTACCACCTTGTGGTAGAAGCATTCGTTCAACAAGAAAAAGGTCAAATGAAGAAAGGCTTACGGTGGATACCTAGGCACCCAAAGACGAAGAAGGGCGTGGAAACCGACGAAACGCTTCGAGGAGCTGGAAA…
>Isoform0000822
ATCTCACCGAGTTAGCGCGGCAGCGCCAGCGACTAGCCTGTACTGACCGCCAATCCATTTTCTCCCCCAGCTTGTGTCCGCGTGCGACAGATCAGCTATGTTGCTTGAGAGGAGTCGACAGCCATAATCTGTACATTTTTTAGTAGCACACACAACGAGCAGCCAACACTGCGACTCCTCGACACCATGGCCTACAGCGGCCGGCCCGGCGCCGGCTACGCACCCAACAGCTACAACAGCTTGTCAGCCAACGAAGCTATGAAAAGCGCGGAGAGCCTGCTGGAACAAAAGACCATCGCAGAAATCAAGGAGATTGAGGGCAAGACGCGGCAGGACATTGAGCACAAGAAAAAACAGCTGCGCGCACTGGTTGGCGACTCATATCGCGACCTCATCAGT…
>Isoform0000823
GTATCCTTTGTGGCCAGCGATGTCAACAAGATATTCGAGGGCTGCCAGGAGATTCACTACCTGTGGGGCGCGCCAATTGAGGCGGCTGCCATCCTCACGCTCCTGGCCACGCTTGTCGGTGTCTACTGCATTGGTGGCGTGATCCTTATCCTGCTGATCATCCCCTTCCAGTACCTGTTCGGGTGGATGATCATCCGCAACAAGATCCGCAACGGTCCCAACGTGGCAGAGCGTTACTCCATCATGCAGGAGCTTCTGCCTGCCATGAAGCTGGTCAAGTACTATGCGTGGGAGCGATTTTTTGAGGACCACGTGACTGAAGTCCGCCTCAAGGAGAAGCGCATGTTGTTCTGGAATGCGGTGATCAAGACGATCAACGTGACTATGGTGTTCGGCATG…
>Isoform0000824
GGGAATGTAGTAGTGGTGGGGAGTCCTTAGCGGGCGGGGTTGTTCCCCGCCCGCCCGTGTGCCGCTGCATTGGCGGAGAACAATGGCGGGGGCCGGCCGGCCGCGGAGAACAACGGCGGGGGCCGGCCGGCCGCAACGCGCCAAGCTGCCCGTCAGCCCTTGCAGGACGTCACAAACCGGCTGCAGCCGCAATTTGGAGCGCCGCGTGCCCCTACGCTGGAGGAATTTGCTTTGGCAACCGCCATGCTGCGGCAGCTCCGGTTTCTGGAGCAGCAGCGTCGGCAGGAAGCCAGGCTGGCTCGCGCGCACCGCACCGCCGCGCGACGGTCTCGCCGCGCCCTTCATGCTGGCCAGGAACCGCAGCGGCCCGTATCGCCAGCGACAGCTCGCGCGCACCGC…
>Isoform0000825
GGGGGCTCGCGACGTTTCGCCGAGTGCTACCCGCTCGGACGGCTTCAGGTTGTATATCTGGCCACACAATCTGCGCCTCGTCTTTTTTTCTTGGTCAGACCGGAAGGGGGAGCGGAAAGCGCGCGTACTGGGCGCATACGACGAGGGAGCTGCCTTCGGCCGGACTTGTGACAGGAAGAGAGCCTCCCAGGTCACCGCGCAGTCCTGGGCTTAGTCATACAATATTCCGGACCCCCGCGCGGCGCGGCGCATGGAGCCCGGCTAAGTGTGGACGACAGGCGTAAGTCGGCGTTTTTGCGAGCCGGGTGTGTCTGCCGCCGCATGGTTGCGGCATGGCCAGCTTTGCCTATGCACAGCAGCTGCAGCTGAACAGCGGCAGCGGAGCGTACGTCAGCGGCA…
>Isoform0000826
GGGACATGCAGCCACGACATGTGGCTTGACCAACAATTGGCGACAGACAAGCACGTCGCGTGCAGGACAGCAACATCCCCTTGGTGCACAGTAGGTTTCCAACACACTGGCGGTGGTGCTCCTCTGCTGATCGCGCCTGATCGTGGCCGCCCGGCCGGTTGGCAGTAATCCCGTTTGTTCAGGGGCTTAGCTCACCGGAAAACCCTGCGGGGTCGCGCCCCCCTGGGGCGGCTAGGCATGCCCGTTTCTCACGGGCTGCTGCCGCTCCGCCGGCCAGCGGGGTTGCAGCGCGGTGCTAGCGAAAGCGGCAGCGGTGTCGCGTGCCGCAGCTGTGCGATCGTGCGAAGACCCAATATGAGCGCCTGCGGCGCGCTAATGCGGCGATTGGTGCAGCTACCG…
>Isoform0000827
GGGAAGGCGGGAAAACCTTTGGAGTAGGCACAGCTAAGACTTGTAACAAGCAGCAACAAGATCGATTCTTCCATTTTCCATGCCCAAGCCTAGCGCGCGCAAGCGCGCTCGTCCGGCGTGAGCTGCACGGCGGTAGCCAGTGCAGCACATGGAGTTGCAGAGCAGGCAGCCCGGCGAGCGGGTGCCCAGCCCTCCCGGCCAACCCGTGTTGCACATTGCCCCAACCGTGGGCGCCTGGAGTGCGGTATTCCCTGCTGCTGTGCGTTCCGTTTCCGGTGCGGCGCTTTCGGGTGGCGTCCAAGATGCTGCAGCGCTGCTGGGAGCTGGCATTGCTGCCTGCCCCGGTGACATGAGCGACGCGCCCACCGGCTCGATAGACAAGAAGAAGAAGGTCCGCAA…
>Isoform0000828
GGGATCGCAAGAAAGCGTGCACCAAGTTGCTGCATGTCTTGAAACCTTGCCTTGTCTTATAGTGCTTGCTAGTGCGCCTATTGTCTGCGACGAGGGCTTGCATGCCTTTGCTCAGCTGCGTACTATGACAGCGGCACGCCGCGCTAGTGCCGGCCATGTCTTGAGGTGTAATGTAAAGCAGAGACAGTAGAAACAGCCGCAAGATGTATATCGAGGAAATAACTATCGAGGGGTTCAAATCATACGCTCAGAGGGTTACCATTTCCGGGTTTGACCCCGCGTTTAACGCGATCACCGGGCTCAATGGAAGCGGCAAGTCCAACATATTGGACTCAATTTGCTTCGTACTGGGCATTTCCAACTTGTCACGGGTGCGCGCCAACAACCTGCAGGAGCTTA…
>Isoform0000829
GGTACAAGACCCCAAGGTGGACGCCAGATACGGCGCGCCGCTGGAGCGCATCGCGCCCGGCGACGGCGAGCACGGCGGTGCCTTCATCGTGCGCCTGCCGGCCGGGCCCACGCACAAGTACCTGCACAAGGAAGCGCTGTGGCCGTACGTGCGAGAGTTTGCCGACCGCGCAATCGCACACACACGCGAAACGCTGACGACCCTCAAGGAGTCCGGCGTACCTTGCGAGCTGTACGCGGTGCATGGGCACTACGCTGACGCGGGCGAGGCGGCGTCGCTGATAGCGGCGACGCTGGAGTCGGACCTGCTGGTGACGGGGCACTCGCTGGGGCGCAACAAGCTGGAGCACCTGCGCGCATCAGGCACGATGACGCGCGCCGAGATGGAGGGCACGTACGC…
>Isoform0000830
GGGAAGAGCGAGGGAAAGTCTAACGGGATCAGAAAATTTTGTTGGTCGGCTGTCGACGTGCCGGGGTATCGACTGGGGGTCGCCAACACAGCAAGGGTAGTCCCTTGCTACGCCGAATTGCCACAGTGCAGCGCATGCATGGAGCTGCTACGCCCCTCCGGCCTTCCTGATAGCTGGAGCCAGTAGGCGAAAGGTGCACAAGTAGATACGCGTGCATATGCCGCTGGCACAGTCACGACCCAGCATAGATAAAGCGAGGGCGCTCTTCAGAAACGGCCGCATCGAGAAGTACTGGCCCAAGCCCTATGCCAAGTGGTACGCTGGCACGATCGTGAGCGTAGACGATGTCGATAGTGAAGTGCCAGATGGCCTGTATTTTAATATCCACTATGACGACGA…
>Isoform0000831
GGAGCCACAAGTACATGACCCTTATGCTGGTGGGTGGCAACGGCGTGGGCAAGACCACTCTCGCACGCAATCTCGTTGCTCTGCTGGGAGGCCACAAGTCACTGGCATCGGTGGCGGTGGCTGATGCATCGCATGGCAATGCAGCGGACGTGTTTTCTGATGACCCTGCAAGGCTGGCGAGCGAGGTGGTGGTAGAGAGTGAGGCCAATAAGGCGCACTACCACATCACGCTGCAGGACACGCCCGCTATTGGCGAGATTGGCGCACCCCTGAATCTTCTTCTGACGCCGCTGCTGAAACACATCGATGCGCAATTGGAGGCGTACCACAGTCTGGAGAGGGACCCCGAGCGCCGCAAGCCTCTTGACCGCCTGCCGGATCCTCGTGTTGATGCGGTGC…
>Isoform0000832
GGGAGAGCGCTGCGGAGCAGGCGCTGGTGGGGCTGGCGGTGGGGCAGCGCCTGGTGGCCTCGCACGGCGGCAACAACGACGCGGCGCTGCTGGTGGGAGGGGACCTCAACGTCACGGTGGTGCAGGCCAAGGGCCTGGTAGGCACCATGCGCGGCACCTGTGCGTTTGCGCGGCTGGGCATCACCGACCCCTACTCCAGCCAGCCGTCCGCCAACCCCGGCGAGCGCAGCAACGACACGTCTGTGCAAGGGCCGGGCTGGTGGAAGGGGCTGACGGGGACGGTGACGCAGGAGCAGCAGACGAGCATCGTGTGGCAGACGACGTCGCCCAAGTGGGAGCAGGCGCTGCAGTTCAGGCAGGTGTGCGCTGCGAGCGAGCTGGTGGTGGAGCTGTGGGATG…
>Isoform0000833
GCTATTTTTAATAATCGTTGCCAGGTGTCGCCACCTGCCGGCGACGCCGCAGTTTTGATCAAGAGACACCTCTCCGGCTTGCGATAGCAATGAGCTGCAATGGCGGTTCCGCCTCGCTGCACTGGGAGGCAGCGCCGCCAGCGTCTGGTGGAACGGCTACCGCGCACGATCGCGACGTAGAGGAGCTAGGTTGTATGGTGCAGAAGGGGTTGCAACTGGCGCGGCAGGGCAGTGGCAGTCCCGGGCAGGAGGAGGCCGGCGGCCGGCGGCTGAGCCCCTCCGCCGGCAAGCCACAGGCTGCCGTTGGCTACGTTAATGGCGGCGGGCAGAAGGGCAGACATGAAAGTGTGGAACCTGCTGAGGGCAGTGGCACTTCCAAGCCCGCATGGGCCAAGGCGG…
>Isoform0000834
GGGACCAGTTGTAGCAGCAGGACTGAAGACATCTTTTTGAGAGCACAGTTCGTGGCGAATTACTGTTGCACTTGCCGGTGTGAAGTTCCACATGCTGGGGCATACGCGTATCAGAGCTGGGCCTCCTGCGTCGGTTGATGTATGTACACGCTCCGCCCTGCAGCGCCGGATCTGAGAACCCCAGGTTCTGGACAATGGAACAGTCAAGGCTATGCAAAGTGCATCAACCTGGTGTCTGATTGGCCGTGCCCAGCCACGCTTGTTAGCCTGTCAACGATGCTTATCCACAGCCTGCGGCATTCGGCAAGCGAATACCTTACGGTTATCATGCTGTATCGTCCTGAGAAGAGAAAACTGGACTCGTCTCAGGTTATAAGGTGTTGGCTGTGGGTATAAGGT…
>Isoform0000835
GGGAGGCAACGGCCGGGCCCCCTAGTGGCGTACTGTTCTTGCTATTTGATGCACTTTACCGCACTAAAGCTTGGCGCTTTCCCTAAATTGATACTTGAACGCGCTTCGTGGCGTTTGCGGCGCTTCTTGGCGTCCGAATCGCGGCATCGAGGCCACCGACGCAGTTACCGCGGCCGGCTAGCGTGCTGCAACCCCCATGTAGCGTTTTTAGAGCAGATCGGGCCAAACGCGAGGCGTTGAATTATGCATGATACCAAGAAAAAGGAATGCGCCGAATATGGTAGCGAGTCTTCGCTTGCGCATTGAGTTCTGTACGCTGGAGCGAGCTGACAGACCTGCTCTCGCCTAGCTCTTGCCTAGCCGCGTGCAGGGTGGCTTGCCACCCACCCCGGTCGGCAC…
>Isoform0000836
GGGACGGCGCAGACTTTTCAAATCTTTTGATGCTGTGTGCTTTGCTCAGTTAAGGCAACCTGTACGCCTGATCGCGCAGTTGATTTACTTGCGTCTCCGAATTCGATCGCAGCGTTCAAAATTTGCGTCCAATATAATAACCCCAGTTCAGTGCAGCCACCGTTCATATTTGTTGCAGTTGCGCTTGCTTCGATCTTTTCTCCCATAGCAGGTCCTTAGCTACGGGTGCAGCCACGGCAGCGAGGCCACATGGGCGGCACGCCGTGCGGGCGGCATACTGCCTCCTGCCGCGCCGCACCGCCCGCCTAGGCCTGCTCCTCCGCGTCTCCACATCCCGCCTCACAACCCGCCATGGACGCCAAAAAACGTCAGATAATGGGCGGGCCGTCGGGCTCGGCG…
>Isoform0000837
GGGACTTTTGCTTGTGCCTTAATTGCAGCACGGATCAGCTCGTAGGGAACGGCGGCTCCCTTCGACTTCCTGTGCGCAGTGGCATAGCATTTAAAACCCGCGCATCATATCCTTTCTGACTCTCGTCGACTTTCGCTCAAACTTCAACCAGAGCCTTCCCGCCTTCCCCTAGAAGGCACCAACAAGCTCACAAGAACGAGCTTCAACTTATTGCGGTTCTAAGCAACCCATAACAAAACTACGATGGCTCCCATGAAGAAGGCCGCTTCCAAGAAGAATGCCGCGGCCGCGGCACCGGCCCCTGTGGTCGAAGAAACCCCGGAGGTTAAAGCGATGACGGAGTTGGTGGCCAAGCTTTCGCTGGAGAACGACCGCTCACCGACGGCGGCCCAGATCGTT…
>Isoform0000838
GGGACATTGACTGTTGCGTGCATGAAACGTGCTTAAGGCGGTATGGTATAGCTTGCTGCAGGATTGTAGCGTGCAGGGTGTGCGAGGGCGTAAGCGGCTGGGCTGACCGGCGTTGTTTCTAGGGTTCCGGCGTACAGCCTAGCACTTCAGCTACTGCAGCCCGTCAGCCGCCGCCTTTGCAGCCTAAGATCAATATCACATATCGTCACTATGGCCGACTTTACTTACGCTTCGGACTACCCGCTGGCACCCCTAGAGGACGACTGCAAGCTTTTGGGTTCGCTGCTGGACGATTCCCTGCGCATCGAGGTTGGCGACGCGCTGTATGAAAAGTATGACAAGTGCCGGACGACCGCACAATGCGCTTCTCAGTTGGCGCAAGCCGGTGACGCGGAGTCA…
>Isoform0000839
ATTGAAATAAGGGTGAGTTGGGGGGTACAAAACAGTCAAAGTATGTCTATTGTAGTCAGGGCGGCGTTTCAGGGGCGAGGCCGCCGCATGTTCAACCTCCCGCATGGCTTGCGGTGGGCGAGGCCAGCGGCCCCAACGTAACTGATCAAGCGATAGTACACAGCATGGACCGCCGAGATCGCAGACGGAGGGAACGCAGCCGGTCGCCGGTCGCCGGTGAGAGGCGGAGGCGCAGGTCGCGCAGCAGCACTCCCGACCGTGACAGCCGGGATCGTCAGGAACGGCGCGACGAAAGGCGTGCTGAACACCGTACGGACAGGCACTACAGTACGCAAGACTGCGGCAGCTCCCGGCACACCGCGCCTCAGCACCCACCACCTCCACAGCAGCCCGAAGCCC…
>Isoform0000840
GGGAGCGCCTCATGGCGGGTGTCTCGCGCAGCGGCGGCGGCTTTGGCATTGACCCCGCACTGTTGGACGAGAACAGTGCCGAGGCGGCTGCAGCGGGTCAGGCTGCTGAGCACTCTTTCACGCTGGACACGGAGGATGAAGTGGCGGCGCAAGTGGACCACGAGCTGCAGCGACAGGAGAGCAGCGGCAGCGGCTGGGGCTCGGAGAGGGGCAGCAGCGGCGGCAATGGGCAGCGAGGTGCTGGTACACCAACGGCAGCGACAGCCGCCCCAAGCGATAGTGCACAGCAGGCCTCCGCGCCCGACCCAACGGAGGCCGCGCTGCGCACGCCGCAGCTGCTGGCGCAGCTGTACGAGGGCCACGCGGGCGCCACACCGCCCCCACGGCGCGGCGCGCCCG…
>Isoform0000841
GGGACTGGCGAGTGTGTTGACTGTATTCCACCATGTAAAGAGCCAGAATACAAAAAAAAAAAAGGAACTGGCCCTGGGCGAAAGATGTCATTGGGCAGCACGTGTTTTCGATCCCGAGCGAGCGTCGCGCAGCGGCCCTGACTTATGCCTGACCTCTTACGCCACGCAATGTAGTAGTGGTGGGGCAGTCCTTAGCGGGCGGGGTTGTTCCCCGCCCGCCCGTGTGCCGCTGCATTGGCGGAGAACAATGGCGGGGGCCGGCCGGCCGCGGAGAACAACGGCGGGGGCCGGCCGGCCGCAACGCTCCAAGCTGCCCGTCAGCCCTTGCAGGACGTCACAAACCGGCTGCAGCCGCAATTTGGAGCGCCGCGTGCCCCTACGCTGGAGGAATTTGCTTTG…
>Isoform0000842
GGGAACGTACTGCTGCCGAGGTCTGGCGCAATTTAGATTCAGTCAGGCCAGTGTTGCAAGGGAACTGTTACACAGCGAGATGGCAGCATAATGGATGCAGCGCCTGCAGGTGGCCTGCCGGTGAAACAGACCCATGACCTCTCAATACCTATTGCACTGCGTAGACATATGTATGTCCATTGCCTCGTGCTGCAGCCCCAGGTTCTGGACAATGGAACAGTCAAGGCTATGCAAAGTGCATCAACCTGGTGTCTGATTGGCCGTGCCCAGCCACGCTTGTTAGCCTGTCAACGATGCTTATCCACAGCCTGCGGCATTCGGCAAGCGAATACCTTACGGTTATCATGCTGTATCGTCCTGAGAAGAGAAAACTGGACTCGTCTCAGGTTATAAGGTGTT…
>Isoform0000843
GGACCAGTGGTATCTACAAAGCACGTACAGCGCCACAACGAGCAGCTCCGCCGACCCGCTATCCCTTGTCGCTGCACCAGACGACGATATGGTTGCAGACAATGCCACACTGGCTGACAGTAGCGGACTGCCACCCTGGGCACAGGCTACTGCTGGCAGCAGAATTGTGGTCGCGATCATTGACTCAGGGATAGACTTTGACCACCCAGACCTGCAGGAGAGCGCGTGGGTGAACGAAAACGAGATTCCAGGCAACAACATCGACGACGATGGCAATGGGTTGGTGGATGATGTGTATGGCTGGAACTTCCTATCAAACAACGGTGATGTGTTTGATGACTACTTTCATGGCACTCACCTCGCGGGCATCGTGGGCGCGACTTGCAACAACGGGCTGGG…
>Isoform0000844
GGAATGAGGTGATGTGCGGCTGTTGCGAAGGACGGCGAATTTGCAAAAAGTCGGGAAACGATGACAAATGTCGTTTCGCGTGCGGCGCCATAAAGGCGTGACCAACCCCGGCAAGTCGACGTGCGTAGGTGGCGTTGCTATGGTTGACAACCCGCGTCGTGCTCATGCAACGGCGGACTCTCTGGCCGCGGATTAGTTGTTCACCGAGCAACTAAGCGGTGTAAAGTGTTTGAACCTCACTGTCACCAGCCAACATGGCGGCCAGCCCAAAAGTCGTGGCGGTCGCCGCAAGTGCGACAGAGTCTCCTTCCCTCATTGTCAAGGCCTTGCGTTCTGAAGTATTTGCGTGGTGCATACAGAATGCGGTTGGCGCGGTTTTTGTGGCGCTTTTTGCCGTCG…
>Isoform0000845
GGGAGGGTTCCGGCGTACAGCCTAGCACTTCAGCTACTGCAGCCCGTCAGCCGCCGCCTTTGCAGCCTAAGATCAATATCACATATCGTCACTATGGCCGACTTTACTTACGCTTCGGACTACCCGCTGGCACCCCTAGAGGACGACTGCAAGCTTTTGGGTTCGCTGCTGGACGATTCCCTGCGCATCGAGGTTGGCGACGCGCTGTATGAAAAGTATGACAAGTGCCGGACGACCGCACAATGCGCTTCTCAGTTGGCGCAAGCCGGTGACGCGGAGTCAGCTCAGTTCCTGGCCAGCCGCATGATCGAGCAGTTGCATGGCTTGCCGCTGGAGGAGGCGCTGCCACTTACACGTGCTTTTGGGCACTACCTCAACCTCACGATGATTGCTGAGATG…
>Isoform0000846
GGGACAGCTTTCCGCAAGAAAGCAGGAAGTGCATATCTCGGTATACTTTCGAGAGTGTGATTGGTACTGTAGTGCACGGCTTCGCAATCACCTCAGGCAGCCCGAAATCACGGGCACCGCCGCCAGTCGCTTTATCGACCTCCCCGTTTCCATAAGACCGGATAGCCAGCCTGCCCGCCCCAATGGCAGCCCTGATGCTGGTCACGGGCATGGGCGCGGCGGTCCAGGCGTCCGCACTTCCCGCGGCATACCGCCGCGCGCAGACGGGCGCGACATCGTCTCACCTCGCGGCCATGCCGCTGGCGCCTGGCGCCTCCTTCCTCGGCAATGCGGCCACGTTCCGCCCCGCTCCTGCGTCAACCCGCAGTTTTGCGCGATTGCCGCGCGGGCTCGCACTGC…
>Isoform0000847
GGGAACAACAACCGCCGCATCCTTACGCCACCGCCCACACCGCCCGCCCATACACAAGCAATCATAGTGGGTGGTCCGCTCTGCATCGCTTGCGAGCACGCTGGCGCTATGAAATCTCTGCCCACACTATCACGTGGTGACGAGCAGCACAGCTTTTAGTGCCGATACGACCCTGAAGGTGACGGGCAGATCGCGTTGACAGAGGCAGCGGGGCACCTCGAGAGAAACTTATACAGGGTTGTCGTACAGGGGACAGAGTTATGCCTCCGACTATCAGTGAGGCAGCGGCGCCACAGGCGGGTGCCAGCGACAGTCGTGATAGTGATGGGCGGCGTGGGGCAAGCCGAGAGGTATCAAGCGACTGTAACGACGTCCAAGATTCCGATCCGACGGTGTCAT…
>Isoform0000848
AACACTACACGATACAACGACGACGAAGATGATTTTTCCTTCCAGCAGCCTCGCAAGGGAAGTAAGGCTGATCAGAGCAACGAAAAGGTCGCCAGTATGCTCTTTGAGGCTTTAAACCCCAGTGCACCGGAGGCCGGCAGCCGCGGGATCGACCCAAAGCTGGGCGCCAGCTACGGCGTGCCCGGTAGCGGTCCCTTTGGCGGCGGCAAGGGCGGTGACACGGACGGCGGAAAGCTGGGATCTTACTCAAAGCTGAGCGAGAAGGGCGAGGCTAGCAGCAGCGGCTTTGACGGCTTTGAGGGCAAAGGCAAGATGAATAAGTCGGGTATGGACGACAAGCTGTTTGTGCCGCCCTGGAACATCAATGAGTACCACGGAGACACTGTACTGCCATACAAC…
>Isoform0000849
GGGCCGACTCGTACGGAGGACGTCCTGCCACGCTAGGTCGCGCTCGAGATCTGTACTTCTCGCAAAGAGCCCTTCTGCACATGTAGTTACCGTTGGTTGAAATAGGTTGAGTCCTGCGATGAACAGCGATGTAAGAGCGCTGTTGCTGTCACGCCGCCTCTGAGCGAGCCTGCGCTGCAGCGCCAGCCAAGCCACTTGGGCATGCCACCTGCAGCCCCCTGAGCCCCGAGCCGTAAGATTCTATTTCTCCCGGGGCCCGCGCGGGCACTCCATAACAGGGAGTGGCTTGGCGCGGGACTCGGCAGCCAGCTAACTGCCCCAGCAACCGCCGAATACGTGGCGCCTGCATGGGGGGCCTGTTCAGCTGCTTTAGCAGCAGCAGCAGAAGCGAACCTCGCG…
>Isoform0000850
GGGACTTTGCAAAGGTAATTGGCGGTTGCGCTGGCCCTGGTCGCTGGCCTTGGACACAAGCCACAATTGTGGTGTGGATTGACCGCGCTGCCTACGCCGGCACCTGCCGCCCATGCGAAGCAGCGATACTCTATGCTGTCGCTGGCCAGAGTTTTGTGTCTAGGTTGCACCGCCGCGCTCACTAGTATTTGCGTGGCAAACGGCGATCTGGGTGGCGCTGCGGCATGTGCTTTCCACCCGTCAGCCAGTCGGTTAGTTTTAGCGACGGCAGCAGCGGTGTTTCGATGCCACACCAAGCCTTCATCGCCTCTTAGTCGTTGCTATTGAAGCGCTGCAGCCAGAAATTGCTGCGTAAGCGCTGCGCGAAGCGATCGATAGGCAGCGCGTGCGTGTGGCGCT…
>Isoform0000851
GGAAACCATCCAAAAGCTACCGAGCCGCAATCACTGCTATCAAACGAAGAAAGCATCTCTCTGACGCGCACGACTCAGCACACTTTGCCTGCAAGCTGCGCCGCCGCCGCATCTCTCGCGCGCTGTATAGCAGTACTGCTGCATGTGCGACCCCCGCCTTTGACACCCCTTGATGCAACCAGCGGTCAGCTATGAGGCAGTTATTCAGGCGATCACGGCCTCCCAGTCCCCCACCGCAACGCATGAACAGCGCATCGCAACGGTGCAGCTGTTTGAGCAGCTCAAGCGAGGCGAAGTGCATGCCAGCACGCAGCTGGCAGTGGGGCTTCTGACTGGTGCACAGCCGCTGGAGGTGCAGCTTGCGGGTTACCAGCTGCTCACCTTCCTCGTTGCCAACCG…
>Isoform0000852
GAACACAGAATGGGAATTGCTGCAGTTTTGCAGCGGCTGGAGTCAGGGCAGCGCTGCCTGCTGTCGTGAGCGCTTGAACGATCAGTCTAGCATCGCTGTGAACTTTGGCCTCGGGAACAGGAGCGCGCAGTGGGTCGCGATGGAACAGCCGGACTATCCTATGGTTGAACAGCAGATCATGGACGACAACGCAGCAGAGCCGCTGCTGGAGCCGGTTGCTGACGAGCCTGAGCCGATGGAAGGCGTGGCTGCCATCACAGAGGTGACGCCAGTGGAAGAGGACAAGCCAGAGGACGACCCTCTGGCTGGCGAATACCTGTGGGAGATCCCAAATTTCTCCAAGTTGCCAATCAAGCACTACTCGGAGACATTCGAGATCGGGGGCTACCCTTGGCGTGT…
>Isoform0000853
AGACGCAGGACCTTGCCTAATACTTCTGCTTTTACCCTGCTATATTTGAACAGGGCTTATGAGCTATGTAGGTTTATGCAGTGCTGTGTTGGCGCCCGATTCTACGTTTGCTTAGGCCCGCCCGACATGTACAGCCGATGTCCCAGCCATCCAGCACCAAGCGCTGATGCTGCGCGCAATCTGCCAATACAAATGAGTGAATGATTCTCGGCGGAAGCCGGGAAAGCCGGCCGACTTAAGGGGCTGGCCTCGTTACTAGCGATGGACAGCGGAGTTGTAGAACAGGTGCCATATTACAGCCTGCACCATCTGGATGATGGTACCGAAGAGAAGCTGCAGCTCCGCGTGCAACTGCCTGGTGTGGAGAGCGCGAACGAGCTGGATGTGCATATCACACGC…
>Isoform0000854
GGGGCGCAAATGCCAGCGCAGAACGTGTCCATTGTCATCGACACGGCAGGCCGCATCGACCGGCGCACCTACAACGCGCCGACAGCTGATGAGGTGGCCGCGCTCATTCCCGATGCAAGCGCCGGGGCTGCCCGCAAGGAGGTTGTCTTTTACCAGCGCACGCCTGATGGGGACTACACTCTGCGGTACATCCACGACTGCAACGCGGCATATATGCCACTGTACTACGTCCTGTTGTTCCCCTATGGCGAGCCTGGCTGGCACCTTGGCATGCGGCACCGGCAGGTGGCTGCCCCTGACGGCGACAACGATGCCGGCGAGCAGGAGGATGGCGGTGGTGGGCATGGTGGTGCTGCTAACGGCAGCAACGATGCCGGCGAGGAGGAGGATGGCGGTGGT…
>Isoform0000855
GGGACGCTTCCCTACAATCTGCGACAAGCCTGCCCGTGCTATGCAGTGCGCTCGCTGCTTGTTCAGCGCGCCGGAAAACCAGCCGGTCGCAACAACTTTTGTGAGGCAGCGTTGTGTCCAATCCGACCGACAGCGCACCCTTTTGGCAGCGGCTCCCGCAAGTGCCAACTCAGGCAGCCAACTGAGCGTGAAGGAAGGTGCTGCGTTCGGGCGTTTCGGTGGCTTGGCGCTGCAGCGCTAAGGCAGCAAATTCTGGTGATGGCCGCTGTGCCTTAAACGGCTCGTTTTTCGGAACGTCTGCCAACTGCAGCTGCACAAAAGACTTTGATGACGCCCATGTCGGCAGTTGGTCGGGTAATGCCCCTTGAGGTGGACGCGGCAGCAAGCAGCACTGGCGAG…
>Isoform0000856
GGGAGTGTGCCAGCAGCGTGCGTCCGGACTGCTTCGAATGCCGTTCCGGCATCCTCGTTCTCAATGTTAGGCCGCTTGGCATCTGGTCGTTTAGGTGAAAATGTCTCAGCGCAACGATACAAGCAAGTATGGGAGCAAGACTAACTTGAACGGGAGGTCGACGCCTCCGGCGGGCGCGCAGCCTGGGCTGCAGCGCATCGGCGGCGGCCTGGTGTCTCTTGGAGCCGCAAAGAAGAAAGCCACAACTACCGCTGGTGGGAAACTCGCAGTGCCCAAGCCCGTCAACCTTCCGTCCCTGAAAAAGGAGCACGCAGGCAACGATCCGAACACGCAAATCGTGCCCACCGGCACCGGAGGCGGGTGGAGCAAGCCTGAAGAGGCGCCCAGCAGCCAGCAGCA…
>Isoform0000857
AACCCCGCAGGGTCTGATCTTAGCTGTCCAGGCCGGAGTTTTGGCCGCTCCAGCTGGGCAGGCAGCGCCAACGAGAGTGCAATGCACTCATCGTGACCACTTTTTGCTGAACGCAGCCAGTATGACGATGGTTTACCGCCGTATCCTTGGCTGCCCGACCATCTGGCTCGCACCGCTGCGGCCGGTTGCAACTAGCAGTGTCCCCGCTCTTAAATTTGTTGCTCGTCGGGCGCTATGCACCGCTAGCTGCAGGCGTGTGTCAAAAATCAGCCGGCCGCGCGCCTCAGCGGGCGTGATCGCGACTTGCCTGCAGCGCGATGGGTTACAGCTTAACCGGCGGCATGCCTTGCGATGCTGCACGGCGGCGGTGATTGCTGCCGAAGCACCCGCTTCGACCTC…
>Isoform0000858
ATAAACACTCACTGGACTGAGCAGCAATCTGCCACTATAGACAATTGCTTGCCGTGGACGGCGATCGCTGCCCGCTGTGGCCATTGTTGGCTCGTCTTGGCATCCAGCGATCGAGACTCTGCGGCACGCTAGTACCTTTTGACTTTAACACTTTCAGTTTGCAAGCGAAGCTGGGTGCCGTTCTTGCTCATTGAGTATTCCTGCAGGTACACCAAGTGCTGCTGGTAGTTTTGAGGTTGTGGGCTGGCGGCCTCAACATGGACTAGCGAGATCACGACCTGGCGGCAGGGTAGGCGACGGCAGCCGGGCCGCCGCAGCGTTGCGCGGCAATGGCGGCCGAAATAGCGGCGCAGCTGCCTCAGATCGAGGCGCTGTGCGAGCGCCTGTACAACTCACAGG…
>Isoform0000859
GGTGCCTGAGGTGCAATTTTTGGCGGAGGTGATGGTCAGGGTGGAGGCGGCAGGCGGTCGGTTTGCTCGCACGCAGGTGTTGCGTGTGGAACCGTTTATGCTGGTGTCCAATCGCACGGGTATGTCCCTGCAGCTGCTGCAGTGCCGAGTGCGCGGAGTGCAGCAACTGCAGCAGCGGCCAACAGGCGTGGGCGGCGCAACGCGCCTGAGCAAGCGCAGCAGCAGCCTGGTGCGCATGCGCACGGACTCGTTTGTCAAGGCGCTGGTACGCGGCGATGCTGGTATGGCAGACAGTAGCTCGCTGGCATGGCAGGCGCTGCCTGCAGTGCTGCCAGCGCTGGAAGGTGCAGTTGTGACGGCGGGTGCAAAAGATAGTCCCATATGCGAGGTCAGCAAGGT…
>Isoform0000860
GGAGGTGTCGTTGGGCCAGCCGACGCTGTCCCGCAGCAGCACCATCTACCGCGCGCCGCTCGAGTTCATCAAGCGCGACGCGCCACTACTGTCGGAGGCCAAGGTGGAGCAGGCAAAGGAGAAGCCGCTCACGCCACTCGCAAACTCGGCGGCCTCTGACCCGACCGTGATGTGGCAGCGGACGTTCCCGCTGGGGCAGCGCAGCGAGCTGCTGGTGGTGGTTGAGCAGGAGGAGGGCGAGGCGGGCCCCGCGCGGCTGGTGCTGACGACGGACGTGCAGGACGCGGTGGTGCTGCACTGGGGCGTCAAGAAGGGCAGCCAGGCGGACTGGCTCTTCCCGCCCAAAGCGCTCATCCCCGAGAGCAGCGTCCCGGCCGAGGGCGGCATCGCGGTTGAGAC…
>Isoform0000861
GGGAGAAGAGAGCAGCAGAAATACGAAATAGCGAAAGCTAGAGTAGTTTGCCAGCGCCTCCTATCAATTACTCCCGTCGAATTGGTTTGGTCGCGTGGTTTCCTTGCGGCGGCCTACGGGCCTAGTGAGGGCTGAGTCCTTTGAGGCTCAGTACCGCTCGATCGCCTTAGTAGCCGGTGAGTGACAGTGGCAAGTGACCTGTTGTCGCCGGTCTCTGCTGTGTAGCAGGGACGGTGCTCCAAGCTCGCTTGCCGATCAGTGAAGCGACGCCTCGGCGTTGTGACCGCTGTTGCCTAGGCAGCATGCGGTGCTTGATGGGAAATTTGTATTGATACGCGATGCGAAAACGTAGCCTCTATCAACTGCCAAAACGTTGGGCCAACTCGCCTTTGGGCTAGA…
>Isoform0000862
GGGATTGACCAACGCTGTGTGAGAGCATGTGATACGCGGCCGCCAGGCTTCGCTTGACTCTGCACTCAAGCTGTAAATAGCGGCCCGTAAGCCCGTTTGGCTGTTTTGTTCAGCGGGATCATGCAGCGATTTGGGCCACTGCACTCGGTTACACCGTTGGTTCTTTACTGATGATTTTAGCCGCGCAGCTGACTTGAGCGAGCCAATAGCAGGTGGTGCTTTGCAGCCAACGCAAACTATATTGGTAGCCTCTTAGACGCCAAAAGTGGCTGGAGGGCCGGCAGCCATGGTGGTCAAGTATGCGGAGCGCAGCGCTACCCTGGCGCTGTGCCCCACTGCGCCACTGCTGGCCACTGGCACTGTGGCTGGTGCTTTTGACCTGAGCTTTTCTACCACCTC…
>Isoform0000863
CGGCGCCAAATGTGGTTGCAAAGGGGCGGCTCGGGCCGGGCCAGATGGTGCTTGCGGACCTCGAGGGCGGCAAGTTCTCGACCAACACAGAGCTGTGCCGCGAGATTGCGAGCCGGCGGCCGTACGGCGAGTGGCTCAAGGCGGACTGCGTGCGGCTGGCGGACCTCAACGCGAGCGAGTTTGGCGCGGAGCCAGCCATGGAGGCGGCGGATGCGCTCAAGCTGCAGGCGGCCAACGGGTTTTCGATCGAGGACACGACGATGATCATTGAGGAGATGGCGATGAGCGCGAACGAGCCCATCTACTGCATGGGCGACGACGCACCGCTGCCGGTGTTGAGCGACAAGCCGCACGTGCTGTCCACATATTTCAAGCAGCGCTTTGCGCAGGTGACCAACC…
>Isoform0000864
ATACACACTCGGCTAGGTAGCGGTCCCTAGCACAGCAGGCGGGCGGCGCCCCGCCGCTCGCCGCTCGCCACCATGTTTAACGGAGATGCGCTGGTGGATGAGGAGATGGGAGACGCGATGCTGGATGCCGAGATCGATCAGGAGGATGCTTGGGCCGTCATCACAGCGTACTTTGAGGAAAAGGGGCTGGTGCGACAGCAGCTGGACTCATTCAATGAGTTTATCAACAGCAGCATGCAGGAGATTGTGGACGAGCAGGGCGAAATTACGATCAAGCCGCAAAACCAGCACGAGCCGGGCATGGCGGACCAGGAAGAGTTTGACGAGAAGACAATTGAGGTTAAATTCGGCCAGATTTTCCTCTCCAAGCCCACAATCACTGAGGCGGACGGCGAAACC…
>Isoform0000865
GGAATTGTGGTAGTAGCAGTCTAATTAGTGAGCCCGTATACGAGCCGACGTTGCATCTGGAATTTGAGGACGTGCGCCCCTGGGGGGCAGGACCGAAGTTCCGTAGCTGCCAGTATGGAGACTGTGTGAAGAAGCCATCCTAATAGCGGCTAAGGCGACCGACCCTCCCTCGCGTGCCTGCGTGGGCTTACCTCCTGCCGCCGCCAGGTGGCACGGCCCCTTGACAAAGAGAACGCGCTGCCAGCGCATTCGCAGCGGCCATGGTGGCCTCCACGTCGCTGCCGAACCCCGTGTTCGAAGGAAGCGAGAAGCGGCTCGAAGTCCTGTTTGACCCTCGCCGCGGACGGCCCGCCCTGCGGCTTGCGGGCCCTCCACCGGTCCCAGCTGGACGCGATTTGC…
>Isoform0000866
GGGTCAGCAACAGCGTGCAGGAGGATGACTCTACGGAGATGGACGCTGTCAATGCCACGGGCGATGACGACGTTGAGGACGAGGGGGGGCCCGAGGAAAGCTATGACACTGAGGACGAGGAGAACAAGGAGGCCCTCGCTGACAGCGCAGCGGCGGAGATAGCGCGCAAGGAGCGCGAGCGGCTGCGCGAGCAAGCACGGCGGAAGGCGGAGCATCTTGAAAAAATGCGACAGGAGGGGATGAAGGAGGACAGCGCTGCCACGGATGAGGAGCGCGGCAAGAAGCGACTGCAATTTCTGCTGAAGCAAGCCGAGGTGTTCCAGCACTTTGCGCCGGAACTGGGCAAGAAGGACGGCGGCAAGGGCCGGCACGGCGGGAGAGCCGAGGAGGCCGAGGACG…
>Isoform0000867
GGATTATACCCTTTGGCACTGTTGCATATCCTCGTGTTGTAGCAGGCTTTCTGGCTCCGGCGCGCAGCTTTCCAAACACGGCCAGTGACTGCGGCCTGGTTGCTTGTGTTGCACGTGCCGCAAGGCCAGGCCGCACGCTTTCCTCGACCAAGTAATAGAACGCCAAGCCATGTTGTAGCCTATAATGCGACAGTCCCTATGACGCGACAGTCCCACCGGGCCGGCATCGGTTGGGACATGTCAAACATCCTTCCCACCAAACCACCGGCAGTGGTGCCGCTGCAGCCGCGCGACGGTAGCCTCGTGGTAGGGTGATAAGTTTGCACAGCATAAGGCCATCTGTGGTGCTTTATGGGACTGCGCGGGGCAGACTAGGAGCTGCGCAGGCGCTGGTGGGCA…
>Isoform0000868
GGACAACAGCGGGCGCACGCTGAGCGGCCAGACCAACGAGGCGTTCTGGACCAGTGTGTCGCATGCCAAGCCCTTTGCGGTGGGCCTCAACTGCGCGCTGGGGGCATCTGACATGAAGGGCTACATCGCCAACCTGAGCAAGTGCGCCGACTGCTGGGTGTTCTGCTACCCCAACGCCGGCCTGCCCAACGCGATGGGCGGCTACGACCAAAAGGGCGAGGAGATGGCGGAGGAGATCCGCCCCTTCTGCGACGAGAAGCTGGTCAACGCCATTGGCGGCTGCTGCGGCACTGGCCCGGAGCACATTGCCGCCATCAAGGCGATGGCCTCGACCTACCCGCCGCGCGAGCGCCACGACGTTGAGCCGATCATGCGGCTCAGCGGCCTGGAGCCGCTCAA…
>Isoform0000869
GGGACACCGTAAACAAAAGGGACAAACAACTTCTGCAAATCTCCCGCCATGTCTGGTATATCGTCATATTCCCTATCATTGGTTTGGTGCCAGTGTGAATAGCAACTCATCGTCAGGGCTTAGTGCGCCTGAAGGTGTAGTAGCCCCGCCATGTCTTTTACCGATCAGGAAAACACGCTGCTGCGGGACCGAAGGGCACTGCTGCGCTACCTGCTTGAGATCAACAATCAACCCTCAAGTGGCGTGACCGACTTGTTGCTCGATGAAAGCGACGTTCGCGGCATCATCCATAAGCTGCGGCTAGGTCAGTCAGTCGACGTGGCCGCCCTCGCCCACGCGACCAGCAGCAACCCGTTTCTGGATGTTGACTCGCATGGGCCAGCAGAGGACGGCGAAGCG…
>Isoform0000870
AGTGCGATACAGCGCGACCGACGTTGCGGTCGACAACCAGCTGCTGCCTGCGATCGTTCGCCCCCCGCGAAATCAGTAGCGCTTGCAATTTGTCCAACACAGCATCCGAGCCGCAGTTCTCGACTCGAAAAGCGCAAAGCCTTCTAGAGCAGCCTGATATCGTGCTCATAGCAGAGTATAAATCATCGTATTTTTACTGCTGCGCTATATGCGTCAGTACCCCTTCTGTTGAGTGTGTGGTCTCGGACAGGTCTTGACGACGCCGTCGATCTCCGGATCCGCGCCGTGCCCACGCGCCTCGGCACCGCAGCGACATGGGAACAGAGGGGGAGAGGCAGGTTCCCTTTGCAAGGGCCTTGGAGGTGCTGGTTGATGGGTCGCCCCAGCGTGAAGAGCCTG…
>Isoform0000871
GGGACAAAGTCCGTGCCGGAGCAGTACTGGCCCTGGTTTTCAAACTACCTGGTTGTGAAGCGAGCGGCGCAGGAGCCCAACTTCCACGTGCTGTACATCGACTTGCTGGACCGAGTGGGCGGCAAGCGCTTGAACGAGATGGTGGTGCGCACGACGCACAAGTACGTAAAGGTGCTGCTTGCGTCGGAGCGCATCAAGTCGCAGACGAGTGACCGCAGCCTGCTGAAGAACCTGGGGTCGTGGCTGGGCAAGCTGACGGTCAAGCGCAACCGGCCAGTGCTGATGAACGACCTGGACGTCAAGGGGATTGTATACAACGCGTACGAGCAGGGGAAGATGATCGCCGTCATCCCTTTCGTGCACAAGGTGCTGGAGCCATGCGCGGAGAGCCGCGTGTTC…
>Isoform0000872
GGGACTTGCAAGGAGCCCGTCCAACCGGTCAATAGTCTGCTTGCACAATTCTCGCATGGCACTCCGAGGCGCTGGACGCTGCAATGCTGTTGGTACAGGGGGCCATGCACAGCAAGTGTAGCTCGATCGCTGCTGCTCAGCACGCCCGCGACCCTTTTCGAGTTGTCAGCAACGAAGCCTTACATATTTAAATCTTGCTAAAGAACACACAGCCGCGCACAACTCTGCTAGGCGAGGCGCTGCACGTGCTTCAAGAAGCAGCATGCCTCCTTTGCCGCTCGAATTGTCACAAGCTGAGGACGCTGCCAGCCCCCAGCCCGAGGGGCTAGTCGGCAAAGGAGAGGGGCAGTACAGCATGGAAGAAAAGGAAAATACAGGCAGCCCCAACATTGTGTCGCC…
>Isoform0000873
GGGACGCGGTGCTGCGCCACGCGGCTCTGCGGCCGCGCGGCTGTACGCGACCGGCCTCTACTTCTTTGCGCTCGCCTACTGCGGCAGCAACCTGGGCGAGCTGGCGGCGCTCTTCCAGGCCACGCACCTGAACCAGCACTGGCAGGGCGCGGAGGTCGCGTCGGCCGGCGTGCCGCTGGCGCAGCGCAGCGTGCTGGGGCCGCTGCTGCCGGAGAGCCTGCTGTACGTGCTGGAGACGTACGGGCCGGGGGCCTTTGCGGCCGCGATGGTGGGCAACTCGGACACGCCAGAGCTGATCTGGACGCACGAGATGCGCATGAAGCGCCTCGTGCCGCAGATGCTGCGGCACCTGGGCGAGTTCCCCGCGAAGCTGCGCGACCACTGCCATGCCACCTACGC…
>Isoform0000874
GGGAGTTACGGGCGGCGGTTGCGTCTGATCCGCCTCAAACCACGTCGCCAGGACAAGACCGAAACGCTCGGCCGGGCTAGCCGCCTTCCTACCAGGTTGCCACCACTAGTATTTGCAGCTAGCGCTGAGCGCGAGCGCCGCTCTTGTTCGAGGCTCTGCAGCGTAATCACCGACCTATCCAGAATGGGGTGCTAGAGTGACCAGTTTGTCCCATATGGCCCCACTTTTAAGCGTAAGATGCCTTGTGCTATTGCTGGTGTGCCGATTCAGCGTGGCTAGCCCGCGCGTACGACTGCGCAGCGGCCACATTGACGTCGGACGTGCCCCGCAAAGGCACGAGACGATGGCCCGTCGGCAGGCGATGGAAACTGCCTTCGCCCCGGCTGCCACCCATTCGAG…
>Isoform0000875
GGGCCCAACAAACGTGCCATGCCTCCATCTCCCGAAACAGAGCTTGTTGCTCCGCAGCAGCAACCACTGGAAGGCACCACAGACGCAGATCTAGGAGCCCTTGGTCATGCGGCGTTGCCAGAGAACCATGCTGCTGGTTGCCCCACCGATGTGTACAGTATACCTGCTGGAGGGGAGAAGAGCAGCAAGGGGTGCATAGCAAGCACTGCAAATATCAGCGCGGAGCCCAAGGACGAACGCGGTGCCACACACTCGCCATTCAGCTGCGAAACACGAGTGACGATACCGCCTGAACTGACGGCGGACTCGCCCGAGGCGGCCCAACAGAGTTTGCGAGGCTGGCGCGGCGCGCTTGCACGCGTGTTTTGTCGCGCGGCGGCGCCGCGGAGGCAATCGATC…
>Isoform0000876
GACAACCAAGGTCATCGAGGGGCTGGCGGGCGAGGGCGACTTTGACGCGCTCATGAACTACAGCAAGAGCCAGGGCTACTCGCCAGACTACATGTACCTGCTGCAGAGCATGATGATGAGCAACCCGGACGCTGCGGTCAACCTGGCCAAGATGGTGGCCAAGCAGCCGGGCCCGCCCATCGATCTGTACACGCTCACCGACGTGTTCCTGCAGCGCAACGCGATCCGGGAGGCGACCAACTTCCTGCTGGACGTGCTCAGCGACAACGACCCCAAGAACGCAATGCTGCAAACCAAGCTGCTGGAGATCAACCTGGTGACAAACGCGCAAGTCGCCGACGCGATCCTGTCCAACAACCAGTTCACGCACTACGACCGCCCACGCGTGGCCCAGCTGTG…
>Isoform0000877
GGGGGGCCGCGGGTCTGGCTGCAGCGGCTGCTGCCCGCGAGATGGGCGGCGAGAACAATGGCCAAGGTCCCGACATGGACCGCCTGGCCGCGCGCGTGTTGGAGATGCTCAACACCGACCCCTCTTACTCCAAGAAGGGCCGGCCCATGGGCGACGACGAGGACGACTTCCAGGGCAAGGGGGTGCACCTTGGCGCGGGCAAGGCGGGCAAGTTTGACAAGTTTGAGGACGATGCAGAGGTGGGGCTGATGAAGCCGCCCTGGGACATCACCGAGTACCACGGCGACACCGTCTACCCGTTCAACGCCGGCCACGACCCTGACCGCGCTGTGTTTGATGAGGAGGAGGGCCTGATCCCGCCCCACTTCCGGAAGGTCATCAAGATCCGCTGGCTCGGCC…
>Isoform0000878
AATGAGGTGATGTGCGGCTGTTGCGAAGGACGGCGAATTTGCAAAAAGTCGGGAAACGATGACAAATGTCGTTTCGCGTGCGGCGCCATAAAGGCGTGACCAACCCCGGCAAGTCGACGTGCGTAGGTGGCGTTGCTATGGTTGACAACCCGCGTCGTGCTCATGCAACGGCGGACTCTCTGGCCGCGGATTAGTTGTTCACCGAGCAACTAAGCGGTGTAAAGTGTTTGAACCTCACTGTCACCAGCCAACATGGCGGCCAGCCCAAAAGTCGTGGCGGTCGCCGCAAGTGCGACAGAGTCTCCTTCCCTCATTGTCAAGGCCTTGCGTTCTGAAGTATTTGCGTGGTGCATACAGAATGCGGTTGGCGCGGTTTTTGTGGCGCTTTTTGCCGTCGTC…
>Isoform0000879
GGGACTGTTCTTGCTATTTGATGCACTTTACCGCACTAAAGCTTGGCGCTTTCCCTAAATTGATACTTGAACGCGCTTCGTGGCGTTTGCGGCGCTTCTTGGCGTCCGAATCGCGGCATCGAGGCCACCGACGCAGTTACCGCGGCCGGCTAGCGTGCTGCAACCCCCATGTAGCGTTTTTAGAGCAGATCGGGCCAAACGCGAGGCGTTGAATTATGCATGATACCAAGAAAAAGGAATGCGCCGAATATGGTAGCGAGTCTTCGCTTGCGCATTGAGTTCTGTACGCTGGAGCGAGCTGACAGACCTGCTCTCGCCTAGCTCTTGCCTAGCCGCGTGCAGGGTGGCTTGCCACCCACCCCGGTCGGCACCATCGGTGTTGGGAAGCTAAACAGGCAC…
>Isoform0000880
GGTGGCACTCAACCTGCTGCTCGTCATGCTAGAGGTGTTCCCCATGGACAATGCCACGCTTGCGGACAGTGCTGGCGGCAAGCAGCGCATTCCTGAAGTGCCACCAGACTTCCATCCCTACTGCCCAACCTTCCTATCCCCTGGGACCGTCGCACTGCTTCTGGAGGTCAGCCTGGACAGCTGGGAGAAGCTGCGGGAGGGCGGCGCCGCCGCGCTGCTGCGCCTGCCCGCGCCGCTGCCGGGGTTTGAGTCGCCCGCGGCGCTTGCGCTGTTGCTGGCCCGCGCGGAGCGGCTGCTCGGGTCGCCGCGCGTGCATGAGGCGGACGGCGGCGCCCAGCTGCTGCTGCTGCTGTTCCGCATCTACGGCGCGCGGCTGGGCTGGCGACTGCAGCTGCCGGC…
>Isoform0000881
GGGACTTTTGCTTGTGCCTTAATTGCAGCACGGATCAGCTCGTAGGGAACGGCGGCTCCCTTCGACTTCCTGTGCGCAGTGGCATAGCATTTAAAACCCGCGCATCATATCCTTTCTGACTCTCGTCGACTTTCGCTCAAACTTCAACCAGAGCCTTCCCGCCTTCCCCTAGAAGGCACCAACAAGCTCACAAGAACGAGCTTCAACTTATTGCGGTTCTAAGCAACCCATAACAAAACTACGATGGCTCCCATGAAGAAGGCCGCTTCCAAGAAGAATGCCGCGGCCGCGGCACCGGCCCCTGTGGTCGAAGAAACCCCGGAGGTTAAAGCGATGACGGAGTTGGTGGCCAAGCTTTCGCTGGAGAACGACCGCTCACCGACGGCGGCCCAGATCGTT…
>Isoform0000882
GGGATAACAAGCAGCGGCGATACGAAAGATTGATAGGGCGGCATTAGTTTAATGCTTCAACCCTCGGCTCTCGCTGCGGTGTATCTGCAGTGATCGGTCGCCGGTCACTAGCTCGCCCGCAAAGCTGGGGACGCCACAGAGCAAAGCCGCAAGGCCGGACGAAGTTGGCGGCGGCGAGGAGGTCTCTGATCAGCGCTATGTAGATGATACAGATGCAAGTGTATCGGATGCGCCCTCCGAGCAGCTACGTTTGCTCGCTCCATCGGTGGCATGCGGGTTGGGTGGCCAGGCGCCGGACAGCGGGCGAATAGGAGTGCATGCGGCCGCGTCTGAGGCCCTCAGCGCCTCGCTCTCAGCTGAGGTTGGTGAAACGCAGCAGCACATCAATCGCGGACGTAG…
>Isoform0000883
GGGAAAGTCGAGCAAGATACAATCGAGCAACTGGGTTTACGGATGAGGGGCGCAGCACGGGAGGAACACAGTATTTGCTAAATACGTTGCAATGGACCGCGATGAGGGCGAGGATGTGGTGCAATCGGGCGCGAACAAGGGCCTTGCCATCAAGCAGAGCAGTGCAGTGCTGCAGTCGCTGATCCCCGCTGAGCCCAGCGTGGAGGCGGGTGGTGGCGCCTGGCGTGCAGCTTTGGAAAAAGTGGTGCCATGCTGCGTCGTGCTCAAGGTGACGCAGAACCGCGCGGTGGATACTGAAAGTGCTTCCACATCCTATGCCACCGGCTTTGTAGTGGACAGGGTGCGAGGAATCATCCTGACCAACCGCCACGTCGTAACGCCAGGGCCAATCACTGCGGA…
>Isoform0000884
GGGAATTCGATCGCAGCGTTCAAAATTTGCGTCCAATATAATAACCCCAGTTCAGTGCAGCCACCGTTCATATTTGTTGCAGTTGCGCTTGCTTCGATCTTTTCTCCCATAGCAGGTCCTTAGCTACGGGTGCAGCCACGGCAGCGAGGCCACATGGGCGGCACGCCGTGCGGGCGGCATACTGCCTCCTGCCGCGCCGCACCGCCCGCCTAGGCCTGCTCCTCCGCGTCTCCACATCCCGCCTCACAACCCGCCATGGACGCCAAAAAACGTCAGATAATGGGCGGGCCGTCGGGCTCGGCGTCAATGCCCGCGCAGCAACCCAAGCGGCCGCGCATCGACGACGAAGACGACTTGATGGAGGATTACATGCTCGACGAGGAGCCTGAGCTTGAGGAG…
>Isoform0000885
GGGACTCTCGCGTACGTCACCTCCGCTCGGCTGCGAAGTTTGGGGGCGATGGAGAGGCAGGGGCACATAAAAGACTTTATTATGTCATTGGCGCCGACTGACGTTGACCGATTAGCGGCTAGCTAACGCTGACGTGATGGAGGGGATAACAAGTTCTCAAGATGGGTCGGTTCTAGGAATTTATCGCTCGCACCTCGCTCGCACTCGACGCTGGGAATATACAGGAATATATGATGCTCACATTGGACCCTGCTGCACGATGGCCGCAGTGACGCCCTAACAGCGTTGCATGAGCAACTTTACTGGCGGCCCAGCGGCCGCTGAGGCAAAGAGGAACAACGCCCCGCCGGCGTCCAGTAGCTTCAGCAGTCTTGACACCGAGTCAGCGCCGGCCATGTC…
>Isoform0000886
GGACTCTATTTTGATAAATAAGCTCGGATGATATTGCCATCGCGAGGTTTGTCGAGGGCTCATGCAAAAACTAGGCGCCGCGTAGTGGTGCAGCGGGCGGCTTCCAGCTGTCGAGCGTACATACAAACGGCCAAATCACCTCGTCGCTGGCATCACGCCCCACTGCGGCCGTACGCGAAAAAAATTGGCTTCCTATCTGTTTGACAGTGTTGCGACGCGCGCCGCACTGCAAAAGAGGTCAGGATGTCGGCTTCAAAGCAGCGGGCAAAGAGCGACCGCATCCAGGCCGCGCTGGCCAGGCTCAACGACAAGAACACGCTAACGGGCGCGGTACACGACATAAGAAAAATAATTGAGGAGCTAGATGGCGTCAGCCTGACGTCGTTTGTCACCTTGCTG…
>Isoform0000887
AATAGTTTGGTCGACAAAAATAGGATCGTCCAAGGCGACTTTGCCGGCCTATGCCGACCACCACGCTAGTTAGTTTTCCGAAATGGCCCGGAAACTTGACCTGCATTCGTAGTCGACGACATTGACAATTTATGCGTAGAAGCTGTCAATGCGGCGCTTGCAATTGAATTGTGGAACGACTTTGTCGGGCCTGGCCGCTGATCACCCCCCTGGAGCGCCAAGGAATCGGAGCCTGGGTCGCTAGCACGGGCCGACAACTGCTCCGTCCTCAACAAGCAACCTTGAATCGTCTGTAACAGACAGCGGCGCGCCATGGCGATTTCAGCCCAATCCTTTGCCATCGCCCTTGGCTATTATTCCATAGCAGCCTTCGCCTCCTTCCTCTTTTTTGGCATCGTT…
>Isoform0000888
GGAGTCGAGCAAGATACAATCGAGCAACTGGGTTTACGGATGAGGGGCGCAGCACGGGAGGAACACAGTATTTGCTAAATACGTTGCAATGGACCGCGATGAGGGCGAGGATGTGGTGCAATCGGGGCGCGAACAAGGGCCTTGCCATCAAGCAGAGCAGTGCAGTGCTGCAGTCGCTGATCCCCGCTGAGCCCAGCGTGGAGGCGGGGTGGTGGCGCCCTGGCGTGCAGCTTTGGAAAAAGTGGTGCCATGCTGCGTCGTGCTCAAGGTGACGCAGAACCGCGCGGTGGATACTGAAAGTGCTTCCACATCCTATGCCACCGGCTTTGTAGTGGACAGGGGTGCGAGGAATCATCCTGACCAACCGCCACGTCGTAACGCCAGGGCCAATCACTGCGG…
>Isoform0000889
GGGACAGCGAGTGTCTGCACCAGACATAGCGCAGGTCTGCAGCCAGGCCAACATACATTTGATTGACGTCATCTCGGCATTGTTTAGCTGGCTGCGGACGGCCGCGCAACGTCGCGCCCGTGATGGCGCCACGACCGGCCACGATGCTGGACGCGCTGCTTGGCACGGACGACGCGCCGGCGCTCGTGTGCGCCAATGGCGGTCCTCGTATCAGCCGCGCGCAGCTGAGGACGTTATGCATCGCGTTCGCAAAAGCGCTGCGAGACGCAGGGTTGCGTCCCGGTGACGTAGTGACGATCGCCGACACCAATACGGTCGAGTTCACCGTCGCGTTCCTGGGCACCACGCTGGCGCGCTGCGTCGCCGCGCCCCTCAACAGCGCGTACAAGGCCGACGAGT…
>Isoform0000890
GACGCCCAGGCAGGACGCCCAGCTCTGCTGCTGCAGCCTATTTTTTCGGCTGTGCCGCAGCCTCACGGGACGGGGGTATAGACGTGTCCTTCCATGGCCAGCTCCCAACTACCGCTCGATCCCAGCGCGGCCTCTTTACCCTTCGCCCGCCCGTGAAGTGGCGTCGACTGGCAGTTATAACACTTATTACACCGGCGTCGCCCACTGAGCCGGCCTTCGCCCTGTGATCACTCAGCTGACGCGGCGGCATGCAGCGGAGTAAGACGCCACCCGCACGCTAGTACGTCCACATCCGGATAGCAGATCGGGCCAATTCGAGCAAAGCCGTCCTGCAACACCACGCCTTGCGGGACGCAGACGCAGATGCGCAAGCGCGACAGTTGAGTGGTGGCAATGGTG…
>Isoform0000891
GGGTGCCTGAAGCACGGCAGCCAGTATGACAAAGTGTCCGCCGACGTTGCTCCCAATGGTAACGAGAATGGTACTGTGGTCGGCAAGACGCACTCGTTCTCCAAGATTCTGTGCGCAAACCGCGGGGAGATTGCCGTGCGCGTCTTCCGAGCTGGTACAGAGCTCGGCTTGCGCACCGTCGCGGTCTTCTCGCCTGCGGACCGCCTGTCGGGTCACCGCTTCAAGGCCGACGAGAGCTACCAGGTCGGCAGCCCTGGCGCGACGCCGGTGCAGTGCTACCTAGACATCGAGTCCATCATCGCTGTGGCCAAGGAGCATGGCGCCGACGTGATCCACCCCGGCTATGGCTTCCTCAGCGAAAACGCGCAGTTTGCGCGGCGCTGCACGGAGGAGGGGCTC…
>Isoform0000892
ACAGTCATTAGTTGTAAGCATCGCGTGAGCACTATCCAATAATATAGCTACACAGCGATTGGAAGCTTACCTTCCAAACGACAACGCAACCTCTGCAGCTGCGCGCATCAAATCAGCTCGCTGGCACCTGTCGTTTGTCGTGTACTGCAGCTCGAGACTCGGTTGCCAGGCCACTCAACACCCCAACAGTCACAGACAGCAGCTGCATCTAGCACACCATTAGCGAGCTTGCGGCCTTTCGGCCGTGCCGGCAGCTGTGGAGGCCGACGCGGCTTTCAGCATGGAGGGCAGCAGCACGCTGCAGGACGATGAGGCTGGATCGGAAGACGACAGGGCCGACTCGCCCCACAGGTCATCGATCTCGGGCGCATTTGGTCCTAATTTCTCGCTGCCGTCCAG…
>Isoform0000893
GGAACGAGAACATCGTGGGGTACAACAACAAAAAGTGCTGGCCGCGCGACGCGCGCATGCGGCTGATGAAGCACGACGTCAACCTGGGCCGCGCGGTGTTTTGGGACATGAAGAACCGGCTGCCGCGCTCGCTCACCACGCTGGAGTGGGACAACAGCTTTGTCAGCGTCTACTCGCGCGACAACCCCAACCTCCTCTTCTCCATGAGCGGGTTTGAGGTGCGCATCCTGCCGAAGATCCGGATGGCGGCGGAGGGCTTTGCCAACAAGGACGGCGTGTGGAGCCTGCAGCACGAGGTGACCAAGGAGCGCACGGCGCAGGCGTTTCTGCGCGTGGACGACGAGGGCCTCAAGGCGTTTGAGAACCGCATCCGCCAGGTGCTCATGTCGTCCGGATCCA…
>Isoform0000894
GGGACCGGCTGGTGGACCTGCAGCTGGGGTCGGGCGAGGCTGCGCACCACCTGCTGCTGGAGTTCTATGCGCAGGGCAACCTGGTGCTGACAGATTCCAAGTACGAGGTGCTGACGCTGCTGCGCAGCCACCGCGACGACGCCAAGGGGCTGCAGATAATGCCGCGGCACCCCTACCCCATCCACGCCGTGCGCCGCTACAGCCCGCTGACGGGCCCGGCGCTCGCGCAGGCGCTGGCGCGCGCGGGGGAGGGGGAGACGCTGCGAGGCCTGCTCGCGCCGCTGCTGCCGTACGGGCCGGCCGTCGCCGACCACGTGATAGTCTCGGCGGGGATGGACCCCGGCCGGCAGCCGGCAGCCGCGGCGCTGGACGCATCGGAAGCTGCCGCGCTGCTGGCGG…
>Isoform0000895
TTTTACTGTTTTATTTATGGAATTCTAGTGTTTTACTGTTTTATTTGGTGTTCGGCGGTGTTTTATTTATGGAATTCTAGTGTTTTACTGTTTTATTTGGTGTTCGGCGGGCGCCGCGCGCGCCCGAAAGCGGCTTGACATGGGGGAACAGCTTAAGGAGGACAGCGTTCCTGCCCGACCGCTGGATCGGCGACAACGTGCTCTACCACATGGAGGAAGTCGACTACCTGTCGCTGACCGGAGAGCCTGGGTGCATCCTATTCCTCGACTTCGAGAAGGCCTATGACCGGGTGACGCGGCCATGGCTGTTCGAGTGCATGCGTGCGATCGGGTTCGGGCCGCGCGCGGTGGGGTGGGCGGGCTGCTCATGCGCGGCATGGTGGCGCGCGGTTTGTACAA…
>Isoform0000896
GGGAAGCGTACCTTGACGCTTCTCCGAACACAGAATGGGAATTGCTGCAGTTTTGCAGCGGCTGGAGTCAGGGCAGCGCTGCCTGCTGTCGTGAGCGCTTGAACGATCAGTCTAGCATCGCTGTGAACTTTGGCCTCGGGAACAGGAGCGCGCAGTGGGTCGCGATGGAACAGCCGGACTATCCTATGGTTGAACAGCAGATCATGGACGACAACGCAGCAGAGCCGCTGCTGGAGCCGGTTGCTGACGAGCCTGAGCCGATGGAAGAGGTGACGCCAGTGGAAGAGGACAAGCCAGAGGACGACCCTCTGGCTGGCGAATACCTGTGGGAGATCCCAAATTTCTCCAAGTTGCCAATCAAGCACTACTCGGAGACATTCGAGATCGGGGGCTACCCTT…
>Isoform0000897
GGACGAGGCGCTGGCTGCGTACGAGGCCAAGTACGCAGCGGCGGTACCAAACACGCGGCAGCACACAGAGGCGGCGCTGGGGCGGCTGAGGTGCCTAGCCGCACTGGCCGAGTGGGATAGCCTTGCCGAGGCCAGCCGCACCGAGTGGCGCAAGGCCGACCCGCACATGAAGCAGGAGGTGGCACAGATTGGAGCGCAAGCCGCGTGGCACATGGGCCTGTGGGACGACATGCAGCAGTACGTGGCAGCGCTGCGGCAGGGCGACGCCTCCGACAGCAGCAACACCCACTTCCTGTCCGCGGTGCTGGCCGTGCGCAAGGGAAACTACGAGGCCGCCAAATTGTACGTTGACAAGACGCGCGACCTGCTGGGCACCGAGCTGGCGGCGCTGGTGGGTGA…
>Isoform0000898
GTGGCTCAAGGCGGACTGCGTGCGGCTGGCGGACCTCAACGCGAGCGAGTTTGGCGCGGAGCCAGCCATGGAGGCGGCGGATGCGCTCAAGCTGCAGGCGGCCAACGGGTTTTCGATCGAGGACACGACGATGATCATTGAGGAGATGGCGATGAGCGCGAACGAGCCCATCTACTGCATGGGCGACGACGCACCGCTGCCGGTGTTGAGCGACAAGCCGCACGTGCTGTCCACATATTTCAAGCAGCGCTTTGCGCAGGTGACCAACCCGCCGATCGACCCGCTGCGTGAGGGCCTCGTCATGTCGCTGGAGATGCGGCTCGGCAAGCGCGGCAACTTGCTGCAGCCGGGGCAGGGCGCGTACTCGCAGCTGATGCTGCCCTCGCCGATTCTGCTGGA…
>Isoform0000899
GGATATCTCTCAGCATCTTTGCGATGCAATGTTGCCATCCAGTTACAAGCTTTGGAGGTGTCGTAGTCGGCTGTGGGTGAGGTGCTCCGTGTGCTTGCCAGCACGCTGGGGACAGAAACTGGTCACCAATACTGTCCTAGGCGACCAGCAGCAACACATCGCTCGCTGGTGGGACCCTGACGGTGAAAATCAGTTTGCATCGACTGAAGCAGCGTGGCTCTCCTGGTCGACGTATTGAAGCTGATATGCCTGCGATTATCAGCGACATAGCGGCGACACAGGCGGGTGACAGCGACAGTCGTGGTAGCGATGGGTGGCATGATGCATGCCGAAAGGTAGCAAGCGATTGGCTTGGTTGGTGCCGGACGTCCTGCCTCGGAGCTCAGGCTGCCCAAGATC…
>Isoform0000900
AGCGCGGGCACCATAAAGCCTACAGCAGGACGCGGTTGTCGCCCCGACTCGTACGGAGGACGTCCTGCCACGCTAGGTCGCGCTCGAGATCTGTACTTCTCGCAAAGAGCCCTTCTGCACATGTAGTTACCGTTGGTTGAAATAGGTTGAGTCCTGCGATGAACAGCGATGTAAGAGCGCTGTTGCTGTCACGCCGCCTCTGAGCGAGCCTGCGCTGCAGCGCCAGCCAAGCCACTTGGGCATGCCACCTGCAGCCCCCTGAGCCCCGAGCCGTAAGATTCTATTTCTCCCGGGGCCCGCGCGGGCACTCCATAACAGGGAGTGGCTTGGCGCGGGACTCGGCAGCCAGCTAACTGCCCCAGCAACCGCCGAATACGTGGCGCCTGCATGGGGGGCCTG…
>Isoform0000901
GGAAGGCGATTGGTGACAAGATGGGCAGCGTACTCCACAATTTTGCGACCTTTTGCGACTGGCATGATCATAGCTTTCATCGAGGGCTGGGACCTGACCCTCGTGCTCGTTGCAATGCTGCCCATCCTCGTCGGGGTGGGCGGGCTCGCGGCAGCTGGCACCGCGCGCGTGGCTCGCGCTGCGGACGTTGCCTACGCGCGCGCAAACAGTTTGGTGACGCAGACGCTGCAAAACATCCGGACGGTCTACGCTTTCAACATGGAGGCGCGCACGGTCAAGGCGTATTCGGACGAGCTCAAGCCCCCCATGCGCGCGGGCGTCTGGCAGTCGCTGCTGTTTGGGATGACGACCGGCACCACGCAGTTGGTCGCGATGTGCGCCTACGCCGCTGCCATGTGG…
>Isoform0000902
AGAACTTTGCCTCTGCCTTCACGAACACGAGCCGCTTCCTTTATAGCGATCTACTTGCACCGTGGTTAGCTGTTAACTTGCTTTTCGTGTACTTTTGCAGTCGAGGACTGTCGAGAAAGCTTTGCTAAACGCCCTTCCGCCAGGCGCTTCGTTGCACTCTGCTAAACGCTGACGTGCTCGCCGAAAAAGTATTTTGCTCCGCATTTAACGCTTCCGCCTGGGCACGCGAGGGCGGGCATGGCCGCACGGTGGCCCGGCGGCCGCGTTGTGCCAGCCATACCTACCTTGCAGTTGACTTGAACAAGCGCCAGCATAGCTTCAAGCACCTGCCACCGCCCCCATTTGTAAGTTATGGCAGCAGGCGTGTTCGTTGTGTCAGGCCATATGTCGGCACGGCTG…
>Isoform0000903
GGGACTACACAGCAGCGAACAAGATCATACTGCGCGCAGGCAATTGCGCGCCACGCGATAACGCGCAGCCTTTTATAATATAACTTTCTCATGTATTGTCTGGCCGCGCGGACTGCGCTGGTTGTCATCGCTGCTGTGCGAAGCGTCTTGCATATGGCGTGAGGCCTTGGCCACAGGGCTACACTGCAGGCAGTTGCCACACCCCGTGCTGCACAACGTCAAGCCTCCTGTGCACCGCGCTAGCGTTTGGGCGCCAAACTGTCACCATGGGGTCGCCCTGGCTGATTCCTAGCGCGCGGTCAAGATGTGCCGACGACGACCTCTCGGCGTTCACGCTCGCCTCCGCGCAAACGGTGGACGCTGAGTTGACGCATGCGCCACGTATGCCCTCCGCACCTT…
>Isoform0000904
GGGATCACTTTTGCTTGTGCCTTAATTGCAGCACGGATCAGCTCGTAGGGAACGGCGGCTCCCTTCGACTTCCTGTGCGCAGTGGCATAGCATTTAAAACCCGCGCATCATATCCTTTCTGACTCTCGTCGACTTTCGCTCAAACTTCAACCAGAGCCTTCCCGCCTTCCCCTAGAAGGCACCAACAAGCTCACAAGAACGAGCTTCAACTTATTGCGGTTCTAAGCAACCCATAACAAAACTACGATGGCTCCCATGAAGAAGGCCGCTTCCAAGAAGAATGCCGCGGCCGCGGCACCGGCCCCTGTGGTCGAAGAAACCCCGGAGGTTAAAGCGATGACGGAGTTGGTGGCCAAGCTTTCGCTGGAGAACGACCGCTCACCGACGGCGGCCCAGATC…
>Isoform0000905
GGGAACGCAGCGGGCAGCGGTCATGTTTACCTCTTTCGTGCCGTTTCCCTGTTGACTGCGCCCGTGGCGCGCTGGCATTGGCCGCCGTGCAATGCTGTCCGCCTATTGAGGTCGTCGGGCACGACAGCGCTGCCCTTGAGATCCAGCGTTGACGCGATGGCAGAGGAGAAGGTCGAGGAATTTAATTTGGTGTCCTACATCGTGGAACGTAGTGCGCAGAACGCAGCCAAGCTGCTGCTGCTGGCCTGGATCATCGCCTGGCTGCTGACGAAGACGAGCACGTTTGCGCTGCTGAACCTGCCACTCGCACTGGCCGCCGTCTTTGGTGTGCGCTGGGCGTTGGGACAGTATGAGGAGCAGCTGCTGCAGCCCGGCGGCGGGGGTGGGGGTGGGCGCGCA…
>Isoform0000906
GGGTGCGCGTAACAACGACAAAGGTCAACGTGACGGCGCCCTTTTCGCTGACCGTCACCGCCTCCGAGTGTCTCATCAGCGACGTTGAAGGGGGTGTGATGAAGCGCTCGAACTCCACCAGGCTGGGCGAGCGGTTGAGTTTGGATGTGCTGCTGCGCCAGGGCGGCTTTTGCCCGTCGGCAGGCTCGTCGGTGGACTATGGGACTGGCGGCGCGGCCACTGCAACTCGCGGCAGCGTGCGGGTGAAAGGCGACTTGGCGCTGCAGGGGTTGCCCATCGCGGTGCAGGTGCAGGCAGTCGACACGGTGGATACGGCAGCAGGTGATGCCGGCGACCTGCTGGTGGGCCATGTGTTGGAGGGGACCGATCTGCCAGGCACCAACGGGCTGTGCACCTACA…
>Isoform0000907
GGGTGGACGGTAAGGGCCTGTCACCCATGCCGGGGGACGTGGACGTGGTGTATCAGACTAACATGCGCCGGTTGACGACAACGCTGGTTGACCTGCTGGGCGCGGTCAGCAAGAATGGCAAGGACGGCAAGGAGTACGGTGGCAAGGACCTGGAGGATTTGCTGGTCAAGGATCCAGAGGCTGGTCTCAAAGACCTGGTGGCCAGCTTTGACACGACCGAGTACACTGGTGACAACATCCTCCCCTACAATACTGAGCCTGACGGCAGTGAGGTGGACGAGTCCGCCATTCCCGCAGTGTTCAAGAAGAAGAAGGCCATCAACTGGATCGCCTCCATAATCGCGATGCTGTGGATGGGGGTGTTTTGCTTCTACATGTATTTCCGCGCTGCCTTCACGA…
>Isoform0000908
GCGTACGATGCTGGGCGGGCAGCTGCCGCTGGAGAAGGTGGCGGATACGATACTGGGCGAGAAGGCGTGGATCAAGTGGCCCTACCTGCAGGAGGCGCTGGTGCAGGCGGTAAGCGACGAGCAGCGAATCATGCCGCGCGACGCCGCGCCGCGCCCGCATGGGCGCGAGGAGGCGAGGCAGTGGCAGGCCACCGCCGCGCAGCTGGGGCGGGACCTGCTTACCAAGGAGGGCATCGATGCAGGTACAGTGGATCTCTTGGTGCACTGCCGCCCGCTGGAGGGCCTCATTCGGCAGGTGGACGGCTCGATCGAGAAGCGCTACGGCAAGAAAGAGGTGCTGTACCCGCTGCAGCTGACGCTGCGGCGCTGCCCGGTGGTGGACGACCGCCTGGACCCGGC…
>Isoform0000909
GGGAGTCGGCAGTCGCTGTGAGTGGATTGAGACAACAGAAACATAGAAAAGCGCGGATCATAGCGCAAGGTTGCGACGTTAATTGGCATCGCGCACTGACAGGGGTCAGCTGCCGACGACATGGCGCCCGCAGTCCCCAATAGTGTGGATGCTGACCGATCGCGTGGAGCAGAAGCACAGTCCGCGTTCGCTGCAAGCGATCCAACCGACATTGAAACACTGCGGCGCGTCATTGAGCAGGGACGATTTGCAGGAAACCAATCATTCAAGGCGGGGCAGTATCAGGGTGCAGTGGAGTGGTACACACGTGCGCTAGCCGCACTGGACTGCCTGCCAGCTGTCAAGGCCTCGCACGGGGCCGCGCCGGCAGCGGCGCTGTATGCCAACCGCAGTGCCGCT…
>Isoform0000910
GCACCAGCAAGCCAAACATATTGCATCTTTGAGCTTTGGAAAGTGCATCTGCCGGTCAACTTTCGAGGTTAGCTCTCCAAACCACGCCACAGCTGCAGTACCGCTGAAGCCTTGCACCTCTGTCTCACCTGCATTCCGCACGCGCCGCCGTGTGCGGCGCAATGCGGCCTGTTTGGCCGCCCAGGGCGGCGATGAGATTGTTCGCACCGCTTTAGTAAAGTCGAGGCTTTACGGCCAGAACGGTTCACCCGCATGGGCTTCCGCGACTGGCTATTGGGCCGCTACAGCAATGCCCAAGAGCTGCAAAGCGACGAAGACGACGGGGCGCGCATTATTGATGAGGTTGACTATGACCTCATGTGCGCTTTGGCGCTTAGCCTATCGGAGAGCGAGGCGCAC…
>Isoform0000911
ACATATGTCTTTGAGAGTATCTCTGCCTGTTCGCTTCAAAGCCGTTGTGAATGCAACCCGAACCCTGCTCAAGCCTGTTCGGGCCATTACTGCGATGTAGCTGCCTTTCTGATCAGCTTTCGTTCAGAGGAGGCAGGACAACTAGCCGAGAATAGTTGGAAAGATATTGGCGCAATTGTAGCTCGCTGCGCTTCACTATGGATGTGGCTAATCTTAGCCGAGCGGTGGAGCAGGCCTGCATCGATTTCCAGGTGCCTGAACGCCACGCCGCAGCAGAGGCGACCCTGCTGGCACTGCGCAGCAACACACAAGCGCTTGAAATCTGCCGCTACTTGCTGCAGAACAGCAGTAACCTGCAGGCCTGCTTCCAGGCGGCAACAGCACTGCGCGAGGTGGCGT…
>Isoform0000912
GGGGTGTAAAGCCAAAATGCGCGGGATATCATAGCAGTATACTTCCTATCTTCCTTGCAGCGCTTCATGAAGTGCTATCGTAGCTATATGCGCGCAAGATCAGGGTGACTGATCTACCCTTGCCTTGATGTTCTTGGTTTCACACGCACGACTGAGCCGAATAACCAACTTGCGGCACTTTTGTGGGGGTGACGGCGGATCTAGATGTGCAGGTCTGCGATACTCTCAAAGTGGCAGGCCTGGTGACGGCATTCCGGCAACTGGGCCACACCGCGGCTACACTTGATCCACTCGCCGGCGCTCGCCCGCAACCCAGTATTCATGCAAGCTCAAGCCTGTCAACGCTTTTGGAGCACTTCCGCGAGGCTTCAACGACGTACGAGCAAGCAAAAGTTGTTG…
>Isoform0000913
GCGTGACTAAGAGTGTGGAGCTCAAGGTCGACAACTCTTCGCTCACTGGCGAGTCCGAGGCGGTGGAGCGCACACCTGAGCTGCAGCGAGGCAGTGATGGGCAGCTAATCACGCAGCCGCTGGAGTCCGCCAACCTGACGTTTTACACGACCATCGTGACTAACGGCAACGGGCGTGGAATCGTGATAGCGACCGGCGACAGGACAGTGATGGGCCAGATCGCCGGGCTTGCGACTGAGTCAAGCGGCATGGACAAGACACAGTTCCAAATTGAGGTGGACTCGTTCATCCAGATCATCTCCATTGTTGCGATCTCGCTCGGCATCTTCTTCATCATCATCGGCCTCACTGTTGCACAGATGGATGCAATCGAAATGATTGTGTTTGCCATCGGCATCA…
>Isoform0000914
GGGGAGGTGTGCGTCAGCATGACTGATGGCCAGTTCCAGCAGGTCAGCTTCGTCAATTCCATCTGCACCTCCAAGGGCGGCACGCATGTCAACTACTTGAGCGACCAAATCACCAAGACGCTGTGCGACCAAATCAACAAAAAGAACAAGCAGGCGGCCGTGAAGCCGTTCATGGTCAAGAACTACCTGTGGGTGTTTGTAAACGCCCTCATCGAGAACCCCGCATTCGACTCGCAGACCAAGGACACGCTGACGCTGCGCGTGAGCAGCTTTGGCTCCAAGTGCGAGCTCAGTGATGCGTACATCAAGAAGGTGGCCAATTGCGGCATCATGGACAACATCCTGTCGTTTGCCAACTACAAGGCCAACAAGGAGCTGAAGAAGGGTGACGGGTCCAAG…
>Isoform0000915
GGGGACATTCAAGACGACAGCCTAAACCATGCCAGGGCTTCTTCCGTCAGCAGCCTGCGCAGAATTATGTCGGGCGACCGCAGTAGCAGCGGTGGAGCTGGGTCGTCGGCGCCCTCCACCAACGGCGGCGGCGGGGGGCACGGCCTGGCTCGCGCTGGCAAAAAATCGGTGCTCAGCGACAAGTATGTGATGGGCGAGGAGCTGGGTCGCGGCGCGTATGGGCAGGTGTTCAAAGGCCTAGATACGCGCACGGGTGAGGTAGTGGCAATCAAGCGGCTGTCGCTGGCAGGCATCTCGGCAGAAAACCTCCAGAACATTATGACGGAGATCGAGCTGCTAAAAAACCTCAACCACCGGCATATCGTGAAGTACATGGGCTCCTTCAAGACGCGCAGCCAC…
>Isoform0000916
GGAGCCGACAGCAGGGCAGCCGCAGGAGTATGCGCTCGCGGAGCAAATGCCACATTCTGAGCTGCAGGCTGACCTGGGAGAGGCAGCGGGCGCTGATCCGCTGCAGCCAGCGATGGTGCAAGGAGCGGAGGCACCCGCTGGAGTCAAGCGTAAGCGTGACGAGGGGTTTGACAGCGGCGACGAAGAGCATTGCAGCAGCGGCGGTGAGCAAGACGACGGCAGCGGCGGCTGCTCTGCGAAGGACGACGTGGACGCGGAGCCGCAGTCCGCTGGCAAGCATACAGGCCGCGACCGCCGGCGTGCCACCGGTCCCAAGAAGGCTCGCAAGCCTAGACGGGGCGTGCTGTCTTCGCGCAAGGGCCACTCTCGCAAGCGACCGGATCCGGTAGCAGGCATCGA…
>Isoform0000917
AATGTAGTAGTGGTGGGGCAGTCCTTAGCGGGCGGGGTTGTTCCCCGCCCGCCCGTGTGCCGCTGCATTGGCGGAGAACAATGGCGGGGGCCGGCCGGCCGCGGAGAACAACGGCGGGGGCCGGCCGGCCGCAACGCGCCAAGCTGCCCGTCAGCCCTTGCAGGACGTCACAAACCGGCTGCAGCCGCAATTTGGAGCGCCGCGTGCCCCTACGCTGGAGGAATTTGCTTTGGCAACCGCCATGCTGCGGCAGCTCCGGTTTCTGGAGCAGCAGCGTCGGCAGGAAGCCAGGCTGGCTCGCGCGCACCGCACCGCCGCGCGACGGTCTCGCCGCGCCCTTCATGCTGGCCAGGAACCGCAGCGGCCCGTATCGCCAGCGACAGCTCGCGCGCACCGCGC…
>Isoform0000918
AAAACGAGTTGAAAACACCTGCGCGTATATATATCCTCTTAAACCGCGTATATATATATCCTCTTAAACCGCAGGAGCGAATTGAAGTGCTGTCCCGTACATATCTCTCAGCATCTTTGCGATGCAATGTTGCCATCCAGTTACAAGCTTTGGAGGTGTCGTAGTCGGCTGTGGGTGAGGTGCTCCGTGTGCTTGCCAGCACGCTGGGGACAGAAACTGGTCACCAATACTGTCCTAGGCGACCAGCAGCAACACATCGCTCGCTGGTGGGACCCTGACGGTGAAAATCAGTTTGCATCGACTGAAGCAGCGTGGCTCTCCTGGTCGACGTATTGAAGCTGATATGCCTGCGATTATCAGCGACATAGCGGCGACACAGGCGGGTGACAGCGACAGTCG…
>Isoform0000919
GGATATTCAGTCTAAATAGGTTTCGAATGGATGCCTAGGCAGAAGAAAAAAGGACGTTTAAGGTAACGAAAAGCTACAAGGAGGTACTTAAAGCCTGTGATCTGTGGATTTCCTTCGGAAAACTAATGAGAATTGATACTTAGTGAACTGAAACATCTTAGTAGCTAATGGAAAAAAAATCAACCGAGACTCCGAAAGTAGCGGTGAGCGAAATTGGACTAGGCCTAAATTTCCTTATAAACTTGGACTCCAAAAGAGCATCTGGAAAATCTTGCCAAAGAAGGTGAAAGCCCTGTAGAGTTAAAGTTTTGGTATGTACCTTCGTACATATCGACCATAATAGGATCCCGAACTAACGTTCGGGTAAAAGGAAAATAGATGTATGTGCACAGTTAGTGC…
>Isoform0000920
GGGGCTCTGTTGAGACAAAGGCAGCGACCTCCCCGATGCTGACAGCTGCGACAGCGGCATGGATGTCTCGCCGCCTACCGCTCTTTAGCAGAGACGCTTTGACAAGGGCTTCACGCCTGTCGCTGCGGGCGCTTGGCACACGGAGCTCTGAGGTGGAGGGCGAGGTCACAGCAGGCGTCGAGCAGCTGCGCCGGGGCATCCAGTTTGAGCAGCGCCACGAGTACAGCAACATGCAGGGCAGGCAGGAGAGGTTTGACCAGTTTCTGGTTAGCCAGTATCAGGCGCTGTGCACCCAGGTGCCACCTGCCGACCAGCCCGTGCTGCTCCGCCTGGCACCCAGCGTGCAGCGCTATGGCGTCATGGCCCCCCCGCAGCGCGAGGCGCTGCTGGCGCAACTGG…
>Isoform0000921
ACAATAAATCGCTGACACAGAGACACATTTGAGAAGCAAAGACTCCGCAACTGTTGTATTATCAACACAGTCGCGCAGATGTGGAGTGCAAGGCACCGGTCAACGGCGACGATCGCACCGGACATGTGCCGCATCGCTACCGCACATCAGCTGTGTTCTCCCTCATGCCCCTGCCTGTAGGCACAGAAACTCTGCATTTCGGACAGAGCACGGAAGGCAGAGGGCGGGGAGTGTTCTCTCCATCATATAATGGTGCACGCTGGTGCTGTGCCATAAGCAGCAGGATCGCAGCGGTGGTTAGGCGGCCATGGCGCAGCCATGCGCAGTGTCAATACGATGAGCCGCAGGCAGCACCACCCATTGCTGCGCTTACGCTGCTGGACCCGACGCAGTATTCCT…
>Isoform0000922
GGGGGGGGACCAATGCGATTGGGAAGACTGGCAGCTTCGTGTGGGTGACGGCTAGCAGTGCCGTGAGCCTGTGCACTGTCAACGTGTATGCGCGAGCGAGCAACGCGGCGCTCTTCAAGAAAGTGCACAGCAGCTCGGGCACTGTGGACAAGGACTCTGCTGTTGACAACATGCCCTCAACCGCTGCCCTCGTCACATCGGCCGATCGCGAAGCGTATCTCACCGTTGACCTGGGCTACAGCGCAAGGGTCGGCGCGGTATCGCTCTTCCACGGTAGCGGCAGTGCGGTCAAGGTTGCAGTGGCGGTCGGCAACAACCTGCAGGACGGCAGTGAGGATGGCAGCGAGAACACGGTGTGCACGTCGGAGGCGGACATTGAGGTGCCTGCGAAGTCGGCTG…
>Isoform0000923
ATCCAGATATTGAGGGGCCAATGCGGATTGCAGCCTTTGGCACACACGTAGCCATCGCAGATCGAGTGCAAGAACTTTCCTGTGCCACTACAGGCTTTTGCGTGCTCGAGGACCCCCCTCATGCGGGCCCCATCGCACGAATGATCGCTGCTTCTGACGCGCATTTCGCCCTGCGCTGTAGCGCTACGGTATTGGTGTGAGTGCCTCTTGCAGTGTCGCTTTGCCCGGCGTGCCGACGCCTGGAAGTGGCAACCTTCGTCTATTGCATACCTCGGACTTGCCTCGGACGCCGAACTGTGCCCCGTGCAGACTGCCAGCACAGTCGGCGACACAGCTGAACGCTGTGATCGGTCCTTTTCAACGGCACGGTACGTTCAGGCAGACGGTCGAGCCCACAGC…
>Isoform0000924
GGGGCGAGGACTTCGCTCGCTGGCGGTGCGCGAGCCTCGCCTCCTGGCTATCGCCAGCTGTCTAACAACGCCTTCAGCAGGGACACAAGCCGCTTTGCTCGTCCGCTGTCCAGCGCCGCAGCGAGCGCTGGCCCTTCGCCTGCGCCTCCTGGGGTCGCGGGGCCAACCAAGCTGGCAACTGCTGCGGCGGTAACGTGGTCGCCGATGCGCACCGTTGCGGGTGAGCGCTCGGGCCTAGCTGGTGGCAAGCGGCAGCGCACGCTGGACATGCCTGGCAAGGAGCGCACGCCACTGGTGGGTGCTGGGCTGGACTACGGGCGCCGTACGCGGCCACGCTCCGAAGCAGGCACAGCTGCCACGGTGGAGCGGCGCGTGTGGCACGCAGGACGCACGCCCTTC…
>Isoform0000925
ACATGTCTAGGCCTGTATATACCACTGACGAAGGCCCTCGACGGCACGTCGACGACAGTGCTACCTATAAGGGCGCCGAGCTGGCCTGTCGCGACGCCATACTGTTGCGATCCGCCCAGCTTCCCCTACCATAGTACGGCGATCAGCACCAAACCAGTTTGCTAGAAGCACAGCCAATCTGTGCTAGCTGTGTGGACACCTCCTTGCGCTGTCCGCTTCGCGCGGAAGCAGCGACAGGCGGCATGGTGACCACGAACGCGGCTCCAGCGGGCGCCCGCGACGCCGCGCTCGCAGCCGAAATGGAAAGATACTTTGCCAACACCGACAGCAAGATCCTGTCAGCGTTCCAGGTGGTCAAGTGCCTGCCCGCGGCGGGCGGCCACAAGCGGCTGCCCAAGC…
>Isoform0000926
GGAGGCGCCCAAGGAGGCCGACTGCGACCTGCTGGTGAAGCGCGTGTGGCGGATTGCGGGCGACTACGCGCGCACCGGCACGCCCGGCGCGCCGCCCGCGATAGTGTTCAACTGCCAAATGGGGCGCGGGCGAACAACGACCGGCATGGTCATCACGTCCATGCTGCTGCTGCGCAGGCTCTCGGACGAAGCGCCAGACTCGCTGCCCGACTGGTACGACGTGCGGCGCCGGCTGTGCAGCCCGCCCGCGGGGCAACTGGGCGCCGCGTTTGAGGAGGAGGCGCTCAAGGCGGGCAAGTGGGGCGTCATACGCTCCCTGCTGCGCGTGCTGGACCGCGGCGCCGCCAGCAAGGCGGTGCTCGACCTGACGCTCGACGCATGCAGCGCAATGCAGAACCT…
>Isoform0000927
GCTACGCCTGCAGTCGAGCCAGCAACTCAGCGGAGTTGCAAGGATAGGGTGGCAGCAGCCGGTGCTGGCCAGCTGAGCGATGCTGACAACGCGAGGCTGCAAGCCAACATCTCTGGCGCGGATATTGTTGGGGGCCAAACCTCTGCGACAACGGCTTCTGGTCCAGAATTGCAAGCTGACGCTGCGTCTGAAGTACCGCAAGTGCCGACAGCAACGGCAGTAGTTGGCAAAACAGATGCTGATGAGCAACTTGAACCAGCACCGGTGGCAGCAGCATATGAGGTACAAGATTTGGCGGCAGTGGCAACGGACGTGCCTGCTGATGAACCTGACGAACCTGCTGTGCAGCACGAATCGACAGCTATTCGCGCAAAGGCTGAGGATAGTGCAGAGGCTGCC…
>Isoform0000928
GTGCCGCGCAGTGGCGCAAATGCCAGCGCAGAACGTGTCCATTGTCATCGACACGGCAGGCCGCATCGACCGGCGCACCTACAACGCGCCGACAGCTGATGAGGTGGCCGCGCTCATTCCCGATGCAAGCGCCGGGGCTGCCCGCAAGGAGGTTGTCTTTTACCAGCGCACGCCTGATGGGGACTACACTCTGCGGTACATCCACGACTGCAACGCGGCATATATGCCACTGTACTACGTCCTGTTGTTCCCCTATGGCGAGCCTGGCTGGCACCTTGGCATGCGGCACCGGCAGGTGGCTGCCCCTGACGGCGACAACGATGCCGGCGAGCAGGAGGATGGCGGTGGTGGGCATGGTGGTGCTGCTAACGGCAGCAACGATGCCGGCGAGGAGGAGGA…
>Isoform0000929
ACAACAAAAGTGCAATTGGCAGGTGCATCGCGAGTAATCGTATCGTATTCGACGTGCGAGTTTCTGTGCGCGCTGCATCGCTCCGCTTGAGCGTGGCATCATAAGTTTGATCGGAGGCAATCGACTGCTGCACCTAGCTTCCAATACCACTCCACCGCAACCCTTGTGCGCTGCTTCGCAACGCTCCACCGCCAGTCTCAACGAACGGAATGATCGCCGGTCTCGCCTAACGTCCCCCGCCCTTTGTCGAGCTCGCCCTCAATGCTACCGCGGTCAAAGGCGCACCGCCAGCGTTGATCGCGCCGCGCCGGGTCAATCCACTACCCGCCTGGTGGTCGCGGACATCTCCACGCCGCGATGAGCTCGGAGGAGGAAACCACGCTGCTGCAGGCAATCAAC…
>Isoform0000930
GGGACAAACGGGAAGTACTTGGGGAAAGCACTTTCCCCAGCTATCAAAGATGCCTAGCGGGGGTAGACGCCGAGGGGTGCCACTTGGCGCAACGCAGCGATCGTAGTGCGCCGATAACCACCGCCACTCCACCTCAAAAGTGTGGCAAGCGTAGCAGCAACCAGAGTCAGGCTGGCATAGTATGGTTCTGGGAAACGTCGCAGATCTTACCGGGGCACGACGCGATTTGGCAGCAAGTGACAATGAAGTGGTTGTTATCATATCTTTTGCTGTTAGCAGCAACATCATACAGAACTGCCGTCTCTGAACTCCCCACAGTAGACGCTGGCCAATACTACACCTGTGCCATTCGCGTTGATGGCGTTGCTGCGTGCTGGGGCGAAACTATCCAAGACAATG…
>Isoform0000931
AGGGGAGCATTGCAGGACAGCGCCAAGTCACCTAAGAGTCTTACCGGGCGAAATTTGCACTGACAGAAGCAGGAGCGTTGCTTGGTGCAGACGTCTGCAAGGGTGCGTTGCTCCTTGTAACGCGCTGGACCACTACCACAGCGGGCGTCTTTGCTTTGGAGGATACACAATCCTGCGCAGCCGCCCAATTAGGCGGGTTGTTTCCGTCGCTACAGTTGCAACTAATTCTGCGCAGCTGATCATTGTATCACAGACGGCTGCCTCTTGGCGGGCGCAATTGTTATTCAGTGGCTGCTGAACTGCGCACGCGGGCCCAGCAGGCGCAGCGTTACAGCAAAGTTGCAGAGTAACGCTAGTCAAATGAGCAGATTTTCAGCGTAAGAGGGTCTGTCGCGGCGC…
>Isoform0000932
GACCGGCACTATTTCAGATAACAACTCCGTCCAGAGCATCTGTAATCACCGTCGAGCGTGATCGGCGCTGAAAACCTGGGACTCTTGGGCCCCTGACGGTCGAACGAGCAGAAGTACATTCGCATGTCAGGAGTAGCTCAGAGCCGGGCGGCTGCCGGCAAACCAGCGGCAGCCCTGTTGCTTCTAGCGCTATCAGCACACTTCAGCTGCGATGCACGTACTCCGATCATGCACGATCAATCGGAGGCGTTGGATACTGGCTGCGGTGGCGGTAGAGCAGTGCCGCTGCCGGCGCGACGGCAGTTGCTAGACGGGCAGGCGACTGATGGCAATGCTTCTGATCCCCTAGAGGACTTGCTGCCAATCGGCTCCTCTTGCCTGCGCCAGGGCAGCATGATC…
>Isoform0000933
GGGACGGCCAGCTGACGTGCGTCTGTGGCGATCATTGCAGTACTTTTCATACTTTCTGAAGGCTCGGACTGTGGTTTTCTCACGCCGGCTGGCTGCAGTGTCGCTGCAGCTTGGGGTTGCCATCACTCGTGAGAGGGCTACGCGCGACCCACGGGCTCGCGACGTTTCGCCGAGTGCTACCCGCTCGGACGGCTTCAGGTTGTATATCTGGCCACACAATCTGCGCCTCGTCTTTTTTTCTTGGTCAGACCGGAAGGGGGAGCGGAAAGCGCGCGTACTGGGCGCATACGACGAGGGAGCTGCCTTCGGCCGGACTTGTGACAGGAAGAGAGCCTCCCAGGTCACCGCGCAGTCCTGGGCTTAGTCATACAATATTCCGGACCCCCGCGCGGCGCGGCG…
>Isoform0000934
GGGCTGCGGCCGGCGGTTCGCAGCAGTACCAGCAGGGCAGCGTTGGGCCATCCTCGAGCGCGCAGGGGCAGGCGCAGGGCTCGGAGCCGGGCAGCGCAAGCACATCGTCCAACCCTGCCACAACGGACGCGCAGCAGCAAAAGTTGATCCAGCAAAAGCTGTACATCCAGAAGCAGCAGCGCTGGTTGGTGTTCCTGCGCCATTGCGCCAAGTGCCGCGCGCCCGATGGGCAGTGCCCCACGTATGGCCCCAACTGCAACGTCGCCAAGTCGCTGTGGCAGCACATCCTGCAGTGCCACGACCCGCAGTGTACATACCCGCGCTGCGGGACCTCGCGGGACCTTCTGAAGCACCACCAGAAGTGCACCAACGCCAAGTGCCCGGTCTGCGTGCCGGTGA…
>Isoform0000935
GGGGACCCGGAGGCGGGATACGTGGTCAAGGACACGCTCGTGCTGGCGTGCGAGGTGCTCGAGTGCTGCCCCTGGTTTGAGTTTGCGGACCTGGATGTGTACGCGAGCGACGAGGGCGATGGGCTGAGCACCGACGCCGACGAGCTGCTGGACAGCGACGATGGGCACCCGGGGCAGGCCCCGGCGGAGGAGGACGTGGTGCGCGCGCTGCTGGCGCGTGCGGGGCTGCCGCCGGCGGCGGCCGCTGACGCGGCTGCAGGTGGCATGTGCGGGCCACTGGGGCTGCTGGGAGACGCAGTCTCACTGCAGGGCGCGCTGCGGGACAAGCTGCTGCACGACCCTGCCGCCGCCGCCGCGTTTCTGACGGGTCTGCGGCTCAGTCTGGACGACCCTGGCAAG…
>Isoform0000936
GGGACTGTGATACGCAGTATTTCTTGCACGATTAAAGAAGCGTTAGCGTTGCGACAAGGTTGTCTTTGAGCAACCAACTTCTGTCAGCACTGTCATTGGCGCGACACTTGTGCGCTCACGTGCCTGAGCAGTGTAACACGTTGCATGCAATAGCGACACAAGACAATCCTCATATAACGGATCCCGCAATGTCCTCGCCACTGCAAACAATTCAGTCGTCAGCAATGTTGATTTCTGACCTCGATGCGGCGGCGGCTGCGCCTGCCAAGCTGAAGGTTCAGGCCTAGACCTATGGACCGCCGCGCAGCGGTCGAGGTGAACCCAGCTTCCCGATACCGCGCACCCCTTTCGCAGGACGTAATGAGCAGCCCAGACCTCAGAGCAGGGATTCCCACGACG…
>Isoform0000937
GGACCTAGAACTTACCATTTTACCATGAATCCCGCTGTATACTGTTTGGTATTGACTGTCACGGACCGAATAATAATCCGATGAGGCAGTTCAACGGATAGGCCGCACTCCTGCGGCTGCGCCAGTGTCCGCGAGCCGGCTGCCCACCGGCAGGAGTATATGGCTCGCAACCAACGAGCAGCTAGCGCGCGACCAGCTTTTGTCATGCTACACGCACGACGGCAAATATGAACGTCCCGGTGGAAGAGTTGACTGCACTTCAGCAAGAAACGACATGCATCCGCAATCTGTGCATCATCGCGCACGTCGACCATGGCAAGACAACGCTGTCTGACCACCTGATTGCCTCGAATGGCCTCATCCACCCGCGGCTGGCGGGCGGGCTGCGCTTCCTGGATA…
>Isoform0000938
AAACAGTCATTAGTTGTAAGCATCGCGTGAGCACTATCCAATAATATAGCTACACAGCGATTGGAAGCTTACCTTCCAAACGACAACGCAACCTCTGCAGCTGCGCGCATCAAATCAGCTCGCTGGCACCTGTCGTTTGTCGTGTACTGCAGCTCGAGACTCGGTTGCCAGGCCACTCAACACCCCAACAGTCACAGACAGCAGCTGCATCTAGCACACCATTAGCGAGCTTGCGGCCTTTCGGCCGTGCCGGCAGCTGTGGAGGCCGACGCGGCTTTCAGCATGGAGGGCAGCAGCACGCTGCAGGACGATGAGGCTGGATCGGAAGACGACAGGGCCGACTCGCCCCACAGGTCATCGATCTCGGGCGCATTTGGTCCTAATTTCTCGCTGCCGTCC…
>Isoform0000939
GGGACCCCGTACCACCTCGTGACGTCGCCTCCCGATTGCAAACGCCAGCTGTCCTGTGCCATCGGGGCACGCTTGTTGCCGTGGCGGCGTGCCGCTTACCGACAGCTGACGAAGGCGATCCAAATACAGCCGAACTGCACCTCTGTTGACCGTCCCGGCTGGTCGAGGCGCCATGAGCGGCGCAAAAGATGAGGGCAAGCAAAGTTTGGCCCGCCGCGATCAGCTGCTGCGATACCAGGAGGCTGCCCAGAAAAAGTGGGCGGATAGCAAGCTGTTTGAGATCGATGCGCCCTCGGACGGCAAGGGCGCGCCTGCGGGCAAGTTTTTTGGCAATTTCCCGTACCCCTACATGAACGGGCTGCTGCACCTGGGCCATGCGTTCAGCCTCAGCAAGCTGGA…
>Isoform0000940
GGGACTGTCGCTAAACAATAGCGTAATTCGATCTGAAAGCAGCCCGCCTGGCGAGGCAGGTGCAGGAAGTGACTGGATTCTATTCGCATGGCTTAGGCATTGCTGCCAGGAAACCTGCCCGCTTTTGGGCACGCCGACAGGCCGCTAGCTTCTGTCCCAACTGCACACGCAACAATGGCGTCACAAACTCTAGCTAACATTCTGGACAAGGCCCAATCAAAGGATCGGGACTTCCGTTATATGGCTGCTTCCGACTTGATCGGAGAATTGCAGAAAGAAGGCTTCAAGGCCGATGCTGACAGCGAGACTAAGATGTGCAATGTCGTATTGTCGCTCATGGAGGACACAAGTGGAGACATCTCCAGCCTTGCAGTCAAATGCCTGGGCCAGGCGGTGCAC…
>Isoform0000941
AGGCGTCCTCGCTAGCCACGCGCCTTTCGCTTTACCTGTACCTCAGCATCCACTGACCGCGGGCACGACGGAGAAGTACCCGGCACGCACGCAGTGGTGCAGTGCTCCCCCCGCATTGCACGGTCAGCCAGGGTCGTGGTCAAACTGACCAGCTTTTGAGAGGGAGACCCCCGCACCGTCGCATGCATATGCATATGCGACCAGCACTTAGTTAATTGATACTGCCAGCGGCTTCCAGCGGCGTGCGTGGCGTGTGTTCAGCGGCGAACTTTGACTGCGCGTTTGGCAAGAAGCCGCGGGCTGCGCTGCACATTGGCCGCCGGGCGTATCAGAAACTGGCACTGTCGCGCTGCTGTTAGTCAACCCTGGATTGACGCATTATAGCGGCTGCAAGGTGTC…
>Isoform0000942
ATATAGGAACACATATACGCAACCTATTGGTATGAAACATTTTTTATGCTTCAGATGGGTTTACGCGCACGGTTCTGGATGGCACCACACGGACGCACACGTGTCCCTGGAAACGTTGACGTAGGGCAGCTGAACCAATGAATCTTGCATGCTGTGCTTTTACTCCGCAAGGCCGTGCTAGCGCGGGCCGCAGAGCATCGAACCTTGGCAGAAGCGGGGGGAGCTCTCTGGCGTGTTAGCCCAAGACTGAGGACCCCAACAACCCATAACTACATGTACGACGCGGCCGTTACGCCACGTGCGCTGTGCGCCGAACTGCCCTGCGCCATCTTCGAGCGGGGCGCTGGGCCGGCTTTGAAGGAGAATTGGGACGACATTTTCGGCGTCGATGACGGCGAG…
>Isoform0000943
GGGACACTTGAAACGTTCGTCCCCTTCGGAAGTCTTGAAGTAGCGATGTATAGCAATATATAAATGTACTTCTTCTTTTGCTCGGCTTTTGGGGGTGGCGCACGGGTGAATCCAGATGGCAGCCTCGGTGTGGCTGGGCAACCGTACAGAGCTGGTGCAGATCGCCTCAGCAAGGTGGCCAAGGTCAAACGGGGACACAGAGAGCGAGTTTTATTTCACCTTGACTGAGTACCTTGTGGATTGTGGAGGTTTGCAGGATGCGCCGGGTGGTGGCCTCGAGGCTGTAAGCGTCCCCCTTGCAGATGCATGCGGCGACGCAGCTGTGCTGGACTGCCTGCGGGCGACGGGTAGCAGCTGCATCTCGCTGATCCGGCAGTCAGAAATGCTATACTATACTTA…
>Isoform0000944
ATGGCAACAGAAAGTTTTTGCGATTAGAAACTGGTCTTAGTGTTTGTTGAAATGATTGCTTAGATAGTGGCGCGTGTGAGCCTGGGGAAATCGACTGTCGGGGGGCGCTGGGGCAGCCTGGACTACGCACGGCGTAACCGCGGGCGGGCGGCACTGTCGTCATGCAGTACCTGGCAACCACTCTCAGCGCCGACCAGCAGCACTCGACAGTAGTTGCAGGACTCTATAGCACCACCCCGCCGTCATTTGACGCTAGTTCGCAGCCGATCGAGCCATGGCAGACGGGATGGCATCTTGCCTCCGCCGGTCCGTTCGCCGCGGCAGCGTTTAGCTCATCAACGCGGAAAGAGGCGAGCGCCGACCCTACAAGGTCGCATGATACCTTATACCCTGGATCGA…
>Isoform0000945
GGGACGTTGTGAGGTATCGAAAGTATGGATCTGCCGCCTGTTAGCGCTTTTGCAGCGGCGGCTATGTCGCCGATGAACGATCTGGGAGGGCAGCCGGCGCCCACCGGTAGCACATCAGCGATTTTGTGGGGGAGATCGACCGATTGGGCCTTCGCCAGCCTGCATCACCCTTTCGTCCGCGGCTTGGCCGATGGCTCACTGCCCAGGCCAGCGTTCCAGCACTACGTTGCCCAAGACGCATTCTTCCTTTCCGCGTTCGACAGCGCGTATGCACATGCTGCCGACCTGGCAGCAGCAGCCGCGCCAGACGTGCTGCCTGTGCTGCAGCGTCTCCGTGCAGGCGTTCAACACGAGCTGCGTCTGCATGGAGCGTACGCGGCGGAGTGGGAAGTGCCACTG…
>Isoform0000946
GCAGCCCAAACAGGCCGCGGCCGTGCCGCCGCCGCAGGCCGCCGCGCCGTCGCCGCAGCCGCAGCCGCAGCCGGAGGAGCCGACGTCGCTGAGCGAGGAGCGGTGGCGGCAGATGCGCGACGCCGCGATCGACGAGGTCGCCAACCTGGACGCGGCCAAGGCGGCGGCCGGCAAGAGCGGCTGGCGCACGTTCACGGTGCCGTCGCGGCCGGTGGCGGGCGCCGACTGCGTCGTGTTCTTCAATCGCGTGGAGAGCGACGTGCTCAGGTCGCGGCCGCGCCTGGTGCTGATGGGCGGCTTCAACAACTGGGAGGTCCCCTGCGCGACCGTCGACCTGCTGCCGGCCGAGTGCCCGCGCGGGGAGGGGCAGGACTGGTGGAGCGCGCGCATCGCGGTCCC…
>Isoform0000947
AACGCTCGACCTGTGCGTCGCGATGGACCTCAACTGCGAGGTCTGCACTACGCCGGAGGGCTGCGCATCCTGCCCTGACGGCTACCTGCTCATGCACTTCACTGCGGAGGACACCGACGAGGAGGCCGAGCCCGCGCACTGCCGCGAGCCGTGCGCCGACCCGCGCTGCCTGGACTGCCAAGTCTCGGAGGACTCGGGCGCCGACGGCGAGGTCTGCCTGCGCTGCGCGCCCGGCTACGTCGCGGCGGGCAGCGGTCCCGGCTGCCTGCCCTCCGGCGCGGGCGGCGGTTGGGCGCGGCCGCCCGCCAACGTGAGCGACGAGGGGCGCGAGGCGCTGCTCGACTTCACGGACAGCGTAGCGGGCAACGCGAGCAGCGGCGCGGACGCCGACGCCGACGC…
>Isoform0000948
GGGATGCCATCGATGGTTGCAGAGCCGCTGTCGCCCTGCAATACGCAGGCGCTCAGTTTGACTGCTTCCCTATGTATCTCGATCAAACGTCACTCTGAACGCGCTGCGTGCGCCTTGCTCGCAACGTGGTATTGGCGAGACTAGGACTTTAATGGCGCTGCCACATGCTGCGACATAAGTCCTGAGGCAGGCACTGCATCCACGCTTCTACCGGCACTAACGTTCTAATTGAGGTGTATCTCAAGGAGTCTTTCGGCTAAGACAGCCTAATTACGGCACTCGATTATAACCGTAAAAGAAGAACTTAGCCTTTTTTTCGACCGCCATTCGCATCGCTGTGGCGGGAGACGGTGTCTCTTAAGCGACGCTGGACTAGCAGGCGCATCTTGGGCGCTCGGA…
>Isoform0000949
ATACTGGCGAGTGTGTTGACTGTATTCCACCATGTAAAGAGCCAGAATACAAAAAAAAAAAAAGGAACTGGCCCTGGGCGAAAGATGTCATTGGGCAGCACGTGTTTTCGATCCCGAGCGAGCGTCGCGCAGCGGCCCTGACTTATGCCTGACCTCTTACGCCACGCAATGTAGTAGTGGTGGGGCAGTCCTTAGCGGGCGGGGTTGTTCCCCGCCCGCCCGTGTGCCGCTGCATTGGCGGAGAACAATGGCGGGGGCCGGCCGGCCGCGGAGAACAACGGCGGGGGCCGGCCGGCCGCAACGCTCCAAGCTGCCCGTCAGCCCTTGCAGGACGTCACAAACCGGCTGCAGCCGCAATTTGGAGCGCCGCGTGCCCCTACGCTGGAGGAATTTGCTTTG…
>Isoform0000950
[truncated: 70,109 more rows]
