# Supplementary material for: Full-length transcriptome of Oocystis borgei under stress condition
Source: Front Genet. 2023 Oct 17;14:1255595. doi: 10.3389/fgene.2023.1255595 (PMC10616457; doi:10.3389/fgene.2023.1255595)
Supplement: Supplementary file 2 [file Table1.XLSX]

## Sheet: Table S1
Table s1. List of total RNA sample concentrations
Factor	Sample name	Concentration (ng·µL-1)
Control	Normal	412.3
Temperature	High Temperature	282.05
	Low Temperature	237.3
Light intensity	High Light intensity	225.4
	Low Light intensity	369.4
Salinity	High Salinity	407.2
	Low Salinity	421.75
Nitrogen concentration	High Nitrogen	177.75
	Nitrogen Free	226.5
Carbon concentration	High Carbon	244.65
	Carbon Free	272.6

## Sheet: Table S2
id	Nr-ID	Nr-Score	Nr-Evalue	Nr-annotation	Swissprot-ID	Swissprot-Score	Swissprot-Evalue	Swissprot-annotation	KOG-Protein-or-Domain	KOG-Score	KOG-Evalue	KOG-ID	KOG-Function-Description	KO-ID	KEGG-Evalue	KEGG-Score	KEGG-Gene	Pathway
Isoform0000001	XP_005649672.1	525	1.5e-145	XP_005649672.1 hypothetical protein COCSUDRAFT_61368 [Coccomyxa subellipsoidea C-169]	--	--	--	--	At1g48090	148.7	1.3e-34	KOG1809	Vacuolar protein sorting-associated protein	K19525//VPS13A_C; vacuolar protein sorting-associated protein 13A/C	1.2e-64	254.2	apro:F751_1610	--
Isoform0000002	BDA49234.1	2557.7	0	BDA49234.1 Activating signal cointegrator 1 complex subunit 3 [Coccomyxa sp. Obi]	sp|Q9FNQ1|DEXHE_ARATH	1991.5	0	sp|Q9FNQ1|DEXHE_ARATH DExH-box ATP-dependent RNA helicase DExH14 OS=Arabidopsis thaliana OX=3702 GN=BRR2C PE=2 SV=1	At5g61140	1859	0	KOG0952	DNA/RNA helicase MER3/SLH1, DEAD-box superfamily	K18663//ASCC3; activating signal cointegrator complex subunit 3 [EC:5.6.2.4]	0	2322	csl:COCSUDRAFT_28383	--
Isoform0000003	PRW61565.1	3225.3	0	PRW61565.1 cobalamin-dependent methionine synthase [Chlorella sorokiniana]	sp|Q9Z2Q4|METH_RAT	1473.4	0	sp|Q9Z2Q4|METH_RAT Methionine synthase OS=Rattus norvegicus OX=10116 GN=Mtr PE=1 SV=1	CE01609_1	387.5	1.7e-106	KOG1579	Homocysteine S-methyltransferase	K00548//metH; 5-methyltetrahydrofolate--homocysteine methyltransferase [EC:2.1.1.13]	0	2807.7	ota:OT_ostta03g04670	;ko00450//Selenocompound metabolism//Metabolism of other amino acids//Metabolism
Isoform0000004	PRW60950.1	206.8	8.5e-50	PRW60950.1 ribosomal- -alanine acetyltransferase [Chlorella sorokiniana]	sp|D4A7T3|BRDT_RAT	61.2	1.8e-07	sp|D4A7T3|BRDT_RAT Bromodomain testis-specific protein OS=Rattus norvegicus OX=10116 GN=Brdt PE=1 SV=1	Hs4502453	59.7	7.7e-08	KOG1474	Transcription initiation factor TFIID, subunit BDF1 and related bromodomain proteins	K11684//BDF1; bromodomain-containing factor 1	2.1e-13	84	ccaj:109799304	--
Isoform0000005	KAA6421501.1	1266.9	0	KAA6421501.1 hypothetical protein FRX49_08445 [Trebouxia sp. A1-2]	--	--	--	--	At5g15680	776.5	1.2e-223	KOG1825	Fry-like conserved proteins	--	--	--	--	--
Isoform0000006	XP_002503288.1	2264.6	0	XP_002503288.1 pyruvate kinase [Micromonas commoda]	sp|O44006|KPYK_EIMTE	399.8	2.1e-109	sp|O44006|KPYK_EIMTE Pyruvate kinase OS=Eimeria tenella OX=5802 GN=PYK PE=2 SV=1	At5g63680	380.2	2.6e-104	KOG2323	Pyruvate kinase	--	--	--	--	--
Isoform0000007	PSC73315.1	2621.3	0	PSC73315.1 cobalamin-dependent methionine synthase [Micractinium conductrix]	sp|Q9Z2Q4|METH_RAT	946.8	4.6e-274	sp|Q9Z2Q4|METH_RAT Methionine synthase OS=Rattus norvegicus OX=10116 GN=Mtr PE=1 SV=1	CE01609_1	387.5	1.6e-106	KOG1579	Homocysteine S-methyltransferase	K00548//metH; 5-methyltetrahydrofolate--homocysteine methyltransferase [EC:2.1.1.13]	0	2234.1	bpg:Bathy07g01400	;ko00450//Selenocompound metabolism//Metabolism of other amino acids//Metabolism
Isoform0000008	PRW45371.1	835.9	3.7e-239	PRW45371.1 anaphase-promoting complex subunit 1 isoform X1 [Chlorella sorokiniana]	sp|Q9H1A4|APC1_HUMAN	509.6	1.9e-142	sp|Q9H1A4|APC1_HUMAN Anaphase-promoting complex subunit 1 OS=Homo sapiens OX=9606 GN=ANAPC1 PE=1 SV=1	Hs12056971	509.6	2.8e-143	KOG1858	Anaphase-promoting complex (APC), subunit 1 (meiotic check point regulator/Tsg24)	K03348//APC1; anaphase-promoting complex subunit 1	9.4e-203	713	ppp:112288650	ko04120//Ubiquitin mediated proteolysis//Folding, sorting and degradation//Genetic Information Processing
Isoform0000009	BDA41367.1	832	5.4e-238	BDA41367.1 probable vacuolar protein sorting-associated protein 13A [Coccomyxa sp. Obi]	sp|Q9VWB0|TECPR_DROME	63.9	2.7e-08	sp|Q9VWB0|TECPR_DROME Tectonin beta-propeller repeat-containing protein OS=Drosophila melanogaster OX=7227 GN=Pex23 PE=2 SV=2	At1g48090	158.7	1.2e-37	KOG1809	Vacuolar protein sorting-associated protein	K19525//VPS13A_C; vacuolar protein sorting-associated protein 13A/C	4.5e-136	491.5	apro:F751_1610	--
Isoform0000010	PRW61565.1	3225.3	0	PRW61565.1 cobalamin-dependent methionine synthase [Chlorella sorokiniana]	sp|Q9Z2Q4|METH_RAT	1473.4	0	sp|Q9Z2Q4|METH_RAT Methionine synthase OS=Rattus norvegicus OX=10116 GN=Mtr PE=1 SV=1	CE01609_1	387.5	1.6e-106	KOG1579	Homocysteine S-methyltransferase	K00548//metH; 5-methyltetrahydrofolate--homocysteine methyltransferase [EC:2.1.1.13]	0	2807.7	ota:OT_ostta03g04670	;ko00450//Selenocompound metabolism//Metabolism of other amino acids//Metabolism
Isoform0000011	PRW59980.1	1783.1	0	PRW59980.1 CCR4-NOT transcription complex subunit 1 isoform X2 [Chlorella sorokiniana]	sp|A5YKK6|CNOT1_HUMAN	1062.8	0	sp|A5YKK6|CNOT1_HUMAN CCR4-NOT transcription complex subunit 1 OS=Homo sapiens OX=9606 GN=CNOT1 PE=1 SV=2	At1g02080	1165.6	0	KOG1831	Negative regulator of transcription	K12604//CNOT1; CCR4-NOT transcription complex subunit 1	0	1666.7	csl:COCSUDRAFT_47765	ko03018//RNA degradation//Folding, sorting and degradation//Genetic Information Processing
Isoform0000012	PRW59980.1	1034.2	6.7e-299	PRW59980.1 CCR4-NOT transcription complex subunit 1 isoform X2 [Chlorella sorokiniana]	sp|A5YKK6|CNOT1_HUMAN	552.4	2.4e-155	sp|A5YKK6|CNOT1_HUMAN CCR4-NOT transcription complex subunit 1 OS=Homo sapiens OX=9606 GN=CNOT1 PE=1 SV=2	At1g02080	598.6	4.3e-170	KOG1831	Negative regulator of transcription	K12604//CNOT1; CCR4-NOT transcription complex subunit 1	4.2e-269	933.3	csl:COCSUDRAFT_47765	ko03018//RNA degradation//Folding, sorting and degradation//Genetic Information Processing
Isoform0000013	BDA45791.1	1221.5	0	BDA45791.1 probable Kinesin-like protein KIFC3 at C-terminar half [Coccomyxa sp. Obi]	sp|B9FAF3|KN14E_ORYSJ	326.6	2.2e-87	sp|B9FAF3|KN14E_ORYSJ Kinesin-like protein KIN-14E OS=Oryza sativa subsp. japonica OX=39947 GN=KIN14E PE=2 SV=1	At1g72250	303.1	3.9e-81	KOG0239	Kinesin (KAR3 subfamily)	K10406//KIFC2_3; kinesin family member C2/C3	2.1e-90	339.7	egt:105964940	--
Isoform0000014	PSC69417.1	1134.8	0	PSC69417.1 anaphase-promoting complex subunit 1 isoform X2 isoform A [Micractinium conductrix]	sp|Q9H1A4|APC1_HUMAN	557	9.9e-157	sp|Q9H1A4|APC1_HUMAN Anaphase-promoting complex subunit 1 OS=Homo sapiens OX=9606 GN=ANAPC1 PE=1 SV=1	Hs12056971	557	1.5e-157	KOG1858	Anaphase-promoting complex (APC), subunit 1 (meiotic check point regulator/Tsg24)	K03348//APC1; anaphase-promoting complex subunit 1	4.8e-236	823.5	ppp:112288650	ko04120//Ubiquitin mediated proteolysis//Folding, sorting and degradation//Genetic Information Processing
Isoform0000015	PRW60965.1	1627.8	0	PRW60965.1 pre-mRNA-processing-splicing factor 8 isoform B [Chlorella sorokiniana]	sp|Q9SSD2|PRP8A_ARATH	1505.3	0	sp|Q9SSD2|PRP8A_ARATH Pre-mRNA-processing-splicing factor 8A OS=Arabidopsis thaliana OX=3702 GN=PRP8A PE=1 SV=1	At1g80070	1505.3	0	KOG1795	U5 snRNP spliceosome subunit	K12856//PRPF8; pre-mRNA-processing factor 8	0	1599.3	cre:CHLRE_01g016050v5	ko03040//Spliceosome//Transcription//Genetic Information Processing
Isoform0000016	PRW59001.1	1387.5	0	PRW59001.1 5 -3 exoribonuclease 1 [Chlorella sorokiniana]	sp|P40383|XRN1_SCHPO	653.3	9.8e-186	sp|P40383|XRN1_SCHPO 5'-3' exoribonuclease 1 OS=Schizosaccharomyces pombe (strain 972 / ATCC 24843) OX=284812 GN=exo2 PE=1 SV=1	SPAC17A5.14	653.3	1.5e-186	KOG2045	5'-3' exonuclease XRN1/KEM1/SEP1 involved in DNA strand exchange and mRNA turnover	K12618//XRN1; 5'-3' exoribonuclease 1 [EC:3.1.13.-]	2e-276	957.6	apro:F751_4693	;ko03008//Ribosome biogenesis in eukaryotes//Translation//Genetic Information Processing
Isoform0000017	CAN75802.1	431	2.6e-117	CAN75802.1 hypothetical protein VITISV_016976 [Vitis vinifera]	sp|Q9SRU2|BIG_ARATH	377.1	1.4e-102	sp|Q9SRU2|BIG_ARATH Auxin transport protein BIG OS=Arabidopsis thaliana OX=3702 GN=BIG PE=1 SV=2	At3g02260	370.9	1.5e-101	KOG1776	Zn-binding protein Push	K10691//UBR4; E3 ubiquitin-protein ligase UBR4 [EC:2.3.2.27]	8.6e-113	414.1	pda:103712757	--
Isoform0000018	BDA41679.1	95.5	2.6e-16	BDA41679.1 Chromatin structure-remodeling complex protein SYD [Coccomyxa sp. Obi]	sp|F4IHS2|SYD_ARATH	56.6	4.1e-06	sp|F4IHS2|SYD_ARATH Chromatin structure-remodeling complex protein SYD OS=Arabidopsis thaliana OX=3702 GN=SYD PE=1 SV=1	At2g28290	52.8	8.9e-06	KOG0386	Chromatin remodeling complex SWI/SNF, component SWI2 and related ATPases (DNA/RNA helicase superfamily)	--	--	--	--	--
Isoform0000019	BDA41097.1	682.2	6.5e-193	BDA41097.1 probable inactive ubiquitin carboxyl-terminal hydrolase 54 at C-terminar half [Coccomyxa sp. Obi]	--	--	--	--	At3g47900	127.5	2.8e-28	KOG1887	Ubiquitin carboxyl-terminal hydrolase	--	--	--	--	--
Isoform0000020	CAB1117950.1	565.1	1.1e-157	CAB1117950.1 unnamed protein product [Ectocarpus sp. CCAP 1310/34]	sp|Q05118|PO23_POPJA	74.3	1.9e-11	sp|Q05118|PO23_POPJA Retrovirus-related Pol polyprotein from type-1 retrotransposable element R2 (Fragment) OS=Popillia japonica OX=7064 PE=4 SV=1	CE01382	135.6	1e-30	KOG1075	FOG: Reverse transcriptase	--	--	--	--	--
Isoform0000021	BDA49389.1	704.5	1.2e-199	BDA49389.1 probable c5a peptidase at N-terminal half [Coccomyxa sp. Obi]	sp|Q9GTN7|TAGA_DICDI	109	6.7e-22	sp|Q9GTN7|TAGA_DICDI Serine protease/ABC transporter B family protein tagA OS=Dictyostelium discoideum OX=44689 GN=tagA PE=1 SV=2	--	--	--	--	--	--	--	--	--	--
Isoform0000022	XP_005645845.1	1092.4	0	XP_005645845.1 ARM repeat-containing protein [Coccomyxa subellipsoidea C-169]	sp|Q5VYK3|ECM29_HUMAN	394.4	8.1e-108	sp|Q5VYK3|ECM29_HUMAN Proteasome adapter and scaffold protein ECM29 OS=Homo sapiens OX=9606 GN=ECPAS PE=1 SV=2	At2g26780	480.7	1.3e-134	KOG0915	Uncharacterized conserved protein	K11886//ECM29; proteasome component ECM29	0	1093.6	csl:COCSUDRAFT_48054	--
Isoform0000023	PRW59001.1	1387.5	0	PRW59001.1 5 -3 exoribonuclease 1 [Chlorella sorokiniana]	sp|P40383|XRN1_SCHPO	653.3	9.5e-186	sp|P40383|XRN1_SCHPO 5'-3' exoribonuclease 1 OS=Schizosaccharomyces pombe (strain 972 / ATCC 24843) OX=284812 GN=exo2 PE=1 SV=1	SPAC17A5.14	653.3	1.4e-186	KOG2045	5'-3' exonuclease XRN1/KEM1/SEP1 involved in DNA strand exchange and mRNA turnover	K12618//XRN1; 5'-3' exoribonuclease 1 [EC:3.1.13.-]	2e-276	957.6	apro:F751_4693	;ko03008//Ribosome biogenesis in eukaryotes//Translation//Genetic Information Processing
Isoform0000024	CAB1117950.1	427.2	3.6e-116	CAB1117950.1 unnamed protein product [Ectocarpus sp. CCAP 1310/34]	sp|Q05118|PO23_POPJA	74.3	1.8e-11	sp|Q05118|PO23_POPJA Retrovirus-related Pol polyprotein from type-1 retrotransposable element R2 (Fragment) OS=Popillia japonica OX=7064 PE=4 SV=1	CE01382	135.6	9.8e-31	KOG1075	FOG: Reverse transcriptase	--	--	--	--	--
Isoform0000025	GAX74019.1	1370.5	0	GAX74019.1 hypothetical protein CEUSTIGMA_g1469.t1 [Chlamydomonas eustigma]	sp|P15398|RPA1_SCHPO	1000	3.9e-290	sp|P15398|RPA1_SCHPO DNA-directed RNA polymerase I subunit rpa1 OS=Schizosaccharomyces pombe (strain 972 / ATCC 24843) OX=284812 GN=rpa1 PE=1 SV=2	SPBC4C3.05c	1000	5.9e-291	KOG0262	RNA polymerase I, large subunit	K02999//RPA1; DNA-directed RNA polymerase I subunit RPA1 [EC:2.7.7.6]	0	1325.5	csl:COCSUDRAFT_30489	ko03020//RNA polymerase//Transcription//Genetic Information Processing
Isoform0000026	PRW59980.1	1651	0	PRW59980.1 CCR4-NOT transcription complex subunit 1 isoform X2 [Chlorella sorokiniana]	sp|A5YKK6|CNOT1_HUMAN	922.5	8.2e-267	sp|A5YKK6|CNOT1_HUMAN CCR4-NOT transcription complex subunit 1 OS=Homo sapiens OX=9606 GN=CNOT1 PE=1 SV=2	At1g02080	1020.8	3.3e-297	KOG1831	Negative regulator of transcription	K12604//CNOT1; CCR4-NOT transcription complex subunit 1	0	1505.7	csl:COCSUDRAFT_47765	ko03018//RNA degradation//Folding, sorting and degradation//Genetic Information Processing
Isoform0000027	RMZ52838.1	189.9	9.5e-45	RMZ52838.1 hypothetical protein APUTEX25_000957 [Auxenochlorella protothecoides]	sp|Q8RWL6|STY17_ARATH	131.3	1.2e-28	sp|Q8RWL6|STY17_ARATH Serine/threonine-protein kinase STY17 OS=Arabidopsis thaliana OX=3702 GN=STY17 PE=1 SV=1	At4g35780	131.3	1.8e-29	KOG0192	Tyrosine kinase specific for activated (GTP-bound) p21cdc42Hs	--	--	--	--	--
Isoform0000028	CAD7696789.1	1856.3	0	CAD7696789.1 unnamed protein product [Ostreobium quekettii]	sp|Q9SSD2|PRP8A_ARATH	1736.1	0	sp|Q9SSD2|PRP8A_ARATH Pre-mRNA-processing-splicing factor 8A OS=Arabidopsis thaliana OX=3702 GN=PRP8A PE=1 SV=1	At1g80070	1736.1	0	KOG1795	U5 snRNP spliceosome subunit	K12856//PRPF8; pre-mRNA-processing factor 8	0	1816.6	cre:CHLRE_01g016050v5	ko03040//Spliceosome//Transcription//Genetic Information Processing
Isoform0000029	XP_043721304.1	999.2	2.2e-288	XP_043721304.1 uncharacterized protein LOC122668829 isoform X1 [Telopea speciosissima]	--	--	--	--	At2g25320	904.4	3.4e-262	KOG1987	Speckle-type POZ protein SPOP and related proteins with TRAF, MATH and BTB/POZ domains	--	--	--	--	--
Isoform0000030	PSC67883.1	566.6	3.6e-158	PSC67883.1 putative ATP-dependent RNA helicase DDX60 [Micractinium conductrix]	sp|Q8IY21|DDX60_HUMAN	223	3e-56	sp|Q8IY21|DDX60_HUMAN Probable ATP-dependent RNA helicase DDX60 OS=Homo sapiens OX=9606 GN=DDX60 PE=1 SV=3	SPAC694.02	206.8	3.4e-52	KOG0949	Predicted helicase, DEAD-box superfamily	K20103//DDX60; ATP-dependent RNA helicase DDX60 [EC:3.6.4.13]	1.4e-58	233.8	qsu:112018660	--
Isoform0000031	PSC73315.1	2394	0	PSC73315.1 cobalamin-dependent methionine synthase [Micractinium conductrix]	sp|Q9Z2Q4|METH_RAT	1072.8	4.1e-312	sp|Q9Z2Q4|METH_RAT Methionine synthase OS=Rattus norvegicus OX=10116 GN=Mtr PE=1 SV=1	CE01609_1	387.5	1.4e-106	KOG1579	Homocysteine S-methyltransferase	K00548//metH; 5-methyltetrahydrofolate--homocysteine methyltransferase [EC:2.1.1.13]	0	2065.4	ota:OT_ostta03g04670	;ko00450//Selenocompound metabolism//Metabolism of other amino acids//Metabolism
Isoform0000032	PSC69905.1	837.4	1.1e-239	PSC69905.1 SNF2 family chromodomain-helicase isoform A [Micractinium conductrix]	sp|B5DE69|CHD8_XENTR	518.5	3.4e-145	sp|B5DE69|CHD8_XENTR Chromodomain-helicase-DNA-binding protein 8 OS=Xenopus tropicalis OX=8364 GN=chd8 PE=2 SV=2	Hs22047966	514.6	7.4e-145	KOG0384	Chromodomain-helicase DNA-binding protein	--	--	--	--	--
Isoform0000033	PSC76714.1	181	4.3e-42	PSC76714.1 serine threonine-kinase [Micractinium conductrix]	sp|F4JTP5|STY46_ARATH	131.7	9.2e-29	sp|F4JTP5|STY46_ARATH Serine/threonine-protein kinase STY46 OS=Arabidopsis thaliana OX=3702 GN=STY46 PE=1 SV=1	At4g35780	130.6	3.1e-29	KOG0192	Tyrosine kinase specific for activated (GTP-bound) p21cdc42Hs	--	--	--	--	--
Isoform0000034	PSC73395.1	422.9	6.5e-115	PSC73395.1 ribosomal-alanine N-acetyltransferase [Micractinium conductrix]	sp|C0SUW7|ARID6_ARATH	56.2	4.9e-06	sp|C0SUW7|ARID6_ARATH AT-rich interactive domain-containing protein 6 OS=Arabidopsis thaliana OX=3702 GN=ARID6 PE=1 SV=1	At1g20910	56.2	7.3e-07	KOG2744	DNA-binding proteins Bright/BRCAA1/RBP1 and related proteins containing BRIGHT domain	--	--	--	--	--
Isoform0000035	PRW59001.1	720.3	1.9e-204	PRW59001.1 5 -3 exoribonuclease 1 [Chlorella sorokiniana]	sp|P40848|XRN2_SCHPO	192.2	5.4e-47	sp|P40848|XRN2_SCHPO 5'-3' exoribonuclease 2 OS=Schizosaccharomyces pombe (strain 972 / ATCC 24843) OX=284812 GN=dhp1 PE=1 SV=1	At1g75660	192.2	8.1e-48	KOG2044	5'-3' exonuclease HKE1/RAT1	K12618//XRN1; 5'-3' exoribonuclease 1 [EC:3.1.13.-]	1.9e-108	399.4	bpg:Bathy05g03780	;ko03008//Ribosome biogenesis in eukaryotes//Translation//Genetic Information Processing
Isoform0000036	PRW56046.1	1403.3	0	PRW56046.1 multidrug resistance-associated 1 isoform X1 [Chlorella sorokiniana]	sp|Q8VI47|MRP2_MOUSE	689.5	1.1e-196	sp|Q8VI47|MRP2_MOUSE Canalicular multispecific organic anion transporter 1 OS=Mus musculus OX=10090 GN=Abcc2 PE=1 SV=2	Hs4826838	685.3	3.2e-196	KOG0054	Multidrug resistance-associated protein/mitoxantrone resistance protein, ABC superfamily	K05665//ABCC1; ATP-binding cassette, subfamily C (CFTR/MRP), member 1 [EC:7.6.2.3]	6.6e-197	693.3	cme:CYME_CMN251C	ko02010//ABC transporters//Membrane transport//Environmental Information Processing
Isoform0000037	PRW59001.1	1288.9	0	PRW59001.1 5 -3 exoribonuclease 1 [Chlorella sorokiniana]	sp|P40383|XRN1_SCHPO	567.8	4.9e-160	sp|P40383|XRN1_SCHPO 5'-3' exoribonuclease 1 OS=Schizosaccharomyces pombe (strain 972 / ATCC 24843) OX=284812 GN=exo2 PE=1 SV=1	SPAC17A5.14	567.8	7.4e-161	KOG2045	5'-3' exonuclease XRN1/KEM1/SEP1 involved in DNA strand exchange and mRNA turnover	K12618//XRN1; 5'-3' exoribonuclease 1 [EC:3.1.13.-]	2.6e-246	857.4	apro:F751_4693	;ko03008//Ribosome biogenesis in eukaryotes//Translation//Genetic Information Processing
Isoform0000038	PSC76714.1	181	4.3e-42	PSC76714.1 serine threonine-kinase [Micractinium conductrix]	sp|F4JTP5|STY46_ARATH	131.7	9e-29	sp|F4JTP5|STY46_ARATH Serine/threonine-protein kinase STY46 OS=Arabidopsis thaliana OX=3702 GN=STY46 PE=1 SV=1	At4g35780	130.6	3e-29	KOG0192	Tyrosine kinase specific for activated (GTP-bound) p21cdc42Hs	--	--	--	--	--
Isoform0000039	BDA48126.1	2164	0	BDA48126.1 probable DNA-directed RNA polymerase II subunit RPB1 [Coccomyxa sp. Obi]	sp|P18616|NRPB1_ARATH	1887.1	0	sp|P18616|NRPB1_ARATH DNA-directed RNA polymerase II subunit RPB1 OS=Arabidopsis thaliana OX=3702 GN=NRPB1 PE=1 SV=3	At4g35800	1874.8	0	KOG0260	RNA polymerase II, large subunit	K03006//RPB1; DNA-directed RNA polymerase II subunit RPB1 [EC:2.7.7.6]	0	2078.1	csl:COCSUDRAFT_26599	ko03020//RNA polymerase//Transcription//Genetic Information Processing
Isoform0000040	XP_002503288.1	1310.4	0	XP_002503288.1 pyruvate kinase [Micromonas commoda]	sp|O44006|KPYK_EIMTE	369.4	2.6e-100	sp|O44006|KPYK_EIMTE Pyruvate kinase OS=Eimeria tenella OX=5802 GN=PYK PE=2 SV=1	At5g63680	343.2	3e-93	KOG2323	Pyruvate kinase	--	--	--	--	--
Isoform0000041	PRW61565.1	2725.3	0	PRW61565.1 cobalamin-dependent methionine synthase [Chlorella sorokiniana]	sp|Q9Z2Q4|METH_RAT	1473.4	0	sp|Q9Z2Q4|METH_RAT Methionine synthase OS=Rattus norvegicus OX=10116 GN=Mtr PE=1 SV=1	CE01609_1	387.5	1.4e-106	KOG1579	Homocysteine S-methyltransferase	K00548//metH; 5-methyltetrahydrofolate--homocysteine methyltransferase [EC:2.1.1.13]	0	2392.1	ota:OT_ostta03g04670	;ko00450//Selenocompound metabolism//Metabolism of other amino acids//Metabolism
Isoform0000042	GAQ82562.1	676	4.2e-191	GAQ82562.1 putative Glutamine amidotransferase type II [Klebsormidium nitens]	--	--	--	--	--	--	--	--	--	--	--	--	--	--
Isoform0000043	XP_005647339.1	986.5	1.4e-284	XP_005647339.1 hypothetical protein COCSUDRAFT_47698 [Coccomyxa subellipsoidea C-169]	sp|F4IVR7|MYO10_ARATH	635.6	1.9e-180	sp|F4IVR7|MYO10_ARATH Myosin-10 OS=Arabidopsis thaliana OX=3702 GN=XI-D PE=3 SV=1	At2g33240	635.6	2.8e-181	KOG0160	Myosin class V heavy chain	K10357//MYO5; myosin V	8.1e-208	729.6	apro:F751_2526	--
Isoform0000044	BDA51313.1	1087	0	BDA51313.1 probable peroxisomal-coenzyme A synthetase at N-terminal half [Coccomyxa sp. Obi]	sp|O74976|FAT2_SCHPO	157.9	1.2e-36	sp|O74976|FAT2_SCHPO Putative peroxisomal-coenzyme A synthetase OS=Schizosaccharomyces pombe (strain 972 / ATCC 24843) OX=284812 GN=SPCC1827.03c PE=1 SV=1	SPCC1827.03c	157.9	1.7e-37	KOG1176	Acyl-CoA synthetase	--	--	--	--	--
Isoform0000045	PRW59980.1	1669.8	0	PRW59980.1 CCR4-NOT transcription complex subunit 1 isoform X2 [Chlorella sorokiniana]	sp|A5YKK6|CNOT1_HUMAN	994.6	1.6e-288	sp|A5YKK6|CNOT1_HUMAN CCR4-NOT transcription complex subunit 1 OS=Homo sapiens OX=9606 GN=CNOT1 PE=1 SV=2	At1g02080	1102.8	0	KOG1831	Negative regulator of transcription	K12604//CNOT1; CCR4-NOT transcription complex subunit 1	0	1545	csl:COCSUDRAFT_47765	ko03018//RNA degradation//Folding, sorting and degradation//Genetic Information Processing
Isoform0000046	PRW60393.1	102.8	1.4e-18	PRW60393.1 type 1 secretion target domain-containing [Chlorella sorokiniana]	--	--	--	--	--	--	--	--	--	--	--	--	--	--
Isoform0000047	XP_005643596.1	398.3	1.6e-107	XP_005643596.1 hypothetical protein COCSUDRAFT_48993 [Coccomyxa subellipsoidea C-169]	sp|F4IXW2|BIG5_ARATH	202.6	4e-50	sp|F4IXW2|BIG5_ARATH Brefeldin A-inhibited guanine nucleotide-exchange protein 5 OS=Arabidopsis thaliana OX=3702 GN=BIG5 PE=1 SV=2	At1g01960	169.9	4.4e-41	KOG0929	Guanine nucleotide exchange factor	K13462//MIN7; guanine nucleotide-exchange factor	1.1e-60	240.7	cre:CHLRE_03g172150v5	--
Isoform0000048	XP_005647339.1	969.9	1.4e-279	XP_005647339.1 hypothetical protein COCSUDRAFT_47698 [Coccomyxa subellipsoidea C-169]	sp|F4IVR7|MYO10_ARATH	635.6	1.9e-180	sp|F4IVR7|MYO10_ARATH Myosin-10 OS=Arabidopsis thaliana OX=3702 GN=XI-D PE=3 SV=1	At2g33240	635.6	2.8e-181	KOG0160	Myosin class V heavy chain	K10357//MYO5; myosin V	1.3e-205	722.2	apro:F751_2526	--
Isoform0000049	BDA48645.1	253.1	8.6e-64	BDA48645.1 hypothetical protein COCOBI_12-3260 [Coccomyxa sp. Obi]	--	--	--	--	--	--	--	--	--	--	--	--	--	--
Isoform0000050	GAQ90231.1	668.7	6.5e-189	GAQ90231.1 ATP-binding cassette transporter [Klebsormidium nitens]	sp|Q949G3|PDR1_NICPL	621.7	2.8e-176	sp|Q949G3|PDR1_NICPL Pleiotropic drug resistance protein 1 OS=Nicotiana plumbaginifolia OX=4092 GN=PDR1 PE=1 SV=1	At2g29940	609.4	2.1e-173	KOG0065	Pleiotropic drug resistance proteins (PDR1-15), ABC superfamily	--	--	--	--	--
Isoform0000051	PRW61565.1	2633.6	0	PRW61565.1 cobalamin-dependent methionine synthase [Chlorella sorokiniana]	sp|Q9Z2Q4|METH_RAT	1473.4	0	sp|Q9Z2Q4|METH_RAT Methionine synthase OS=Rattus norvegicus OX=10116 GN=Mtr PE=1 SV=1	CE01609_1	387.5	1.3e-106	KOG1579	Homocysteine S-methyltransferase	K00548//metH; 5-methyltetrahydrofolate--homocysteine methyltransferase [EC:2.1.1.13]	0	2325.8	ota:OT_ostta03g04670	;ko00450//Selenocompound metabolism//Metabolism of other amino acids//Metabolism
Isoform0000052	PRW60393.1	92.4	1.9e-15	PRW60393.1 type 1 secretion target domain-containing [Chlorella sorokiniana]	--	--	--	--	--	--	--	--	--	--	--	--	--	--
Isoform0000053	XP_005650078.1	2800.4	0	XP_005650078.1 splicing factor, component of the U5 snRNP and of the spliceosome [Coccomyxa subellipsoidea C-169]	sp|Q9SSD2|PRP8A_ARATH	2717.2	0	sp|Q9SSD2|PRP8A_ARATH Pre-mRNA-processing-splicing factor 8A OS=Arabidopsis thaliana OX=3702 GN=PRP8A PE=1 SV=1	At1g80070	2717.2	0	KOG1795	U5 snRNP spliceosome subunit	K12856//PRPF8; pre-mRNA-processing factor 8	0	2753.4	cre:CHLRE_01g016050v5	ko03040//Spliceosome//Transcription//Genetic Information Processing
Isoform0000054	KAF7113065.1	781.2	8.7e-223	KAF7113065.1 hypothetical protein RHSIM_RhsimUnG0164500 [Rhododendron simsii]	sp|Q7ZV90|PIF1_DANRE	69.7	3.9e-10	sp|Q7ZV90|PIF1_DANRE ATP-dependent DNA helicase PIF1 OS=Danio rerio OX=7955 GN=pif1 PE=2 SV=1	At3g42100	643.3	1.3e-183	KOG0987	DNA helicase PIF1/RRM3	--	--	--	--	--
Isoform0000055	KAF5827540.1	380.6	3.5e-102	KAF5827540.1 hypothetical protein DUNSADRAFT_479 [Dunaliella salina]	--	--	--	--	--	--	--	--	--	--	--	--	--	--
Isoform0000056	KAA6420126.1	719.9	2.4e-204	KAA6420126.1 hypothetical protein FRX49_09975 [Trebouxia sp. A1-2]	sp|Q8K4Q0|RPTOR_MOUSE	522.7	1.7e-146	sp|Q8K4Q0|RPTOR_MOUSE Regulatory-associated protein of mTOR OS=Mus musculus OX=10090 GN=Rptor PE=1 SV=1	At3g08850	507.3	1.1e-142	KOG1517	Guanine nucleotide binding protein MIP1	K07204//RAPTOR; regulatory associated protein of mTOR	2.3e-175	621.7	csl:COCSUDRAFT_15593	ko04136//Autophagy - other//Transport and catabolism//Cellular Processes
Isoform0000057	BDA41064.1	374	3.2e-100	BDA41064.1 probable WD repeat-containing protein 81 at N-terminal half [Coccomyxa sp. Obi]	sp|F4JY12|GFS12_ARATH	312.8	2.7e-83	sp|F4JY12|GFS12_ARATH Protein GFS12 OS=Arabidopsis thaliana OX=3702 GN=GFS12 PE=1 SV=1	At5g18530	312.8	4e-84	KOG1786	Lysosomal trafficking regulator LYST and related BEACH and WD40 repeat proteins	K17601//WDR81; WD repeat-containing protein 81	9.2e-92	344	pvir:120674285	--
Isoform0000058	BDA48645.1	253.1	8.5e-64	BDA48645.1 hypothetical protein COCOBI_12-3260 [Coccomyxa sp. Obi]	--	--	--	--	--	--	--	--	--	--	--	--	--	--
Isoform0000059	PRW56489.1	2276.5	0	PRW56489.1 ferredoxin-dependent glutamate synthase isoform A [Chlorella sorokiniana]	sp|Q9ZNZ7|GLTB1_ARATH	1843.2	0	sp|Q9ZNZ7|GLTB1_ARATH Ferredoxin-dependent glutamate synthase 1, chloroplastic/mitochondrial OS=Arabidopsis thaliana OX=3702 GN=GLU1 PE=1 SV=3	At5g04140	1843.6	0	KOG0399	Glutamate synthase	K00284//GLU; glutamate synthase (ferredoxin) [EC:1.4.7.1]	0	2187.9	cre:CHLRE_12g514050v5	;ko00910//Nitrogen metabolism//Energy metabolism//Metabolism
Isoform0000060	--	--	--	--	--	--	--	--	--	--	--	--	--	--	--	--	--	--
Isoform0000061	KAA6416909.1	241.5	2.5e-60	KAA6416909.1 serine threonine kinase [Trebouxia sp. A1-2]	sp|Q5UQG7|YR818_MIMIV	86.3	4.1e-15	sp|Q5UQG7|YR818_MIMIV Putative serine/threonine-protein kinase/receptor R818 OS=Acanthamoeba polyphaga mimivirus OX=212035 GN=MIMI_R818 PE=3 SV=1	At4g24480	92	1.1e-17	KOG0192	Tyrosine kinase specific for activated (GTP-bound) p21cdc42Hs	--	--	--	--	--
Isoform0000062	XP_005651179.1	2582.4	0	XP_005651179.1 clathrin heavy chain [Coccomyxa subellipsoidea C-169]	sp|Q2RBN7|CLH1_ORYSJ	2226.8	0	sp|Q2RBN7|CLH1_ORYSJ Clathrin heavy chain 1 OS=Oryza sativa subsp. japonica OX=39947 GN=Os11g0104900 PE=3 SV=1	At3g11130	2209.1	0	KOG0985	Vesicle coat protein clathrin, heavy chain	K04646//CLTC; clathrin heavy chain	0	2588.1	csl:COCSUDRAFT_52408	ko04144//Endocytosis//Transport and catabolism//Cellular Processes
Isoform0000063	XP_042914862.1	73.6	8.9e-10	XP_042914862.1 uncharacterized protein CHLRE_17g729600v5 [Chlamydomonas reinhardtii]	--	--	--	--	--	--	--	--	--	K09285//OVM; AP2-like factor, ANT lineage	1.6e-08	67.4	egr:104414040	--
Isoform0000064	KAA6417846.1	964.9	4.3e-278	KAA6417846.1 hypothetical protein FRX49_12202 [Trebouxia sp. A1-2]	sp|Q9VWB0|TECPR_DROME	63.9	2.2e-08	sp|Q9VWB0|TECPR_DROME Tectonin beta-propeller repeat-containing protein OS=Drosophila melanogaster OX=7227 GN=Pex23 PE=2 SV=2	At1g48090	169.5	5.6e-41	KOG1809	Vacuolar protein sorting-associated protein	K19525//VPS13A_C; vacuolar protein sorting-associated protein 13A/C	8.9e-127	460.3	apro:F751_1610	--
Isoform0000065	PRW59980.1	1585.9	0	PRW59980.1 CCR4-NOT transcription complex subunit 1 isoform X2 [Chlorella sorokiniana]	sp|A5YKK6|CNOT1_HUMAN	941.4	1.6e-272	sp|A5YKK6|CNOT1_HUMAN CCR4-NOT transcription complex subunit 1 OS=Homo sapiens OX=9606 GN=CNOT1 PE=1 SV=2	At1g02080	1102.8	0	KOG1831	Negative regulator of transcription	K12604//CNOT1; CCR4-NOT transcription complex subunit 1	0	1474.9	csl:COCSUDRAFT_47765	ko03018//RNA degradation//Folding, sorting and degradation//Genetic Information Processing
Isoform0000066	CAD7702900.1	879.4	2.3e-252	CAD7702900.1 unnamed protein product [Ostreobium quekettii]	sp|Q7XWP1|CPSF1_ORYSJ	533.1	1.3e-149	sp|Q7XWP1|CPSF1_ORYSJ Probable cleavage and polyadenylation specificity factor subunit 1 OS=Oryza sativa subsp. japonica OX=39947 GN=Os04g0252200 PE=3 SV=2	At5g51660	488.8	4.1e-137	KOG1896	mRNA cleavage and polyadenylation factor II complex, subunit CFT1 (CPSF subunit)	K14401//CPSF1; cleavage and polyadenylation specificity factor subunit 1	3.3e-158	564.7	ppp:112288256	ko03015//mRNA surveillance pathway//Translation//Genetic Information Processing
Isoform0000067	KAA6423750.1	3399.8	0	KAA6423750.1 pre-mRNA-processing-splicing factor 8-like [Trebouxia sp. A1-2]	sp|Q9SSD2|PRP8A_ARATH	3244.1	0	sp|Q9SSD2|PRP8A_ARATH Pre-mRNA-processing-splicing factor 8A OS=Arabidopsis thaliana OX=3702 GN=PRP8A PE=1 SV=1	At1g80070	3244.1	0	KOG1795	U5 snRNP spliceosome subunit	K12856//PRPF8; pre-mRNA-processing factor 8	0	3333.9	cre:CHLRE_01g016050v5	ko03040//Spliceosome//Transcription//Genetic Information Processing
Isoform0000068	PWZ45889.1	154.5	4e-34	PWZ45889.1 ATP-dependent DNA helicase PIF1 [Zea mays]	--	--	--	--	CE20911	87.4	2.7e-16	KOG0987	DNA helicase PIF1/RRM3	--	--	--	--	--
Isoform0000069	BDA50179.1	1242.3	0	BDA50179.1 probable regulatory-associated protein of mTOR [Coccomyxa sp. Obi]	sp|Q9LZW9|RTOR2_ARATH	853.6	4e-246	sp|Q9LZW9|RTOR2_ARATH Regulatory-associated protein of TOR 2 OS=Arabidopsis thaliana OX=3702 GN=RAPTOR2 PE=2 SV=2	At3g08850	802.7	1.2e-231	KOG1517	Guanine nucleotide binding protein MIP1	K07204//RAPTOR; regulatory associated protein of mTOR	1.2e-277	961.4	ppp:112292641	ko04136//Autophagy - other//Transport and catabolism//Cellular Processes
Isoform0000070	PRW61565.1	2547.3	0	PRW61565.1 cobalamin-dependent methionine synthase [Chlorella sorokiniana]	sp|Q9Z2Q4|METH_RAT	1473.4	0	sp|Q9Z2Q4|METH_RAT Methionine synthase OS=Rattus norvegicus OX=10116 GN=Mtr PE=1 SV=1	CE01609_1	387.5	1.3e-106	KOG1579	Homocysteine S-methyltransferase	K00548//metH; 5-methyltetrahydrofolate--homocysteine methyltransferase [EC:2.1.1.13]	0	2248.4	ota:OT_ostta03g04670	;ko00450//Selenocompound metabolism//Metabolism of other amino acids//Metabolism
Isoform0000071	GAQ87559.1	891.3	5.9e-256	GAQ87559.1 pleiotropic drug resistance protein [Klebsormidium nitens]	sp|Q8GU84|AB48G_ORYSJ	875.5	1e-252	sp|Q8GU84|AB48G_ORYSJ ABC transporter G family member 48 OS=Oryza sativa subsp. japonica OX=39947 GN=ABCG48 PE=3 SV=1	At2g36380	849.7	9e-246	KOG0065	Pleiotropic drug resistance proteins (PDR1-15), ABC superfamily	--	--	--	--	--
Isoform0000072	XP_005651179.1	2582.4	0	XP_005651179.1 clathrin heavy chain [Coccomyxa subellipsoidea C-169]	sp|Q2RBN7|CLH1_ORYSJ	2226.8	0	sp|Q2RBN7|CLH1_ORYSJ Clathrin heavy chain 1 OS=Oryza sativa subsp. japonica OX=39947 GN=Os11g0104900 PE=3 SV=1	At3g11130	2209.1	0	KOG0985	Vesicle coat protein clathrin, heavy chain	K04646//CLTC; clathrin heavy chain	0	2588.1	csl:COCSUDRAFT_52408	ko04144//Endocytosis//Transport and catabolism//Cellular Processes
Isoform0000073	KOO23853.1	118.6	2.4e-23	KOO23853.1 hypothetical protein Ctob_003465 [Chrysochromulina tobinii]	--	--	--	--	--	--	--	--	--	--	--	--	--	--
Isoform0000074	GAX84702.1	1063.1	1.1e-307	GAX84702.1 hypothetical protein CEUSTIGMA_g12124.t1 [Chlamydomonas eustigma]	sp|B2KWH4|ABC1_AJECA	89	6.2e-16	sp|B2KWH4|ABC1_AJECA ABC transporter 1 OS=Ajellomyces capsulatus OX=5037 GN=ABC1 PE=2 SV=1	CE24868	88.6	1.2e-16	KOG0055	Multidrug/pheromone exporter, ABC superfamily	--	--	--	--	--
Isoform0000075	RMZ52838.1	136.3	1.1e-28	RMZ52838.1 hypothetical protein APUTEX25_000957 [Auxenochlorella protothecoides]	sp|Q8RWL6|STY17_ARATH	101.7	9.4e-20	sp|Q8RWL6|STY17_ARATH Serine/threonine-protein kinase STY17 OS=Arabidopsis thaliana OX=3702 GN=STY17 PE=1 SV=1	At4g35780	101.7	1.4e-20	KOG0192	Tyrosine kinase specific for activated (GTP-bound) p21cdc42Hs	--	--	--	--	--
Isoform0000076	PRW56130.1	2738.8	0	PRW56130.1 U5 small nuclear ribonucleo 200 kDa helicase-like [Chlorella sorokiniana]	sp|Q9SYP1|DEXHC_ARATH	2341.6	0	sp|Q9SYP1|DEXHC_ARATH DExH-box ATP-dependent RNA helicase DExH12 OS=Arabidopsis thaliana OX=3702 GN=BRR2A PE=1 SV=1	At1g20960	2341.6	0	KOG0951	RNA helicase BRR2, DEAD-box superfamily	K12854//SNRNP200; pre-mRNA-splicing helicase BRR2 [EC:3.6.4.13]	0	2595.5	cre:CHLRE_17g744147v5	ko03040//Spliceosome//Transcription//Genetic Information Processing
Isoform0000077	KAG9455499.1	394.8	1.7e-106	KAG9455499.1 hypothetical protein H6P81_000007 [Aristolochia fimbriata]	sp|Q3BAI2|YCX91_PHAAO	114.8	1.1e-23	sp|Q3BAI2|YCX91_PHAAO Uncharacterized protein ORF91 OS=Phalaenopsis aphrodite subsp. formosana OX=308872 PE=4 SV=1	--	--	--	--	--	--	--	--	--	--
Isoform0000078	PRW58597.1	471.5	1.4e-129	PRW58597.1 Type I inositol 1,4,5-trisphosphate 5-phosphatase 12 [Chlorella sorokiniana]	sp|O80560|IP5PC_ARATH	188	9.6e-46	sp|O80560|IP5PC_ARATH Type I inositol polyphosphate 5-phosphatase 12 OS=Arabidopsis thaliana OX=3702 GN=IP5P12 PE=1 SV=2	At2g43900	188	1.4e-46	KOG0565	Inositol polyphosphate 5-phosphatase and related proteins	--	--	--	--	--
Isoform0000079	GIL60544.1	434.9	1.5e-118	GIL60544.1 hypothetical protein Vafri_15096 [Volvox africanus]	sp|P76104|RLHA_ECOLI	131	1.4e-28	sp|P76104|RLHA_ECOLI 23S rRNA 5-hydroxycytidine C2501 synthase OS=Escherichia coli (strain K12) OX=83333 GN=rlhA PE=1 SV=2	--	--	--	--	--	--	--	--	--	--
Isoform0000080	KAF7113065.1	858.2	5.5e-246	KAF7113065.1 hypothetical protein RHSIM_RhsimUnG0164500 [Rhododendron simsii]	sp|Q7ZV90|PIF1_DANRE	69.7	3.9e-10	sp|Q7ZV90|PIF1_DANRE ATP-dependent DNA helicase PIF1 OS=Danio rerio OX=7955 GN=pif1 PE=2 SV=1	At3g42100	643.3	1.3e-183	KOG0987	DNA helicase PIF1/RRM3	--	--	--	--	--
Isoform0000081	PSC72780.1	1036.9	8.6e-300	PSC72780.1 chaperone 1 [Micractinium conductrix]	sp|P42730|CLPB1_ARATH	914.1	2.6e-264	sp|P42730|CLPB1_ARATH Chaperone protein ClpB1 OS=Arabidopsis thaliana OX=3702 GN=CLPB1 PE=1 SV=2	At1g74310	914.1	3.9e-265	KOG1051	Chaperone HSP104 and related ATP-dependent Clp proteases	K03695//clpB; ATP-dependent Clp protease ATP-binding subunit ClpB	3.7e-303	1046.2	csl:COCSUDRAFT_12044	--
Isoform0000082	XP_002990534.1	366.3	6.4e-98	XP_002990534.1 uncharacterized protein LOC9631519 [Selaginella moellendorffii]	sp|Q6NXD8|DEN5B_DANRE	65.5	7.2e-09	sp|Q6NXD8|DEN5B_DANRE DENN domain-containing protein 5B OS=Danio rerio OX=7955 GN=dennd5b PE=2 SV=2	Hs21450667	63.2	5.3e-09	KOG2080	Uncharacterized conserved protein, contains DENN and RUN domains	--	--	--	--	--
Isoform0000083	--	--	--	--	--	--	--	--	--	--	--	--	--	--	--	--	--	--
Isoform0000084	XP_017221154.1	206.8	6.5e-50	XP_017221154.1 PREDICTED: uncharacterized protein LOC108197929 [Daucus carota subsp. sativus] [Daucus carota]	--	--	--	--	At2g05640	170.2	3.1e-41	KOG0987	DNA helicase PIF1/RRM3	--	--	--	--	--
Isoform0000085	GAQ80532.1	739.2	3.7e-210	GAQ80532.1 pleiotropic drug resistance protein [Klebsormidium nitens]	sp|Q7PC88|AB31G_ARATH	689.9	7.9e-197	sp|Q7PC88|AB31G_ARATH ABC transporter G family member 31 OS=Arabidopsis thaliana OX=3702 GN=ABCG31 PE=1 SV=1	At2g29940	689.9	1.2e-197	KOG0065	Pleiotropic drug resistance proteins (PDR1-15), ABC superfamily	--	--	--	--	--
Isoform0000086	KAA6426800.1	681.4	9.1e-193	KAA6426800.1 Golgi apparatus 1-like [Trebouxia sp. A1-2]	--	--	--	--	--	--	--	--	--	--	--	--	--	--
Isoform0000087	--	--	--	--	--	--	--	--	--	--	--	--	--	--	--	--	--	--
Isoform0000088	XP_002990534.1	359.8	6.2e-96	XP_002990534.1 uncharacterized protein LOC9631519 [Selaginella moellendorffii]	sp|Q6NXD8|DEN5B_DANRE	65.5	7.3e-09	sp|Q6NXD8|DEN5B_DANRE DENN domain-containing protein 5B OS=Danio rerio OX=7955 GN=dennd5b PE=2 SV=2	Hs21450667	63.2	5.4e-09	KOG2080	Uncharacterized conserved protein, contains DENN and RUN domains	--	--	--	--	--
Isoform0000089	PRW56489.1	2280.8	0	PRW56489.1 ferredoxin-dependent glutamate synthase isoform A [Chlorella sorokiniana]	sp|Q9ZNZ7|GLTB1_ARATH	1843.2	0	sp|Q9ZNZ7|GLTB1_ARATH Ferredoxin-dependent glutamate synthase 1, chloroplastic/mitochondrial OS=Arabidopsis thaliana OX=3702 GN=GLU1 PE=1 SV=3	At5g04140	1843.6	0	KOG0399	Glutamate synthase	K00284//GLU; glutamate synthase (ferredoxin) [EC:1.4.7.1]	0	2190.6	cre:CHLRE_12g514050v5	;ko00910//Nitrogen metabolism//Energy metabolism//Metabolism
Isoform0000090	KAA6419352.1	945.7	2.6e-272	KAA6419352.1 E3 ubiquitin- ligase SHPRH [Trebouxia sp. A1-2]	sp|Q7TPQ3|SHPRH_MOUSE	444.5	5.7e-123	sp|Q7TPQ3|SHPRH_MOUSE E3 ubiquitin-protein ligase SHPRH OS=Mus musculus OX=10090 GN=Shprh PE=1 SV=1	At2g40770	596.3	1.8e-169	KOG0298	DEAD box-containing helicase-like transcription factor/DNA repair protein	K15710//SHPRH; E3 ubiquitin-protein ligase SHPRH [EC:5.6.2.- 2.3.2.27]	1.2e-192	679.1	ppp:112295616	--
Isoform0000091	KAG5559106.1	1014.6	4.4e-293	KAG5559106.1 hypothetical protein RHGRI_008878 [Rhododendron griersonianum]	sp|Q0R4F1|PIF1_XENLA	117.5	1.6e-24	sp|Q0R4F1|PIF1_XENLA ATP-dependent DNA helicase PIF1 OS=Xenopus laevis OX=8355 GN=pif1 PE=2 SV=1	At3g42100	854.4	3.5e-247	KOG0987	DNA helicase PIF1/RRM3	--	--	--	--	--
Isoform0000092	KAG5559106.1	1014.6	4.6e-293	KAG5559106.1 hypothetical protein RHGRI_008878 [Rhododendron griersonianum]	sp|Q0R4F1|PIF1_XENLA	117.5	1.6e-24	sp|Q0R4F1|PIF1_XENLA ATP-dependent DNA helicase PIF1 OS=Xenopus laevis OX=8355 GN=pif1 PE=2 SV=1	At3g42100	851.3	3.1e-246	KOG0987	DNA helicase PIF1/RRM3	--	--	--	--	--
Isoform0000093	BDA42769.1	1587.8	0	BDA42769.1 Alpha-glucan water dikinase, chloroplastic [Coccomyxa sp. Obi]	sp|Q9AWA5|GWD1_SOLTU	780	5.7e-224	sp|Q9AWA5|GWD1_SOLTU Alpha-glucan water dikinase, chloroplastic OS=Solanum tuberosum OX=4113 GN=R1 PE=1 SV=2	--	--	--	--	--	K08244//R1; alpha-glucan, water dikinase [EC:2.7.9.4]	0	1487.6	cre:CHLRE_07g319300v5	--
Isoform0000094	KAG5559106.1	1014.6	4.6e-293	KAG5559106.1 hypothetical protein RHGRI_008878 [Rhododendron griersonianum]	sp|Q0R4F1|PIF1_XENLA	117.5	1.6e-24	sp|Q0R4F1|PIF1_XENLA ATP-dependent DNA helicase PIF1 OS=Xenopus laevis OX=8355 GN=pif1 PE=2 SV=1	At3g42100	854.4	3.6e-247	KOG0987	DNA helicase PIF1/RRM3	--	--	--	--	--
Isoform0000095	XP_015570908.1	94	6.3e-16	XP_015570908.1 uncharacterized protein LOC8287440 isoform X3 [Ricinus communis]	--	--	--	--	At4g11270	84.3	2.3e-15	KOG4155	FOG: WD40 repeat	K24738//WDR7; rabconnectin-3b	1.6e-16	94	rcu:8287440	--
Isoform0000096	XP_005851164.1	1683.7	0	XP_005851164.1 hypothetical protein CHLNCDRAFT_137783 [Chlorella variabilis]	sp|P30182|TOP2_ARATH	1377.5	0	sp|P30182|TOP2_ARATH DNA topoisomerase 2 OS=Arabidopsis thaliana OX=3702 GN=TOP2 PE=2 SV=2	At3g23890	1377.5	0	KOG0355	DNA topoisomerase type II	K03164//TOP2; DNA topoisomerase II [EC:5.6.2.2]	0	1617.1	apro:F751_1302	--
Isoform0000097	KAG9438446.1	374	3.1e-100	KAG9438446.1 hypothetical protein H6P81_021616 [Aristolochia fimbriata]	sp|Q3BAI2|YCX91_PHAAO	114.8	1e-23	sp|Q3BAI2|YCX91_PHAAO Uncharacterized protein ORF91 OS=Phalaenopsis aphrodite subsp. formosana OX=308872 PE=4 SV=1	--	--	--	--	--	--	--	--	--	--
Isoform0000098	PRW60393.1	102.8	1.3e-18	PRW60393.1 type 1 secretion target domain-containing [Chlorella sorokiniana]	--	--	--	--	--	--	--	--	--	--	--	--	--	--
Isoform0000099	PRW56489.1	2276.5	0	PRW56489.1 ferredoxin-dependent glutamate synthase isoform A [Chlorella sorokiniana]	sp|Q9ZNZ7|GLTB1_ARATH	1843.2	0	sp|Q9ZNZ7|GLTB1_ARATH Ferredoxin-dependent glutamate synthase 1, chloroplastic/mitochondrial OS=Arabidopsis thaliana OX=3702 GN=GLU1 PE=1 SV=3	At5g04140	1843.6	0	KOG0399	Glutamate synthase	K00284//GLU; glutamate synthase (ferredoxin) [EC:1.4.7.1]	0	2187.9	cre:CHLRE_12g514050v5	;ko00910//Nitrogen metabolism//Energy metabolism//Metabolism
Isoform0000100	KAA6425831.1	1099.7	0	KAA6425831.1 component of CCR4-NOT transcriptional regulator complex [Trebouxia sp. A1-2]	sp|Q6ZQ08|CNOT1_MOUSE	641.3	3.2e-182	sp|Q6ZQ08|CNOT1_MOUSE CCR4-NOT transcription complex subunit 1 OS=Mus musculus OX=10090 GN=Cnot1 PE=1 SV=2	At1g02080	752.3	1.9e-216	KOG1831	Negative regulator of transcription	K12604//CNOT1; CCR4-NOT transcription complex subunit 1	3.6e-295	1019.6	csl:COCSUDRAFT_47765	ko03018//RNA degradation//Folding, sorting and degradation//Genetic Information Processing
Isoform0000101	BDA44527.1	1961	0	BDA44527.1 Serine/threonine-protein kinase TOR [Coccomyxa sp. Obi]	sp|Q9FR53|TOR_ARATH	1494.9	0	sp|Q9FR53|TOR_ARATH Serine/threonine-protein kinase TOR OS=Arabidopsis thaliana OX=3702 GN=TOR PE=1 SV=1	At1g50030	1402.1	0	KOG0891	DNA-dependent protein kinase	K07203//MTOR; serine/threonine-protein kinase mTOR [EC:2.7.11.1]	0	1946.8	csl:COCSUDRAFT_30586	ko04136//Autophagy - other//Transport and catabolism//Cellular Processes
Isoform0000102	GIL65910.1	326.2	7.4e-86	GIL65910.1 hypothetical protein Vafri_19550 [Volvox africanus]	--	--	--	--	--	--	--	--	--	K20403//TTI1; TELO2-interacting protein 1	2.8e-61	242.7	cre:CHLRE_01g039600v5	--
Isoform0000103	XP_020685520.1	79.3	1.6e-11	XP_020685520.1 uncharacterized protein LOC110101795, partial [Dendrobium catenatum]	--	--	--	--	At4g11270	72.4	8.8e-12	KOG4155	FOG: WD40 repeat	K24738//WDR7; rabconnectin-3b	4.1e-12	79.3	ncol:116246742	--
Isoform0000104	PRW59001.1	969.1	2.2e-279	PRW59001.1 5 -3 exoribonuclease 1 [Chlorella sorokiniana]	sp|P40383|XRN1_SCHPO	345.1	4.7e-93	sp|P40383|XRN1_SCHPO 5'-3' exoribonuclease 1 OS=Schizosaccharomyces pombe (strain 972 / ATCC 24843) OX=284812 GN=exo2 PE=1 SV=1	SPAC17A5.14	345.1	7e-94	KOG2045	5'-3' exonuclease XRN1/KEM1/SEP1 involved in DNA strand exchange and mRNA turnover	K12618//XRN1; 5'-3' exoribonuclease 1 [EC:3.1.13.-]	3.5e-165	587.8	apro:F751_4693	;ko03008//Ribosome biogenesis in eukaryotes//Translation//Genetic Information Processing
Isoform0000105	PSC73315.1	2208.7	0	PSC73315.1 cobalamin-dependent methionine synthase [Micractinium conductrix]	sp|Q9Z2Q4|METH_RAT	1320.8	0	sp|Q9Z2Q4|METH_RAT Methionine synthase OS=Rattus norvegicus OX=10116 GN=Mtr PE=1 SV=1	CE01609_1	387.5	1.2e-106	KOG1579	Homocysteine S-methyltransferase	K00548//metH; 5-methyltetrahydrofolate--homocysteine methyltransferase [EC:2.1.1.13]	0	1951	ota:OT_ostta03g04670	;ko00450//Selenocompound metabolism//Metabolism of other amino acids//Metabolism
Isoform0000106	KAA6417846.1	907.5	7.8e-261	KAA6417846.1 hypothetical protein FRX49_12202 [Trebouxia sp. A1-2]	--	--	--	--	At1g48090	169.5	5.3e-41	KOG1809	Vacuolar protein sorting-associated protein	K19525//VPS13A_C; vacuolar protein sorting-associated protein 13A/C	1.7e-114	419.5	apro:F751_1610	--
Isoform0000107	GAQ80532.1	953.4	1.2e-274	GAQ80532.1 pleiotropic drug resistance protein [Klebsormidium nitens]	sp|Q8GU84|AB48G_ORYSJ	914.4	1.9e-264	sp|Q8GU84|AB48G_ORYSJ ABC transporter G family member 48 OS=Oryza sativa subsp. japonica OX=39947 GN=ABCG48 PE=3 SV=1	At2g29940	893.3	6.8e-259	KOG0065	Pleiotropic drug resistance proteins (PDR1-15), ABC superfamily	--	--	--	--	--
Isoform0000108	KAH7616926.1	295.8	1.1e-76	KAH7616926.1 hypothetical protein NADE_001729 [Chlorella desiccata (nom. nud.)]	--	--	--	--	--	--	--	--	--	--	--	--	--	--
Isoform0000109	KAA6418794.1	364	3.2e-97	KAA6418794.1 eukaryotic translation initiation factor 4G-like [Trebouxia sp. A1-2]	sp|G5CEW6|IF4G_WHEAT	236.1	3e-60	sp|G5CEW6|IF4G_WHEAT Eukaryotic translation initiation factor 4G OS=Triticum aestivum OX=4565 PE=1 SV=1	At3g60240_1	196.1	5.2e-49	KOG0401	Translation initiation factor 4F, ribosome/mRNA-bridging subunit (eIF-4G)	K03260//EIF4G; translation initiation factor 4G	6.7e-92	344.4	csl:COCSUDRAFT_31629	--
Isoform0000110	PRW56489.1	1785	0	PRW56489.1 ferredoxin-dependent glutamate synthase isoform A [Chlorella sorokiniana]	sp|P23225|GLTB_MAIZE	1435.6	0	sp|P23225|GLTB_MAIZE Ferredoxin-dependent glutamate synthase, chloroplastic OS=Zea mays OX=4577 GN=GLSF PE=1 SV=1	At5g04140	1411.4	0	KOG0399	Glutamate synthase	K00284//GLU; glutamate synthase (ferredoxin) [EC:1.4.7.1]	0	1716.8	cre:CHLRE_12g514050v5	;ko00910//Nitrogen metabolism//Energy metabolism//Metabolism
Isoform0000111	--	--	--	--	--	--	--	--	--	--	--	--	--	--	--	--	--	--
Isoform0000112	XP_005651179.1	2535.8	0	XP_005651179.1 clathrin heavy chain [Coccomyxa subellipsoidea C-169]	sp|Q2RBN7|CLH1_ORYSJ	2189.5	0	sp|Q2RBN7|CLH1_ORYSJ Clathrin heavy chain 1 OS=Oryza sativa subsp. japonica OX=39947 GN=Os11g0104900 PE=3 SV=1	At3g11130	2161.7	0	KOG0985	Vesicle coat protein clathrin, heavy chain	K04646//CLTC; clathrin heavy chain	0	2541.5	csl:COCSUDRAFT_52408	ko04144//Endocytosis//Transport and catabolism//Cellular Processes
Isoform0000113	KAA6423750.1	3214.1	0	KAA6423750.1 pre-mRNA-processing-splicing factor 8-like [Trebouxia sp. A1-2]	sp|Q9SSD2|PRP8A_ARATH	3064.2	0	sp|Q9SSD2|PRP8A_ARATH Pre-mRNA-processing-splicing factor 8A OS=Arabidopsis thaliana OX=3702 GN=PRP8A PE=1 SV=1	At1g80070	3064.2	0	KOG1795	U5 snRNP spliceosome subunit	K12856//PRPF8; pre-mRNA-processing factor 8	0	3153.2	cre:CHLRE_01g016050v5	ko03040//Spliceosome//Transcription//Genetic Information Processing
Isoform0000114	KAG9438446.1	374	3e-100	KAG9438446.1 hypothetical protein H6P81_021616 [Aristolochia fimbriata]	sp|Q3BAI2|YCX91_PHAAO	114.8	1e-23	sp|Q3BAI2|YCX91_PHAAO Uncharacterized protein ORF91 OS=Phalaenopsis aphrodite subsp. formosana OX=308872 PE=4 SV=1	--	--	--	--	--	--	--	--	--	--
Isoform0000115	XP_002990534.1	366.3	6.3e-98	XP_002990534.1 uncharacterized protein LOC9631519 [Selaginella moellendorffii]	sp|Q6NXD8|DEN5B_DANRE	65.5	7e-09	sp|Q6NXD8|DEN5B_DANRE DENN domain-containing protein 5B OS=Danio rerio OX=7955 GN=dennd5b PE=2 SV=2	Hs21450667	63.2	5.2e-09	KOG2080	Uncharacterized conserved protein, contains DENN and RUN domains	--	--	--	--	--
Isoform0000116	KAA6428285.1	1706.4	0	KAA6428285.1 type XI myosin heavy chain [Trebouxia sp. A1-2]	sp|F4I460|MYO8_ARATH	1221.8	0	sp|F4I460|MYO8_ARATH Myosin-8 OS=Arabidopsis thaliana OX=3702 GN=XI-B PE=3 SV=1	At1g04160	1200.3	0	KOG0160	Myosin class V heavy chain	K10357//MYO5; myosin V	0	1483.4	cre:CHLRE_16g658650v5	--
Isoform0000117	BDA44152.1	317.4	3.4e-83	BDA44152.1 probable TELO2-interacting protein 1 homolog at C-terminar half [Coccomyxa sp. Obi]	--	--	--	--	--	--	--	--	--	K20403//TTI1; TELO2-interacting protein 1	1.6e-53	216.9	cre:CHLRE_01g039600v5	--
Isoform0000118	GAQ88023.1	65.9	1.8e-07	GAQ88023.1 hypothetical protein KFL_003940140 [Klebsormidium nitens]	--	--	--	--	--	--	--	--	--	--	--	--	--	--
Isoform0000119	KAA6417865.1	919.8	1.5e-264	KAA6417865.1 delta 1-pyrroline-5-carboxylate synthetase [Trebouxia sp. A1-2]	sp|Q96480|P5CS_SOLLC	719.9	6.9e-206	sp|Q96480|P5CS_SOLLC Delta-1-pyrroline-5-carboxylate synthase OS=Solanum lycopersicum OX=4081 GN=PRO2 PE=2 SV=1	At2g39800_2	475.3	4.4e-133	KOG4165	Gamma-glutamyl phosphate reductase	K12657//ALDH18A1; delta-1-pyrroline-5-carboxylate synthetase [EC:2.7.2.11 1.2.1.41]	2.1e-207	728	nau:109233261	;ko00330//Arginine and proline metabolism//Amino acid metabolism//Metabolism
Isoform0000120	BDA47644.1	1100.5	0	BDA47644.1 probable histone acetyltransferase HAC1 [Coccomyxa sp. Obi]	sp|Q9FWQ5|HAC12_ARATH	684.9	2.4e-195	sp|Q9FWQ5|HAC12_ARATH Histone acetyltransferase HAC12 OS=Arabidopsis thaliana OX=3702 GN=HAC12 PE=3 SV=2	At1g16710	684.9	3.7e-196	KOG1778	CREB binding protein/P300 and related TAZ Zn-finger proteins	K04498//EP300; E1A/CREB-binding protein [EC:2.3.1.48]	5.8e-298	1028.9	cre:CHLRE_03g189650v5	--
Isoform0000121	BDA51313.1	484.2	2.1e-133	BDA51313.1 probable peroxisomal-coenzyme A synthetase at N-terminal half [Coccomyxa sp. Obi]	sp|O74976|FAT2_SCHPO	90.1	2.7e-16	sp|O74976|FAT2_SCHPO Putative peroxisomal-coenzyme A synthetase OS=Schizosaccharomyces pombe (strain 972 / ATCC 24843) OX=284812 GN=SPCC1827.03c PE=1 SV=1	SPCC1827.03c	90.1	4e-17	KOG1176	Acyl-CoA synthetase	--	--	--	--	--
Isoform0000122	KAA6416968.1	158.3	2.6e-35	KAA6416968.1 serine threonine- kinase DCLK3-like [Trebouxia sp. A1-2]	sp|Q2QSL4|CDKF2_ORYSJ	73.2	3.4e-11	sp|Q2QSL4|CDKF2_ORYSJ Putative cyclin-dependent kinase F-2 OS=Oryza sativa subsp. japonica OX=39947 GN=CDKF-2 PE=3 SV=1	7295638	70.9	2.5e-11	KOG0603	Ribosomal protein S6 kinase	K08866//TTK; serine/threonine-protein kinase TTK/MPS1 [EC:2.7.12.1]	7.5e-11	75.1	ota:OT_ostta05g02220	--
Isoform0000123	CAD7702900.1	879.4	2.2e-252	CAD7702900.1 unnamed protein product [Ostreobium quekettii]	sp|Q7XWP1|CPSF1_ORYSJ	533.1	1.2e-149	sp|Q7XWP1|CPSF1_ORYSJ Probable cleavage and polyadenylation specificity factor subunit 1 OS=Oryza sativa subsp. japonica OX=39947 GN=Os04g0252200 PE=3 SV=2	At5g51660	488.8	3.9e-137	KOG1896	mRNA cleavage and polyadenylation factor II complex, subunit CFT1 (CPSF subunit)	K14401//CPSF1; cleavage and polyadenylation specificity factor subunit 1	3.1e-158	564.7	ppp:112288256	ko03015//mRNA surveillance pathway//Translation//Genetic Information Processing
Isoform0000124	GAX74019.1	1038.9	2.2e-300	GAX74019.1 hypothetical protein CEUSTIGMA_g1469.t1 [Chlamydomonas eustigma]	sp|P15398|RPA1_SCHPO	747.3	4e-214	sp|P15398|RPA1_SCHPO DNA-directed RNA polymerase I subunit rpa1 OS=Schizosaccharomyces pombe (strain 972 / ATCC 24843) OX=284812 GN=rpa1 PE=1 SV=2	SPBC4C3.05c	747.3	6e-215	KOG0262	RNA polymerase I, large subunit	K02999//RPA1; DNA-directed RNA polymerase I subunit RPA1 [EC:2.7.7.6]	1.2e-279	968	csl:COCSUDRAFT_30489	ko03020//RNA polymerase//Transcription//Genetic Information Processing
Isoform0000125	BDA41378.1	317	4.4e-83	BDA41378.1 probable suppression of tumorigenicity 5 protein at C-terminar half [Coccomyxa sp. Obi]	sp|Q6NXD8|DEN5B_DANRE	65.5	7e-09	sp|Q6NXD8|DEN5B_DANRE DENN domain-containing protein 5B OS=Danio rerio OX=7955 GN=dennd5b PE=2 SV=2	Hs21450667	63.2	5.2e-09	KOG2080	Uncharacterized conserved protein, contains DENN and RUN domains	--	--	--	--	--
Isoform0000126	BDA45791.1	674.9	8.2e-191	BDA45791.1 probable Kinesin-like protein KIFC3 at C-terminar half [Coccomyxa sp. Obi]	sp|B9FAF3|KN14E_ORYSJ	326.6	1.7e-87	sp|B9FAF3|KN14E_ORYSJ Kinesin-like protein KIN-14E OS=Oryza sativa subsp. japonica OX=39947 GN=KIN14E PE=2 SV=1	At1g72250	303.1	3e-81	KOG0239	Kinesin (KAR3 subfamily)	K10406//KIFC2_3; kinesin family member C2/C3	1.6e-90	339.7	egt:105964940	--
Isoform0000127	--	--	--	--	--	--	--	--	--	--	--	--	--	--	--	--	--	--
Isoform0000128	BDA41548.1	300.8	3.2e-78	BDA41548.1 hypothetical protein COCOBI_02-3290 [Coccomyxa sp. Obi]	--	--	--	--	--	--	--	--	--	--	--	--	--	--
Isoform0000129	RMZ52838.1	189.9	8.1e-45	RMZ52838.1 hypothetical protein APUTEX25_000957 [Auxenochlorella protothecoides]	sp|Q8RWL6|STY17_ARATH	131.3	1e-28	sp|Q8RWL6|STY17_ARATH Serine/threonine-protein kinase STY17 OS=Arabidopsis thaliana OX=3702 GN=STY17 PE=1 SV=1	At4g35780	131.3	1.6e-29	KOG0192	Tyrosine kinase specific for activated (GTP-bound) p21cdc42Hs	--	--	--	--	--
Isoform0000130	PRW60393.1	102.8	1.3e-18	PRW60393.1 type 1 secretion target domain-containing [Chlorella sorokiniana]	--	--	--	--	--	--	--	--	--	--	--	--	--	--
Isoform0000131	--	--	--	--	--	--	--	--	--	--	--	--	--	--	--	--	--	--
Isoform0000132	PRW59980.1	1471.4	0	PRW59980.1 CCR4-NOT transcription complex subunit 1 isoform X2 [Chlorella sorokiniana]	sp|Q6ZQ08|CNOT1_MOUSE	927.9	1.6e-268	sp|Q6ZQ08|CNOT1_MOUSE CCR4-NOT transcription complex subunit 1 OS=Mus musculus OX=10090 GN=Cnot1 PE=1 SV=2	At1g02080	1097	0	KOG1831	Negative regulator of transcription	K12604//CNOT1; CCR4-NOT transcription complex subunit 1	0	1350.9	csl:COCSUDRAFT_47765	ko03018//RNA degradation//Folding, sorting and degradation//Genetic Information Processing
Isoform0000133	GAQ88011.1	357.5	2.8e-95	GAQ88011.1 hypothetical protein KFL_003940020 [Klebsormidium nitens]	sp|P02789|TRFE_CHICK	164.9	8.1e-39	sp|P02789|TRFE_CHICK Ovotransferrin OS=Gallus gallus OX=9031 PE=1 SV=2	--	--	--	--	--	K06569//MFI2; melanoma-associated antigen p97	2.3e-49	203	mng:MNEG_1054	--
Isoform0000134	BDA46428.1	298.1	2.1e-77	BDA46428.1 probable Sentrin-specific protease 7 at N-terminal half [Coccomyxa sp. Obi]	sp|Q0WKV8|ULP2A_ARATH	174.9	8e-42	sp|Q0WKV8|ULP2A_ARATH Probable ubiquitin-like-specific protease 2A OS=Arabidopsis thaliana OX=3702 GN=ULP2A PE=2 SV=2	At4g33620	143.7	3e-33	KOG0779	Protease, Ulp1 family	K16287//ULP1C_D; ubiquitin-like-specific protease 1C/D [EC:3.4.22.68]	7.5e-48	198	ppp:112294775	--
Isoform0000135	KAG5559106.1	1014.6	4.3e-293	KAG5559106.1 hypothetical protein RHGRI_008878 [Rhododendron griersonianum]	sp|Q0R4F1|PIF1_XENLA	117.5	1.5e-24	sp|Q0R4F1|PIF1_XENLA ATP-dependent DNA helicase PIF1 OS=Xenopus laevis OX=8355 GN=pif1 PE=2 SV=1	At3g42100	851.3	2.9e-246	KOG0987	DNA helicase PIF1/RRM3	--	--	--	--	--
Isoform0000136	KAH9531540.1	890.2	1.2e-255	KAH9531540.1 hypothetical protein CY35_19G044000 [Sphagnum magellanicum]	sp|Q0R4F1|PIF1_XENLA	117.5	1.5e-24	sp|Q0R4F1|PIF1_XENLA ATP-dependent DNA helicase PIF1 OS=Xenopus laevis OX=8355 GN=pif1 PE=2 SV=1	At1g54430	745.3	2.2e-214	KOG0987	DNA helicase PIF1/RRM3	--	--	--	--	--
Isoform0000137	PRW56489.1	2279.2	0	PRW56489.1 ferredoxin-dependent glutamate synthase isoform A [Chlorella sorokiniana]	sp|Q9ZNZ7|GLTB1_ARATH	1843.9	0	sp|Q9ZNZ7|GLTB1_ARATH Ferredoxin-dependent glutamate synthase 1, chloroplastic/mitochondrial OS=Arabidopsis thaliana OX=3702 GN=GLU1 PE=1 SV=3	At5g04140	1843.9	0	KOG0399	Glutamate synthase	K00284//GLU; glutamate synthase (ferredoxin) [EC:1.4.7.1]	0	2189.1	cre:CHLRE_12g514050v5	;ko00910//Nitrogen metabolism//Energy metabolism//Metabolism
Isoform0000138	KAA6418794.1	364	3.1e-97	KAA6418794.1 eukaryotic translation initiation factor 4G-like [Trebouxia sp. A1-2]	sp|G5CEW6|IF4G_WHEAT	236.1	2.9e-60	sp|G5CEW6|IF4G_WHEAT Eukaryotic translation initiation factor 4G OS=Triticum aestivum OX=4565 PE=1 SV=1	At3g60240_1	196.1	5.1e-49	KOG0401	Translation initiation factor 4F, ribosome/mRNA-bridging subunit (eIF-4G)	K03260//EIF4G; translation initiation factor 4G	6.5e-92	344.4	csl:COCSUDRAFT_31629	--
Isoform0000139	XP_005651772.1	1379.8	0	XP_005651772.1 beta and beta-prime subunits of DNA dependent RNA-polymerase [Coccomyxa subellipsoidea C-169]	sp|P18616|NRPB1_ARATH	1223.4	0	sp|P18616|NRPB1_ARATH DNA-directed RNA polymerase II subunit RPB1 OS=Arabidopsis thaliana OX=3702 GN=NRPB1 PE=1 SV=3	At4g35800	1223.4	0	KOG0260	RNA polymerase II, large subunit	K03006//RPB1; DNA-directed RNA polymerase II subunit RPB1 [EC:2.7.7.6]	0	1379.8	csl:COCSUDRAFT_26599	ko03020//RNA polymerase//Transcription//Genetic Information Processing
Isoform0000140	CAB1108085.1	392.5	7.9e-106	CAB1108085.1 unnamed protein product, partial [Ectocarpus sp. CCAP 1310/34]	sp|Q05118|PO23_POPJA	74.3	1.5e-11	sp|Q05118|PO23_POPJA Retrovirus-related Pol polyprotein from type-1 retrotransposable element R2 (Fragment) OS=Popillia japonica OX=7064 PE=4 SV=1	CE01382	132.9	5.2e-30	KOG1075	FOG: Reverse transcriptase	--	--	--	--	--
Isoform0000141	KAH7617323.1	867.5	8.6e-249	KAH7617323.1 putative ABC transporter B family member 19 [Chlorella desiccata (nom. nud.)]	sp|Q9FWX7|AB11B_ARATH	664.5	3.4e-189	sp|Q9FWX7|AB11B_ARATH ABC transporter B family member 11 OS=Arabidopsis thaliana OX=3702 GN=ABCB11 PE=2 SV=1	At1g02520	664.5	5e-190	KOG0055	Multidrug/pheromone exporter, ABC superfamily	K05658//ABCB1; ATP-binding cassette, subfamily B (MDR/TAP), member 1 [EC:7.6.2.2]	7.6e-242	842.4	apro:F751_1263	ko02010//ABC transporters//Membrane transport//Environmental Information Processing
Isoform0000142	BDA42769.1	1587.8	0	BDA42769.1 Alpha-glucan water dikinase, chloroplastic [Coccomyxa sp. Obi]	sp|Q9AWA5|GWD1_SOLTU	780	5.4e-224	sp|Q9AWA5|GWD1_SOLTU Alpha-glucan water dikinase, chloroplastic OS=Solanum tuberosum OX=4113 GN=R1 PE=1 SV=2	--	--	--	--	--	K08244//R1; alpha-glucan, water dikinase [EC:2.7.9.4]	0	1487.6	cre:CHLRE_07g319300v5	--
Isoform0000143	--	--	--	--	--	--	--	--	--	--	--	--	--	--	--	--	--	--
Isoform0000144	PRW59001.1	873.6	1.2e-250	PRW59001.1 5 -3 exoribonuclease 1 [Chlorella sorokiniana]	sp|P40383|XRN1_SCHPO	310.5	1.2e-82	sp|P40383|XRN1_SCHPO 5'-3' exoribonuclease 1 OS=Schizosaccharomyces pombe (strain 972 / ATCC 24843) OX=284812 GN=exo2 PE=1 SV=1	SPAC17A5.14	310.5	1.8e-83	KOG2045	5'-3' exonuclease XRN1/KEM1/SEP1 involved in DNA strand exchange and mRNA turnover	K12618//XRN1; 5'-3' exoribonuclease 1 [EC:3.1.13.-]	3.2e-139	501.5	apro:F751_4693	;ko03008//Ribosome biogenesis in eukaryotes//Translation//Genetic Information Processing
Isoform0000145	XP_005651786.1	75.9	1.7e-10	XP_005651786.1 hypothetical protein COCSUDRAFT_52106 [Coccomyxa subellipsoidea C-169]	--	--	--	--	--	--	--	--	--	--	--	--	--	--
Isoform0000146	BDA48645.1	253.1	7.7e-64	BDA48645.1 hypothetical protein COCOBI_12-3260 [Coccomyxa sp. Obi]	--	--	--	--	--	--	--	--	--	--	--	--	--	--
Isoform0000147	PRW33648.1	1026.2	1.4e-296	PRW33648.1 peptidase U32 [Chlorella sorokiniana]	sp|O32034|YRRO_BACSU	188	9.2e-46	sp|O32034|YRRO_BACSU Uncharacterized protease YrrO OS=Bacillus subtilis (strain 168) OX=224308 GN=yrrO PE=3 SV=1	--	--	--	--	--	--	--	--	--	--
Isoform0000148	GAQ88011.1	357.5	2.9e-95	GAQ88011.1 hypothetical protein KFL_003940020 [Klebsormidium nitens]	sp|P02789|TRFE_CHICK	164.9	8.3e-39	sp|P02789|TRFE_CHICK Ovotransferrin OS=Gallus gallus OX=9031 PE=1 SV=2	--	--	--	--	--	K06569//MFI2; melanoma-associated antigen p97	2.3e-49	203	mng:MNEG_1054	--
Isoform0000149	GAQ80532.1	953.4	1.2e-274	GAQ80532.1 pleiotropic drug resistance protein [Klebsormidium nitens]	sp|Q8GU84|AB48G_ORYSJ	914.4	1.8e-264	sp|Q8GU84|AB48G_ORYSJ ABC transporter G family member 48 OS=Oryza sativa subsp. japonica OX=39947 GN=ABCG48 PE=3 SV=1	At2g29940	893.3	6.6e-259	KOG0065	Pleiotropic drug resistance proteins (PDR1-15), ABC superfamily	--	--	--	--	--
Isoform0000150	PRW61565.1	2293.8	0	PRW61565.1 cobalamin-dependent methionine synthase [Chlorella sorokiniana]	sp|Q9Z2Q4|METH_RAT	1473.4	0	sp|Q9Z2Q4|METH_RAT Methionine synthase OS=Rattus norvegicus OX=10116 GN=Mtr PE=1 SV=1	CE01609_1	387.5	1.2e-106	KOG1579	Homocysteine S-methyltransferase	K00548//metH; 5-methyltetrahydrofolate--homocysteine methyltransferase [EC:2.1.1.13]	0	2018	ota:OT_ostta03g04670	;ko00450//Selenocompound metabolism//Metabolism of other amino acids//Metabolism
Isoform0000151	GBF87685.1	212.2	1.5e-51	GBF87685.1 hypothetical protein Rsub_00396 [Raphidocelis subcapitata]	--	--	--	--	--	--	--	--	--	K05665//ABCC1; ATP-binding cassette, subfamily C (CFTR/MRP), member 1 [EC:7.6.2.3]	2.4e-46	193	mng:MNEG_6300	ko02010//ABC transporters//Membrane transport//Environmental Information Processing
Isoform0000152	XP_005651179.1	2428.3	0	XP_005651179.1 clathrin heavy chain [Coccomyxa subellipsoidea C-169]	sp|Q2RBN7|CLH1_ORYSJ	2095.9	0	sp|Q2RBN7|CLH1_ORYSJ Clathrin heavy chain 1 OS=Oryza sativa subsp. japonica OX=39947 GN=Os11g0104900 PE=3 SV=1	At3g11130	2064.3	0	KOG0985	Vesicle coat protein clathrin, heavy chain	K04646//CLTC; clathrin heavy chain	0	2434.1	csl:COCSUDRAFT_52408	ko04144//Endocytosis//Transport and catabolism//Cellular Processes
Isoform0000153	XP_005851164.1	1683.7	0	XP_005851164.1 hypothetical protein CHLNCDRAFT_137783 [Chlorella variabilis]	sp|P30182|TOP2_ARATH	1377.5	0	sp|P30182|TOP2_ARATH DNA topoisomerase 2 OS=Arabidopsis thaliana OX=3702 GN=TOP2 PE=2 SV=2	At3g23890	1377.5	0	KOG0355	DNA topoisomerase type II	K03164//TOP2; DNA topoisomerase II [EC:5.6.2.2]	0	1617.1	apro:F751_1302	--
Isoform0000154	PRW58100.1	1773.8	0	PRW58100.1 DNA-directed RNA polymerase III largest subunit [Chlorella sorokiniana]	sp|Q86AQ5|RPC1_DICDI	1330.9	0	sp|Q86AQ5|RPC1_DICDI DNA-directed RNA polymerase III subunit rpc1 OS=Dictyostelium discoideum OX=44689 GN=polr3a PE=3 SV=1	YOR116c	1316.6	0	KOG0261	RNA polymerase III, large subunit	K03018//RPC1; DNA-directed RNA polymerase III subunit RPC1 [EC:2.7.7.6]	0	1724.1	cre:CHLRE_03g165750v5	ko03020//RNA polymerase//Transcription//Genetic Information Processing
Isoform0000155	BDA46898.1	124.4	4e-25	BDA46898.1 probable sucrose-phosphate synthase 1 [Coccomyxa sp. Obi]	sp|A2WYE9|SPSA1_ORYSI	108.2	9e-22	sp|A2WYE9|SPSA1_ORYSI Probable sucrose-phosphate synthase 1 OS=Oryza sativa subsp. indica OX=39946 GN=SPS1 PE=2 SV=2	At1g04920	102.1	9.7e-21	KOG0853	Glycosyltransferase	K00696//E2.4.1.14; sucrose-phosphate synthase [EC:2.4.1.14]	6.2e-23	115.2	csl:COCSUDRAFT_48006	;ko00500//Starch and sucrose metabolism//Carbohydrate metabolism//Metabolism
Isoform0000156	KAG5559106.1	1015.4	2.5e-293	KAG5559106.1 hypothetical protein RHGRI_008878 [Rhododendron griersonianum]	sp|Q0R4F1|PIF1_XENLA	116.3	3.4e-24	sp|Q0R4F1|PIF1_XENLA ATP-dependent DNA helicase PIF1 OS=Xenopus laevis OX=8355 GN=pif1 PE=2 SV=1	At3g42100	855.9	1.2e-247	KOG0987	DNA helicase PIF1/RRM3	--	--	--	--	--
Isoform0000157	BDA49757.1	564.7	1.2e-157	BDA49757.1 Uncharacterized protease YrrO at N-terminal half [Coccomyxa sp. Obi]	sp|O32034|YRRO_BACSU	188	9.2e-46	sp|O32034|YRRO_BACSU Uncharacterized protease YrrO OS=Bacillus subtilis (strain 168) OX=224308 GN=yrrO PE=3 SV=1	--	--	--	--	--	--	--	--	--	--
Isoform0000158	KAH7622588.1	1416.7	0	KAH7622588.1 putative Sodium/potassium-transporting ATPase subunit alpha-B [Chlorella desiccata (nom. nud.)]	sp|P09572|AT1A1_CHICK	738.4	1.7e-211	sp|P09572|AT1A1_CHICK Sodium/potassium-transporting ATPase subunit alpha-1 OS=Gallus gallus OX=9031 GN=ATP1A1 PE=2 SV=1	Hs21361181	733	1.1e-210	KOG0203	Na+/K+ ATPase, alpha subunit	K01539//ATP1A; sodium/potassium-transporting ATPase subunit alpha [EC:7.2.2.13]	0	1185.6	ota:OT_ostta01g00890	--
Isoform0000159	PSC68918.1	2094.3	0	PSC68918.1 glutamate synthase 1 [NADH] chloroplastic isoform X1 [Micractinium conductrix]	sp|Q0JKD0|GLT1_ORYSJ	1792.7	0	sp|Q0JKD0|GLT1_ORYSJ Glutamate synthase 1 [NADH], chloroplastic OS=Oryza sativa subsp. japonica OX=39947 GN=Os01g0681900 PE=2 SV=1	At5g53460	1778.5	0	KOG0399	Glutamate synthase	K00264//GLT1; glutamate synthase (NADH) [EC:1.4.1.14]	0	2060.4	apro:F751_6615	;ko00910//Nitrogen metabolism//Energy metabolism//Metabolism
Isoform0000160	BDA44033.1	1881.7	0	BDA44033.1 magnesium-chelatase subunit H [Coccomyxa sp. Obi]	sp|O50314|BCHH_CHLP8	817	4e-235	sp|O50314|BCHH_CHLP8 Magnesium-chelatase subunit H OS=Chlorobaculum parvum (strain NCIB 8327) OX=517417 GN=bchH PE=3 SV=2	--	--	--	--	--	K03403//chlH; magnesium chelatase subunit H [EC:6.6.1.1]	0	1717.6	csl:COCSUDRAFT_12706	;ko00860//Porphyrin metabolism//Metabolism of cofactors and vitamins//Metabolism
Isoform0000161	XP_005650127.1	741.1	9.2e-211	XP_005650127.1 P-loop containing nucleoside triphosphate hydrolase protein [Coccomyxa subellipsoidea C-169]	sp|Q9C813|DEAHD_ARATH	544.7	3.8e-153	sp|Q9C813|DEAHD_ARATH ATP-dependent RNA helicase DEAH13 OS=Arabidopsis thaliana OX=3702 GN=FAS4 PE=2 SV=1	At1g33390	544.7	5.8e-154	KOG0926	DEAH-box RNA helicase	K14780//DHX37; ATP-dependent RNA helicase DHX37/DHR1 [EC:3.6.4.13]	1.5e-213	748.4	csl:COCSUDRAFT_65316	--
Isoform0000162	KAG5559106.1	1014.6	4.3e-293	KAG5559106.1 hypothetical protein RHGRI_008878 [Rhododendron griersonianum]	sp|Q0R4F1|PIF1_XENLA	117.5	1.5e-24	sp|Q0R4F1|PIF1_XENLA ATP-dependent DNA helicase PIF1 OS=Xenopus laevis OX=8355 GN=pif1 PE=2 SV=1	At3g42100	854.4	3.4e-247	KOG0987	DNA helicase PIF1/RRM3	--	--	--	--	--
Isoform0000163	PRW56489.1	1806.2	0	PRW56489.1 ferredoxin-dependent glutamate synthase isoform A [Chlorella sorokiniana]	sp|Q9ZNZ7|GLTB1_ARATH	1470.7	0	sp|Q9ZNZ7|GLTB1_ARATH Ferredoxin-dependent glutamate synthase 1, chloroplastic/mitochondrial OS=Arabidopsis thaliana OX=3702 GN=GLU1 PE=1 SV=3	At5g04140	1470.7	0	KOG0399	Glutamate synthase	K00284//GLU; glutamate synthase (ferredoxin) [EC:1.4.7.1]	0	1790.8	csl:COCSUDRAFT_22625	;ko00910//Nitrogen metabolism//Energy metabolism//Metabolism
Isoform0000164	BDA49675.1	370.5	3.2e-99	BDA49675.1 probable eukaryotic translation initiation factor 4 gamma 1 [Coccomyxa sp. Obi]	sp|G5CEW6|IF4G_WHEAT	223.4	2e-56	sp|G5CEW6|IF4G_WHEAT Eukaryotic translation initiation factor 4G OS=Triticum aestivum OX=4565 PE=1 SV=1	At3g60240_1	196.4	3.8e-49	KOG0401	Translation initiation factor 4F, ribosome/mRNA-bridging subunit (eIF-4G)	K03260//EIF4G; translation initiation factor 4G	6.4e-92	344.4	csl:COCSUDRAFT_31629	--
Isoform0000165	BDA49675.1	324.3	2.6e-85	BDA49675.1 probable eukaryotic translation initiation factor 4 gamma 1 [Coccomyxa sp. Obi]	sp|G5CEW6|IF4G_WHEAT	222.2	4.3e-56	sp|G5CEW6|IF4G_WHEAT Eukaryotic translation initiation factor 4G OS=Triticum aestivum OX=4565 PE=1 SV=1	At3g60240_1	205.3	8.1e-52	KOG0401	Translation initiation factor 4F, ribosome/mRNA-bridging subunit (eIF-4G)	K03260//EIF4G; translation initiation factor 4G	3e-78	298.9	csl:COCSUDRAFT_31629	--
Isoform0000166	PSC69905.1	837.4	9.4e-240	PSC69905.1 SNF2 family chromodomain-helicase isoform A [Micractinium conductrix]	sp|B5DE69|CHD8_XENTR	518.5	2.9e-145	sp|B5DE69|CHD8_XENTR Chromodomain-helicase-DNA-binding protein 8 OS=Xenopus tropicalis OX=8364 GN=chd8 PE=2 SV=2	Hs22047966	514.6	6.4e-145	KOG0384	Chromodomain-helicase DNA-binding protein	--	--	--	--	--
Isoform0000167	KAH9531540.1	937.2	8.6e-270	KAH9531540.1 hypothetical protein CY35_19G044000 [Sphagnum magellanicum]	sp|Q0R4F1|PIF1_XENLA	120.6	1.8e-25	sp|Q0R4F1|PIF1_XENLA ATP-dependent DNA helicase PIF1 OS=Xenopus laevis OX=8355 GN=pif1 PE=2 SV=1	At3g13250	791.2	3.5e-228	KOG0987	DNA helicase PIF1/RRM3	--	--	--	--	--
Isoform0000168	--	--	--	--	--	--	--	--	--	--	--	--	--	--	--	--	--	--
Isoform0000169	BDA47513.1	1328.9	0	BDA47513.1 Chromodomain-helicase-DNA-binding protein 2 [Coccomyxa sp. Obi]	sp|F4IV99|CHR5_ARATH	925.2	1e-267	sp|F4IV99|CHR5_ARATH Protein CHROMATIN REMODELING 5 OS=Arabidopsis thaliana OX=3702 GN=CHR5 PE=1 SV=1	At2g13370	905.6	1.3e-262	KOG0384	Chromodomain-helicase DNA-binding protein	K11367//CHD1; chromodomain-helicase-DNA-binding protein 1 [EC:5.6.2.-]	2.9e-286	989.9	apro:F751_3442	--
Isoform0000170	KAG5559106.1	1014.6	4.3e-293	KAG5559106.1 hypothetical protein RHGRI_008878 [Rhododendron griersonianum]	sp|Q0R4F1|PIF1_XENLA	117.5	1.5e-24	sp|Q0R4F1|PIF1_XENLA ATP-dependent DNA helicase PIF1 OS=Xenopus laevis OX=8355 GN=pif1 PE=2 SV=1	At3g42100	851.3	2.9e-246	KOG0987	DNA helicase PIF1/RRM3	--	--	--	--	--
Isoform0000171	PRW57649.1	2275.7	0	PRW57649.1 magnesium chelatase subunit H [Chlorella sorokiniana]	sp|B8ANF1|CHLH_ORYSI	1882.8	0	sp|B8ANF1|CHLH_ORYSI Magnesium-chelatase subunit ChlH, chloroplastic OS=Oryza sativa subsp. indica OX=39946 GN=CHLH PE=3 SV=1	--	--	--	--	--	K03403//chlH; magnesium chelatase subunit H [EC:6.6.1.1]	0	2270	vcn:VOLCADRAFT_76537	;ko00860//Porphyrin metabolism//Metabolism of cofactors and vitamins//Metabolism
Isoform0000172	PRW56130.1	2529.6	0	PRW56130.1 U5 small nuclear ribonucleo 200 kDa helicase-like [Chlorella sorokiniana]	sp|Q9SYP1|DEXHC_ARATH	2182.1	0	sp|Q9SYP1|DEXHC_ARATH DExH-box ATP-dependent RNA helicase DExH12 OS=Arabidopsis thaliana OX=3702 GN=BRR2A PE=1 SV=1	At1g20960	2182.1	0	KOG0951	RNA helicase BRR2, DEAD-box superfamily	K12854//SNRNP200; pre-mRNA-splicing helicase BRR2 [EC:3.6.4.13]	0	2387.8	cre:CHLRE_17g744147v5	ko03040//Spliceosome//Transcription//Genetic Information Processing
Isoform0000173	GAQ84082.1	793.1	2e-226	GAQ84082.1 ATP-binding cassette transporter [Klebsormidium nitens]	sp|Q7PC87|AB34G_ARATH	706.4	7.6e-202	sp|Q7PC87|AB34G_ARATH ABC transporter G family member 34 OS=Arabidopsis thaliana OX=3702 GN=ABCG34 PE=2 SV=1	At2g36380	705.7	1.9e-202	KOG0065	Pleiotropic drug resistance proteins (PDR1-15), ABC superfamily	--	--	--	--	--
Isoform0000174	GAQ88023.1	79.7	1.1e-11	GAQ88023.1 hypothetical protein KFL_003940140 [Klebsormidium nitens]	--	--	--	--	--	--	--	--	--	--	--	--	--	--
Isoform0000175	BDA48776.1	594.7	1e-166	BDA48776.1 probable beta-Ala-His dipeptidase at C-terminar half [Coccomyxa sp. Obi]	sp|Q8BUG2|CNDP1_MOUSE	183.7	1.7e-44	sp|Q8BUG2|CNDP1_MOUSE Beta-Ala-His dipeptidase OS=Mus musculus OX=10090 GN=Cndp1 PE=2 SV=1	7302222	199.5	4.5e-50	KOG2276	Metalloexopeptidases	K14262//DUG2; di- and tripeptidase [EC:3.4.-.-]	5.3e-139	500.7	apro:F751_6327	--
Isoform0000176	KAH7622588.1	1416.7	0	KAH7622588.1 putative Sodium/potassium-transporting ATPase subunit alpha-B [Chlorella desiccata (nom. nud.)]	sp|P09572|AT1A1_CHICK	738.4	1.8e-211	sp|P09572|AT1A1_CHICK Sodium/potassium-transporting ATPase subunit alpha-1 OS=Gallus gallus OX=9031 GN=ATP1A1 PE=2 SV=1	Hs21361181	733	1.1e-210	KOG0203	Na+/K+ ATPase, alpha subunit	K01539//ATP1A; sodium/potassium-transporting ATPase subunit alpha [EC:7.2.2.13]	0	1185.6	ota:OT_ostta01g00890	--
Isoform0000177	BDA48109.1	99.8	1e-17	BDA48109.1 probable GRB10-interacting GYF protein 2 at N-terminal half [Coccomyxa sp. Obi]	--	--	--	--	--	--	--	--	--	K18730//GIGYF; PERQ amino acid-rich with GYF domain-containing protein	1.6e-10	73.9	ota:OT_ostta09g03850	--
Isoform0000178	PRW58100.1	1773.8	0	PRW58100.1 DNA-directed RNA polymerase III largest subunit [Chlorella sorokiniana]	sp|Q86AQ5|RPC1_DICDI	1330.9	0	sp|Q86AQ5|RPC1_DICDI DNA-directed RNA polymerase III subunit rpc1 OS=Dictyostelium discoideum OX=44689 GN=polr3a PE=3 SV=1	YOR116c	1316.6	0	KOG0261	RNA polymerase III, large subunit	K03018//RPC1; DNA-directed RNA polymerase III subunit RPC1 [EC:2.7.7.6]	0	1724.1	cre:CHLRE_03g165750v5	ko03020//RNA polymerase//Transcription//Genetic Information Processing
Isoform0000179	CAB1110456.1	298.5	1.5e-77	CAB1110456.1 unnamed protein product [Ectocarpus sp. CCAP 1310/34]	sp|Q05118|PO23_POPJA	68.9	6.1e-10	sp|Q05118|PO23_POPJA Retrovirus-related Pol polyprotein from type-1 retrotransposable element R2 (Fragment) OS=Popillia japonica OX=7064 PE=4 SV=1	CE24479	121.7	1.2e-26	KOG1075	FOG: Reverse transcriptase	--	--	--	--	--
Isoform0000180	PRW20816.1	861.3	6e-247	PRW20816.1 Serine protease ABC transporter B family tagA [Chlorella sorokiniana]	sp|P29141|SUBV_BACSU	76.6	2.9e-12	sp|P29141|SUBV_BACSU Minor extracellular protease vpr OS=Bacillus subtilis (strain 168) OX=224308 GN=vpr PE=1 SV=1	--	--	--	--	--	--	--	--	--	--
Isoform0000181	BDA48045.1	1267.3	0	BDA48045.1 probable Brefeldin A-inhibited guanine nucleotide-exchange protein [Coccomyxa sp. Obi]	sp|Q9LZX8|BIG2_ARATH	880.9	2.2e-254	sp|Q9LZX8|BIG2_ARATH Brefeldin A-inhibited guanine nucleotide-exchange protein 2 OS=Arabidopsis thaliana OX=3702 GN=BIG2 PE=2 SV=1	At3g60860	880.9	3.3e-255	KOG0929	Guanine nucleotide exchange factor	K18442//ARFGEF; brefeldin A-inhibited guanine nucleotide-exchange protein	0	1222.2	csl:COCSUDRAFT_26655	ko04144//Endocytosis//Transport and catabolism//Cellular Processes
Isoform0000182	KAA6418794.1	364	3e-97	KAA6418794.1 eukaryotic translation initiation factor 4G-like [Trebouxia sp. A1-2]	sp|G5CEW6|IF4G_WHEAT	236.1	2.9e-60	sp|G5CEW6|IF4G_WHEAT Eukaryotic translation initiation factor 4G OS=Triticum aestivum OX=4565 PE=1 SV=1	At3g60240_1	196.1	4.9e-49	KOG0401	Translation initiation factor 4F, ribosome/mRNA-bridging subunit (eIF-4G)	K03260//EIF4G; translation initiation factor 4G	6.3e-92	344.4	csl:COCSUDRAFT_31629	--
Isoform0000183	BDA48776.1	1148.3	0	BDA48776.1 probable beta-Ala-His dipeptidase at C-terminar half [Coccomyxa sp. Obi]	sp|Q96KP4|CNDP2_HUMAN	270.4	1.3e-70	sp|Q96KP4|CNDP2_HUMAN Cytosolic non-specific dipeptidase OS=Homo sapiens OX=9606 GN=CNDP2 PE=1 SV=2	7302222	278.1	9.7e-74	KOG2276	Metalloexopeptidases	K14262//DUG2; di- and tripeptidase [EC:3.4.-.-]	2.8e-311	1072.8	apro:F751_6327	--
Isoform0000184	BDA51313.1	406	6.9e-110	BDA51313.1 probable peroxisomal-coenzyme A synthetase at N-terminal half [Coccomyxa sp. Obi]	sp|O74976|FAT2_SCHPO	162.5	4e-38	sp|O74976|FAT2_SCHPO Putative peroxisomal-coenzyme A synthetase OS=Schizosaccharomyces pombe (strain 972 / ATCC 24843) OX=284812 GN=SPCC1827.03c PE=1 SV=1	SPCC1827.03c	162.5	6.1e-39	KOG1176	Acyl-CoA synthetase	--	--	--	--	--
Isoform0000185	KAF7113065.1	781.2	7.9e-223	KAF7113065.1 hypothetical protein RHSIM_RhsimUnG0164500 [Rhododendron simsii]	sp|Q7ZV90|PIF1_DANRE	69.7	3.6e-10	sp|Q7ZV90|PIF1_DANRE ATP-dependent DNA helicase PIF1 OS=Danio rerio OX=7955 GN=pif1 PE=2 SV=1	At3g42100	643.3	1.2e-183	KOG0987	DNA helicase PIF1/RRM3	--	--	--	--	--
Isoform0000186	KAG5565752.1	676.8	2.1e-191	KAG5565752.1 hypothetical protein RHGRI_001614 [Rhododendron griersonianum]	sp|Q0R4F1|PIF1_XENLA	117.5	1.5e-24	sp|Q0R4F1|PIF1_XENLA ATP-dependent DNA helicase PIF1 OS=Xenopus laevis OX=8355 GN=pif1 PE=2 SV=1	CE20911	555.8	2.5e-157	KOG0987	DNA helicase PIF1/RRM3	--	--	--	--	--
Isoform0000187	KAA6418794.1	364	3e-97	KAA6418794.1 eukaryotic translation initiation factor 4G-like [Trebouxia sp. A1-2]	sp|G5CEW6|IF4G_WHEAT	236.1	2.9e-60	sp|G5CEW6|IF4G_WHEAT Eukaryotic translation initiation factor 4G OS=Triticum aestivum OX=4565 PE=1 SV=1	At3g60240_1	196.1	4.9e-49	KOG0401	Translation initiation factor 4F, ribosome/mRNA-bridging subunit (eIF-4G)	K03260//EIF4G; translation initiation factor 4G	6.3e-92	344.4	csl:COCSUDRAFT_31629	--
Isoform0000188	KAA6424910.1	983.8	7.9e-284	KAA6424910.1 soluble starch synthase chloroplastic amyloplastic-like [Trebouxia sp. A1-2]	sp|Q43846|SSY3_SOLTU	704.1	3.7e-201	sp|Q43846|SSY3_SOLTU Soluble starch synthase 3, chloroplastic/amyloplastic OS=Solanum tuberosum OX=4113 GN=SS3 PE=1 SV=1	--	--	--	--	--	K00703//glgA; starch synthase [EC:2.4.1.21]	6.6e-243	845.9	apro:F751_1477	;ko00500//Starch and sucrose metabolism//Carbohydrate metabolism//Metabolism
Isoform0000189	XP_002949014.1	205.3	1.8e-49	XP_002949014.1 hypothetical protein VOLCADRAFT_80411, partial [Volvox carteri f. nagariensis]	sp|Q76E23|IF4G_ARATH	148.7	6e-34	sp|Q76E23|IF4G_ARATH Eukaryotic translation initiation factor 4G OS=Arabidopsis thaliana OX=3702 GN=EIF4G PE=1 SV=2	At3g60240_1	148.7	9e-35	KOG0401	Translation initiation factor 4F, ribosome/mRNA-bridging subunit (eIF-4G)	K03260//EIF4G; translation initiation factor 4G	1.4e-51	210.3	mng:MNEG_3873	--
Isoform0000190	KAG7672092.1	206.5	7.9e-50	KAG7672092.1 hypothetical protein KSW81_004975 [Chlorella desiccata (nom. nud.)]	sp|Q29443|TRFE_BOVIN	55.1	9e-06	sp|Q29443|TRFE_BOVIN Serotransferrin OS=Bos taurus OX=9913 GN=TF PE=2 SV=1	--	--	--	--	--	K06569//MFI2; melanoma-associated antigen p97	4.3e-08	65.9	mng:MNEG_1054	--
Isoform0000191	PRW59980.1	1443.7	0	PRW59980.1 CCR4-NOT transcription complex subunit 1 isoform X2 [Chlorella sorokiniana]	sp|Q6ZQ08|CNOT1_MOUSE	906.7	3.8e-262	sp|Q6ZQ08|CNOT1_MOUSE CCR4-NOT transcription complex subunit 1 OS=Mus musculus OX=10090 GN=Cnot1 PE=1 SV=2	At1g02080	1077.4	0	KOG1831	Negative regulator of transcription	K12604//CNOT1; CCR4-NOT transcription complex subunit 1	0	1328.2	csl:COCSUDRAFT_47765	ko03018//RNA degradation//Folding, sorting and degradation//Genetic Information Processing
Isoform0000192	BDA42769.1	1532.7	0	BDA42769.1 Alpha-glucan water dikinase, chloroplastic [Coccomyxa sp. Obi]	sp|Q9AWA5|GWD1_SOLTU	771.5	1.9e-221	sp|Q9AWA5|GWD1_SOLTU Alpha-glucan water dikinase, chloroplastic OS=Solanum tuberosum OX=4113 GN=R1 PE=1 SV=2	--	--	--	--	--	K08244//R1; alpha-glucan, water dikinase [EC:2.7.9.4]	0	1456.4	cre:CHLRE_07g319300v5	--
Isoform0000193	RMZ52838.1	189.9	7.7e-45	RMZ52838.1 hypothetical protein APUTEX25_000957 [Auxenochlorella protothecoides]	sp|Q8RWL6|STY17_ARATH	131.3	9.9e-29	sp|Q8RWL6|STY17_ARATH Serine/threonine-protein kinase STY17 OS=Arabidopsis thaliana OX=3702 GN=STY17 PE=1 SV=1	At4g35780	131.3	1.5e-29	KOG0192	Tyrosine kinase specific for activated (GTP-bound) p21cdc42Hs	--	--	--	--	--
Isoform0000194	XP_005651772.1	1934.8	0	XP_005651772.1 beta and beta-prime subunits of DNA dependent RNA-polymerase [Coccomyxa subellipsoidea C-169]	sp|P18616|NRPB1_ARATH	1719.5	0	sp|P18616|NRPB1_ARATH DNA-directed RNA polymerase II subunit RPB1 OS=Arabidopsis thaliana OX=3702 GN=NRPB1 PE=1 SV=3	At4g35800	1719.5	0	KOG0260	RNA polymerase II, large subunit	K03006//RPB1; DNA-directed RNA polymerase II subunit RPB1 [EC:2.7.7.6]	0	1936.4	csl:COCSUDRAFT_26599	ko03020//RNA polymerase//Transcription//Genetic Information Processing
Isoform0000195	XP_005844355.1	1290.4	0	XP_005844355.1 hypothetical protein CHLNCDRAFT_36916 [Chlorella variabilis]	sp|Q9Z2Q4|METH_RAT	896	6.6e-259	sp|Q9Z2Q4|METH_RAT Methionine synthase OS=Rattus norvegicus OX=10116 GN=Mtr PE=1 SV=1	CE01609_1	291.2	1.1e-77	KOG1579	Homocysteine S-methyltransferase	K00548//metH; 5-methyltetrahydrofolate--homocysteine methyltransferase [EC:2.1.1.13]	0	1119	ota:OT_ostta03g04670	;ko00450//Selenocompound metabolism//Metabolism of other amino acids//Metabolism
Isoform0000196	PRW61565.1	2146.3	0	PRW61565.1 cobalamin-dependent methionine synthase [Chlorella sorokiniana]	sp|Q9Z2Q4|METH_RAT	1473.4	0	sp|Q9Z2Q4|METH_RAT Methionine synthase OS=Rattus norvegicus OX=10116 GN=Mtr PE=1 SV=1	CE01609_1	387.5	1.1e-106	KOG1579	Homocysteine S-methyltransferase	K00548//metH; 5-methyltetrahydrofolate--homocysteine methyltransferase [EC:2.1.1.13]	0	1872.1	ota:OT_ostta03g04670	;ko00450//Selenocompound metabolism//Metabolism of other amino acids//Metabolism
Isoform0000197	BDA44033.1	1881.7	0	BDA44033.1 magnesium-chelatase subunit H [Coccomyxa sp. Obi]	sp|O50314|BCHH_CHLP8	817	3.8e-235	sp|O50314|BCHH_CHLP8 Magnesium-chelatase subunit H OS=Chlorobaculum parvum (strain NCIB 8327) OX=517417 GN=bchH PE=3 SV=2	--	--	--	--	--	K03403//chlH; magnesium chelatase subunit H [EC:6.6.1.1]	0	1717.6	csl:COCSUDRAFT_12706	;ko00860//Porphyrin metabolism//Metabolism of cofactors and vitamins//Metabolism
Isoform0000198	KAH7624117.1	193.4	6.9e-46	KAH7624117.1 putative Serine/threonine-protein kinase STY8 [Chlorella desiccata (nom. nud.)]	sp|C0LGG6|Y5189_ARATH	59.3	4.7e-07	sp|C0LGG6|Y5189_ARATH Probable LRR receptor-like protein kinase At1g51890 OS=Arabidopsis thaliana OX=3702 GN=At1g51890 PE=1 SV=2	7293761	52.4	8.7e-06	KOG4721	Serine/threonine protein kinase, contains leucine zipper domain	--	--	--	--	--
Isoform0000199	KAA6426630.1	434.5	1.8e-118	KAA6426630.1 kinase [Trebouxia sp. A1-2]	sp|Q05609|CTR1_ARATH	223.8	1.4e-56	sp|Q05609|CTR1_ARATH Serine/threonine-protein kinase CTR1 OS=Arabidopsis thaliana OX=3702 GN=CTR1 PE=1 SV=1	At5g03730	223.8	2.2e-57	KOG0192	Tyrosine kinase specific for activated (GTP-bound) p21cdc42Hs	--	--	--	--	--
Isoform0000200	PRW60053.1	1010	1e-291	PRW60053.1 Xanthine dehydrogenase [Chlorella sorokiniana]	sp|Q8GUQ8|XDH1_ARATH	850.9	2.4e-245	sp|Q8GUQ8|XDH1_ARATH Xanthine dehydrogenase 1 OS=Arabidopsis thaliana OX=3702 GN=XDH1 PE=1 SV=1	At4g34890	850.9	3.6e-246	KOG0430	Xanthine dehydrogenase	K00106//XDH; xanthine dehydrogenase/oxidase [EC:1.17.1.4 1.17.3.2]	7.2e-290	1001.9	csl:COCSUDRAFT_53984	;ko00232//Caffeine metabolism//Biosynthesis of other secondary metabolites//Metabolism
Isoform0000201	XP_005643381.1	574.3	1.4e-160	XP_005643381.1 molybdenum cofactor-binding domain-containing protein [Coccomyxa subellipsoidea C-169]	sp|Q9MYW6|XDH_FELCA	368.2	4.8e-100	sp|Q9MYW6|XDH_FELCA Xanthine dehydrogenase/oxidase OS=Felis catus OX=9685 GN=XDH PE=2 SV=3	At3g43600	361.7	6.7e-99	KOG0430	Xanthine dehydrogenase	--	--	--	--	--
Isoform0000202	BDA48109.1	85.9	1.6e-13	BDA48109.1 probable GRB10-interacting GYF protein 2 at N-terminal half [Coccomyxa sp. Obi]	--	--	--	--	--	--	--	--	--	K18730//GIGYF; PERQ amino acid-rich with GYF domain-containing protein	1.6e-10	73.9	ota:OT_ostta09g03850	--
Isoform0000203	--	--	--	--	--	--	--	--	--	--	--	--	--	--	--	--	--	--
Isoform0000204	CAD7699859.1	211.8	1.9e-51	CAD7699859.1 unnamed protein product [Ostreobium quekettii]	sp|Q60QD1|FIGL1_CAEBR	131	1.3e-28	sp|Q60QD1|FIGL1_CAEBR Fidgetin-like protein 1 OS=Caenorhabditis briggsae OX=6238 GN=figl-1 PE=3 SV=1	At4g02470	188.7	7.7e-47	KOG0737	AAA+-type ATPase	--	--	--	--	--
Isoform0000205	PRW59581.1	600.9	1.4e-168	PRW59581.1 MYST-like histone acetyltransferase 1 [Chlorella sorokiniana]	--	--	--	--	--	--	--	--	--	--	--	--	--	--
Isoform0000206	BDA41367.1	260.8	3.5e-66	BDA41367.1 probable vacuolar protein sorting-associated protein 13A [Coccomyxa sp. Obi]	--	--	--	--	At1g48090	100.5	2.8e-20	KOG1809	Vacuolar protein sorting-associated protein	K19525//VPS13A_C; vacuolar protein sorting-associated protein 13A/C	4.6e-42	178.7	apro:F751_1610	--
Isoform0000207	KAA6419015.1	1162.9	0	KAA6419015.1 metal ion binding, partial [Trebouxia sp. A1-2]	sp|Q9ULE6|PALD_HUMAN	112.5	4.6e-23	sp|Q9ULE6|PALD_HUMAN Paladin OS=Homo sapiens OX=9606 GN=PALD1 PE=1 SV=3	--	--	--	--	--	--	--	--	--	--
Isoform0000208	BDA41743.1	1068.5	0	BDA41743.1 Phospholipid-transporting ATPase IA [Coccomyxa sp. Obi]	sp|Q9Y2Q0|AT8A1_HUMAN	575.9	1.5e-162	sp|Q9Y2Q0|AT8A1_HUMAN Phospholipid-transporting ATPase IA OS=Homo sapiens OX=9606 GN=ATP8A1 PE=1 SV=1	Hs17978471	575.9	2.3e-163	KOG0206	P-type ATPase	K14802//DRS2; phospholipid-transporting ATPase [EC:7.6.2.1]	1.8e-304	1050.4	csl:COCSUDRAFT_65278	--
Isoform0000209	CAD7701689.1	713	2.6e-202	CAD7701689.1 unnamed protein product [Ostreobium quekettii]	sp|B7PXE3|SPAST_IXOSC	235	6.3e-60	sp|B7PXE3|SPAST_IXOSC Spastin OS=Ixodes scapularis OX=6945 GN=spas PE=3 SV=1	At1g02890_2	443	2.3e-123	KOG0737	AAA+-type ATPase	--	--	--	--	--
Isoform0000210	--	--	--	--	--	--	--	--	--	--	--	--	--	--	--	--	--	--
Isoform0000211	PRW39291.1	1782.7	0	PRW39291.1 ABC multidrug resistance associated [Chlorella sorokiniana]	sp|Q8HXQ5|MRP1_BOVIN	569.3	1.4e-160	sp|Q8HXQ5|MRP1_BOVIN Multidrug resistance-associated protein 1 OS=Bos taurus OX=9913 GN=ABCC1 PE=1 SV=1	Hs4826838	568.2	4.5e-161	KOG0054	Multidrug resistance-associated protein/mitoxantrone resistance protein, ABC superfamily	K05665//ABCC1; ATP-binding cassette, subfamily C (CFTR/MRP), member 1 [EC:7.6.2.3]	0	1640.9	mng:MNEG_6300	ko02010//ABC transporters//Membrane transport//Environmental Information Processing
Isoform0000212	KAG2454348.1	141.4	3.1e-30	KAG2454348.1 hypothetical protein HYH02_001373 [Chlamydomonas schloesseri]	--	--	--	--	--	--	--	--	--	--	--	--	--	--
Isoform0000213	XP_005644775.1	300.1	5.2e-78	XP_005644775.1 hypothetical protein COCSUDRAFT_67547 [Coccomyxa subellipsoidea C-169]	--	--	--	--	--	--	--	--	--	K18465//MRT43; WASH complex subunit 7	4.4e-29	135.6	ppp:112286496	ko04144//Endocytosis//Transport and catabolism//Cellular Processes
Isoform0000214	PSC72762.1	1172.1	0	PSC72762.1 ATP binding cassette subfamily B4 isoform 2 [Micractinium conductrix]	sp|Q9FWX7|AB11B_ARATH	934.5	1.7e-270	sp|Q9FWX7|AB11B_ARATH ABC transporter B family member 11 OS=Arabidopsis thaliana OX=3702 GN=ABCB11 PE=2 SV=1	At1g02520	934.5	2.5e-271	KOG0055	Multidrug/pheromone exporter, ABC superfamily	K05658//ABCB1; ATP-binding cassette, subfamily B (MDR/TAP), member 1 [EC:7.6.2.2]	0	1155.6	apro:F751_1263	ko02010//ABC transporters//Membrane transport//Environmental Information Processing
Isoform0000215	XP_020105528.1	326.2	6.8e-86	XP_020105528.1 DENN domain and WD repeat-containing protein SCD1 [Ananas comosus]	sp|Q8RXA7|SCD1_ARATH	276.9	1.4e-72	sp|Q8RXA7|SCD1_ARATH DENN domain and WD repeat-containing protein SCD1 OS=Arabidopsis thaliana OX=3702 GN=SCD1 PE=1 SV=1	At1g49040	272.7	4.1e-72	KOG2127	Calmodulin-binding protein CRAG, contains DENN domain	--	--	--	--	--
Isoform0000216	KAG9438446.1	374	2.9e-100	KAG9438446.1 hypothetical protein H6P81_021616 [Aristolochia fimbriata]	sp|Q3BAI2|YCX91_PHAAO	114.8	9.5e-24	sp|Q3BAI2|YCX91_PHAAO Uncharacterized protein ORF91 OS=Phalaenopsis aphrodite subsp. formosana OX=308872 PE=4 SV=1	--	--	--	--	--	--	--	--	--	--
Isoform0000217	KAG5565752.1	646.7	2.3e-182	KAG5565752.1 hypothetical protein RHGRI_001614 [Rhododendron griersonianum]	sp|Q0R4F1|PIF1_XENLA	114.8	9.5e-24	sp|Q0R4F1|PIF1_XENLA ATP-dependent DNA helicase PIF1 OS=Xenopus laevis OX=8355 GN=pif1 PE=2 SV=1	CE20911	548.1	5.1e-155	KOG0987	DNA helicase PIF1/RRM3	--	--	--	--	--
Isoform0000218	KAA6421501.1	413.7	3.2e-112	KAA6421501.1 hypothetical protein FRX49_08445 [Trebouxia sp. A1-2]	--	--	--	--	At5g15680	298.1	8.9e-80	KOG1825	Fry-like conserved proteins	--	--	--	--	--
Isoform0000219	KAG5559106.1	1014.6	4.2e-293	KAG5559106.1 hypothetical protein RHGRI_008878 [Rhododendron griersonianum]	sp|Q0R4F1|PIF1_XENLA	117.5	1.5e-24	sp|Q0R4F1|PIF1_XENLA ATP-dependent DNA helicase PIF1 OS=Xenopus laevis OX=8355 GN=pif1 PE=2 SV=1	At3g42100	851.3	2.8e-246	KOG0987	DNA helicase PIF1/RRM3	--	--	--	--	--
Isoform0000220	PRW56955.1	1102.4	0	PRW56955.1 Six-hairpin glycosidase [Chlorella sorokiniana]	sp|Q6YXT7|GUN19_ORYSJ	161.8	6.4e-38	sp|Q6YXT7|GUN19_ORYSJ Endoglucanase 19 OS=Oryza sativa subsp. japonica OX=39947 GN=Os08g0114200 PE=2 SV=1	--	--	--	--	--	K01179//E3.2.1.4; endoglucanase [EC:3.2.1.4]	0	1099	apro:F751_1329	;ko00500//Starch and sucrose metabolism//Carbohydrate metabolism//Metabolism
Isoform0000221	KAH9531540.1	1007.7	5.1e-291	KAH9531540.1 hypothetical protein CY35_19G044000 [Sphagnum magellanicum]	sp|Q0R4F1|PIF1_XENLA	120.2	2.3e-25	sp|Q0R4F1|PIF1_XENLA ATP-dependent DNA helicase PIF1 OS=Xenopus laevis OX=8355 GN=pif1 PE=2 SV=1	At3g13250	849.4	1.1e-245	KOG0987	DNA helicase PIF1/RRM3	--	--	--	--	--
Isoform0000222	KAG7670057.1	932.2	2.7e-268	KAG7670057.1 hypothetical protein KSW81_008195 [Chlorella desiccata (nom. nud.)]	sp|P31927|SPSA_MAIZE	564.7	3.4e-159	sp|P31927|SPSA_MAIZE Sucrose-phosphate synthase OS=Zea mays OX=4577 GN=SPS PE=1 SV=1	At5g20280	562.4	2.5e-159	KOG0853	Glycosyltransferase	K00696//E2.4.1.14; sucrose-phosphate synthase [EC:2.4.1.14]	3.5e-249	866.7	apro:F751_1987	;ko00500//Starch and sucrose metabolism//Carbohydrate metabolism//Metabolism
Isoform0000223	PRW56489.1	2155.2	0	PRW56489.1 ferredoxin-dependent glutamate synthase isoform A [Chlorella sorokiniana]	sp|Q9ZNZ7|GLTB1_ARATH	1749.9	0	sp|Q9ZNZ7|GLTB1_ARATH Ferredoxin-dependent glutamate synthase 1, chloroplastic/mitochondrial OS=Arabidopsis thaliana OX=3702 GN=GLU1 PE=1 SV=3	At5g04140	1749.9	0	KOG0399	Glutamate synthase	K00284//GLU; glutamate synthase (ferredoxin) [EC:1.4.7.1]	0	2108.6	csl:COCSUDRAFT_22625	;ko00910//Nitrogen metabolism//Energy metabolism//Metabolism
Isoform0000224	KAA6427563.1	1287.3	0	KAA6427563.1 phospholipid-transporting ATPase 4-like [Trebouxia sp. A1-2]	sp|Q9Y2Q0|AT8A1_HUMAN	592.4	1.5e-167	sp|Q9Y2Q0|AT8A1_HUMAN Phospholipid-transporting ATPase IA OS=Homo sapiens OX=9606 GN=ATP8A1 PE=1 SV=1	Hs17978471	592.4	2.3e-168	KOG0206	P-type ATPase	K14802//DRS2; phospholipid-transporting ATPase [EC:7.6.2.1]	0	1263.1	csl:COCSUDRAFT_65278	--
Isoform0000225	XP_005651179.1	2323.5	0	XP_005651179.1 clathrin heavy chain [Coccomyxa subellipsoidea C-169]	sp|Q2RBN7|CLH1_ORYSJ	2014.2	0	sp|Q2RBN7|CLH1_ORYSJ Clathrin heavy chain 1 OS=Oryza sativa subsp. japonica OX=39947 GN=Os11g0104900 PE=3 SV=1	At3g11130	1985.7	0	KOG0985	Vesicle coat protein clathrin, heavy chain	K04646//CLTC; clathrin heavy chain	0	2329.3	csl:COCSUDRAFT_52408	ko04144//Endocytosis//Transport and catabolism//Cellular Processes
Isoform0000226	GAQ80532.1	956.8	1e-275	GAQ80532.1 pleiotropic drug resistance protein [Klebsormidium nitens]	sp|Q8GU84|AB48G_ORYSJ	910.6	2.5e-263	sp|Q8GU84|AB48G_ORYSJ ABC transporter G family member 48 OS=Oryza sativa subsp. japonica OX=39947 GN=ABCG48 PE=3 SV=1	At2g29940	893.3	6.2e-259	KOG0065	Pleiotropic drug resistance proteins (PDR1-15), ABC superfamily	--	--	--	--	--
Isoform0000227	PRW56046.1	758.4	5.3e-216	PRW56046.1 multidrug resistance-associated 1 isoform X1 [Chlorella sorokiniana]	sp|Q8HXQ5|MRP1_BOVIN	382.5	2.4e-104	sp|Q8HXQ5|MRP1_BOVIN Multidrug resistance-associated protein 1 OS=Bos taurus OX=9913 GN=ABCC1 PE=1 SV=1	Hs4826838	379.4	3.1e-104	KOG0054	Multidrug resistance-associated protein/mitoxantrone resistance protein, ABC superfamily	K05666//ABCC2; ATP-binding cassette, subfamily C (CFTR/MRP), member 2	2.1e-100	372.5	vcn:VOLCADRAFT_56442	ko02010//ABC transporters//Membrane transport//Environmental Information Processing
Isoform0000228	XP_011396950.1	1024.6	4e-296	XP_011396950.1 Endoglucanase B [Auxenochlorella protothecoides]	sp|P22534|GUNA_CALSA	199.1	3.8e-49	sp|P22534|GUNA_CALSA Endoglucanase A OS=Caldicellulosiruptor saccharolyticus OX=44001 GN=celA PE=3 SV=2	--	--	--	--	--	K01179//E3.2.1.4; endoglucanase [EC:3.2.1.4]	1e-296	1024.6	apro:F751_1329	;ko00500//Starch and sucrose metabolism//Carbohydrate metabolism//Metabolism
Isoform0000229	PRW59001.1	827	1.2e-236	PRW59001.1 5 -3 exoribonuclease 1 [Chlorella sorokiniana]	sp|P40383|XRN1_SCHPO	310.5	1.2e-82	sp|P40383|XRN1_SCHPO 5'-3' exoribonuclease 1 OS=Schizosaccharomyces pombe (strain 972 / ATCC 24843) OX=284812 GN=exo2 PE=1 SV=1	SPAC17A5.14	310.5	1.7e-83	KOG2045	5'-3' exonuclease XRN1/KEM1/SEP1 involved in DNA strand exchange and mRNA turnover	K12618//XRN1; 5'-3' exoribonuclease 1 [EC:3.1.13.-]	1.2e-135	489.6	apro:F751_4693	;ko03008//Ribosome biogenesis in eukaryotes//Translation//Genetic Information Processing
Isoform0000230	GAQ88011.1	357.5	2.7e-95	GAQ88011.1 hypothetical protein KFL_003940020 [Klebsormidium nitens]	sp|P02789|TRFE_CHICK	164.9	7.9e-39	sp|P02789|TRFE_CHICK Ovotransferrin OS=Gallus gallus OX=9031 PE=1 SV=2	--	--	--	--	--	K06569//MFI2; melanoma-associated antigen p97	2.2e-49	203	mng:MNEG_1054	--
Isoform0000231	KAA6424910.1	983.8	7.8e-284	KAA6424910.1 soluble starch synthase chloroplastic amyloplastic-like [Trebouxia sp. A1-2]	sp|Q43846|SSY3_SOLTU	704.1	3.6e-201	sp|Q43846|SSY3_SOLTU Soluble starch synthase 3, chloroplastic/amyloplastic OS=Solanum tuberosum OX=4113 GN=SS3 PE=1 SV=1	--	--	--	--	--	K00703//glgA; starch synthase [EC:2.4.1.21]	5.5e-242	842.8	apro:F751_1477	;ko00500//Starch and sucrose metabolism//Carbohydrate metabolism//Metabolism
Isoform0000232	KAA6425831.1	1103.6	0	KAA6425831.1 component of CCR4-NOT transcriptional regulator complex [Trebouxia sp. A1-2]	sp|Q6ZQ08|CNOT1_MOUSE	643.7	5.8e-183	sp|Q6ZQ08|CNOT1_MOUSE CCR4-NOT transcription complex subunit 1 OS=Mus musculus OX=10090 GN=Cnot1 PE=1 SV=2	At1g02080	753.8	5.9e-217	KOG1831	Negative regulator of transcription	K12604//CNOT1; CCR4-NOT transcription complex subunit 1	2.3e-296	1023.5	csl:COCSUDRAFT_47765	ko03018//RNA degradation//Folding, sorting and degradation//Genetic Information Processing
Isoform0000233	BDA47143.1	736.1	2.8e-209	BDA47143.1 Xanthine dehydrogenase/oxidase [Coccomyxa sp. Obi]	sp|Q7G193|ALDO1_ARATH	520.4	7.4e-146	sp|Q7G193|ALDO1_ARATH Indole-3-acetaldehyde oxidase OS=Arabidopsis thaliana OX=3702 GN=AAO1 PE=1 SV=2	At5g20960	520.4	1.1e-146	KOG0430	Xanthine dehydrogenase	K11817//AAO1_2; indole-3-acetaldehyde oxidase [EC:1.2.3.7]	5.6e-154	550.4	rsz:108832706	;ko00380//Tryptophan metabolism//Amino acid metabolism//Metabolism
Isoform0000234	BDA42391.1	619.4	3.8e-174	BDA42391.1 probable lysine-specific demethylase JMJ703 at N-terminal half [Coccomyxa sp. Obi]	sp|C0SUT9|JMJ16_ARATH	310.1	1.5e-82	sp|C0SUT9|JMJ16_ARATH Putative lysine-specific demethylase JMJ16 OS=Arabidopsis thaliana OX=3702 GN=JMJ16 PE=2 SV=1	At1g08620	292	6.4e-78	KOG1246	DNA-binding protein jumonji/RBP2/SMCY, contains JmjC domain	--	--	--	--	--
Isoform0000235	XP_005851164.1	932.6	2e-268	XP_005851164.1 hypothetical protein CHLNCDRAFT_137783 [Chlorella variabilis]	sp|O24308|TOP2_PEA	786.6	5.5e-226	sp|O24308|TOP2_PEA DNA topoisomerase 2 OS=Pisum sativum OX=3888 GN=TOP2 PE=2 SV=1	At3g23890	783.9	5.3e-226	KOG0355	DNA topoisomerase type II	K03164//TOP2; DNA topoisomerase II [EC:5.6.2.2]	8.6e-248	862.1	apro:F751_1302	--
Isoform0000236	KAA6418794.1	364	2.9e-97	KAA6418794.1 eukaryotic translation initiation factor 4G-like [Trebouxia sp. A1-2]	sp|G5CEW6|IF4G_WHEAT	236.1	2.8e-60	sp|G5CEW6|IF4G_WHEAT Eukaryotic translation initiation factor 4G OS=Triticum aestivum OX=4565 PE=1 SV=1	At3g60240_1	196.1	4.8e-49	KOG0401	Translation initiation factor 4F, ribosome/mRNA-bridging subunit (eIF-4G)	K03260//EIF4G; translation initiation factor 4G	6.1e-92	344.4	csl:COCSUDRAFT_31629	--
Isoform0000237	BDA41743.1	1068.5	0	BDA41743.1 Phospholipid-transporting ATPase IA [Coccomyxa sp. Obi]	sp|Q9Y2Q0|AT8A1_HUMAN	575.9	1.5e-162	sp|Q9Y2Q0|AT8A1_HUMAN Phospholipid-transporting ATPase IA OS=Homo sapiens OX=9606 GN=ATP8A1 PE=1 SV=1	Hs17978471	575.9	2.2e-163	KOG0206	P-type ATPase	K14802//DRS2; phospholipid-transporting ATPase [EC:7.6.2.1]	1.7e-304	1050.4	csl:COCSUDRAFT_65278	--
Isoform0000238	BDA47644.1	412.1	9.1e-112	BDA47644.1 probable histone acetyltransferase HAC1 [Coccomyxa sp. Obi]	sp|Q9FWQ5|HAC12_ARATH	209.9	2.1e-52	sp|Q9FWQ5|HAC12_ARATH Histone acetyltransferase HAC12 OS=Arabidopsis thaliana OX=3702 GN=HAC12 PE=3 SV=2	At1g16710	209.9	3.2e-53	KOG1778	CREB binding protein/P300 and related TAZ Zn-finger proteins	K04498//EP300; E1A/CREB-binding protein [EC:2.3.1.48]	2.4e-93	349	csl:COCSUDRAFT_23618	--
Isoform0000239	CAD7704287.1	439.9	4.1e-120	CAD7704287.1 unnamed protein product, partial [Ostreobium quekettii]	sp|F4KAF2|MORC4_ARATH	421.8	3.6e-116	sp|F4KAF2|MORC4_ARATH Protein MICRORCHIDIA 4 OS=Arabidopsis thaliana OX=3702 GN=MORC4 PE=1 SV=2	At5g50780	420.6	1.2e-116	KOG1845	MORC family ATPases	--	--	--	--	--
Isoform0000240	KAA6423750.1	2907.1	0	KAA6423750.1 pre-mRNA-processing-splicing factor 8-like [Trebouxia sp. A1-2]	sp|Q9SSD2|PRP8A_ARATH	2768	0	sp|Q9SSD2|PRP8A_ARATH Pre-mRNA-processing-splicing factor 8A OS=Arabidopsis thaliana OX=3702 GN=PRP8A PE=1 SV=1	At1g80070	2768	0	KOG1795	U5 snRNP spliceosome subunit	K12856//PRPF8; pre-mRNA-processing factor 8	0	2847	cre:CHLRE_01g016050v5	ko03040//Spliceosome//Transcription//Genetic Information Processing
Isoform0000241	BDA48776.1	911.4	4.8e-262	BDA48776.1 probable beta-Ala-His dipeptidase at C-terminar half [Coccomyxa sp. Obi]	sp|Q96KP4|CNDP2_HUMAN	242.3	3.8e-62	sp|Q96KP4|CNDP2_HUMAN Cytosolic non-specific dipeptidase OS=Homo sapiens OX=9606 GN=CNDP2 PE=1 SV=2	7302222	248.1	1.1e-64	KOG2276	Metalloexopeptidases	K14262//DUG2; di- and tripeptidase [EC:3.4.-.-]	1e-256	891.7	apro:F751_6327	--
Isoform0000242	--	--	--	--	--	--	--	--	--	--	--	--	--	--	--	--	--	--
Isoform0000243	BDA47540.1	478.8	8e-132	BDA47540.1 probable CSC1-like protein ERD4 at C-terminar half [Coccomyxa sp. Obi]	sp|Q9C8G5|CSCLD_ARATH	106.3	3.3e-21	sp|Q9C8G5|CSCLD_ARATH CSC1-like protein ERD4 OS=Arabidopsis thaliana OX=3702 GN=ERD4 PE=1 SV=1	At1g30360	106.3	5e-22	KOG1134	Uncharacterized conserved protein	--	--	--	--	--
Isoform0000244	CAB1117950.1	398.3	1.4e-107	CAB1117950.1 unnamed protein product [Ectocarpus sp. CCAP 1310/34]	sp|Q05118|PO23_POPJA	74.3	1.4e-11	sp|Q05118|PO23_POPJA Retrovirus-related Pol polyprotein from type-1 retrotransposable element R2 (Fragment) OS=Popillia japonica OX=7064 PE=4 SV=1	CE24479	129.8	4.1e-29	KOG1075	FOG: Reverse transcriptase	--	--	--	--	--
Isoform0000245	--	--	--	--	--	--	--	--	--	--	--	--	--	--	--	--	--	--
Isoform0000246	PRW56130.1	2394	0	PRW56130.1 U5 small nuclear ribonucleo 200 kDa helicase-like [Chlorella sorokiniana]	sp|Q9SYP1|DEXHC_ARATH	2062	0	sp|Q9SYP1|DEXHC_ARATH DExH-box ATP-dependent RNA helicase DExH12 OS=Arabidopsis thaliana OX=3702 GN=BRR2A PE=1 SV=1	At1g20960	2062	0	KOG0951	RNA helicase BRR2, DEAD-box superfamily	K12854//SNRNP200; pre-mRNA-splicing helicase BRR2 [EC:3.6.4.13]	0	2261.9	cre:CHLRE_17g744147v5	ko03040//Spliceosome//Transcription//Genetic Information Processing
Isoform0000247	XP_011396867.1	176	1.1e-40	XP_011396867.1 Putative serine/threonine-protein kinase/receptor R831 [Auxenochlorella protothecoides]	sp|Q9LV48|PERK1_ARATH	117.9	1.1e-24	sp|Q9LV48|PERK1_ARATH Proline-rich receptor-like protein kinase PERK1 OS=Arabidopsis thaliana OX=3702 GN=PERK1 PE=1 SV=1	At3g22750	122.5	6.6e-27	KOG0192	Tyrosine kinase specific for activated (GTP-bound) p21cdc42Hs	--	--	--	--	--
Isoform0000248	PSC67151.1	1060.4	6.2e-307	PSC67151.1 glycosyltransferase family 5 [Micractinium conductrix]	sp|Q43846|SSY3_SOLTU	701	2.9e-200	sp|Q43846|SSY3_SOLTU Soluble starch synthase 3, chloroplastic/amyloplastic OS=Solanum tuberosum OX=4113 GN=SS3 PE=1 SV=1	--	--	--	--	--	K00703//glgA; starch synthase [EC:2.4.1.21]	1.9e-284	983.8	cre:CHLRE_06g282000v5	;ko00500//Starch and sucrose metabolism//Carbohydrate metabolism//Metabolism
Isoform0000249	XP_011397528.1	454.5	1.6e-124	XP_011397528.1 putative serine/threonine-protein kinase [Auxenochlorella protothecoides]	sp|Q9ZQ31|STY13_ARATH	136	3.9e-30	sp|Q9ZQ31|STY13_ARATH Serine/threonine-protein kinase STY13 OS=Arabidopsis thaliana OX=3702 GN=STY13 PE=1 SV=2	At4g14780	144.8	1.3e-33	KOG0192	Tyrosine kinase specific for activated (GTP-bound) p21cdc42Hs	--	--	--	--	--
Isoform0000250	XP_005849774.1	219.2	1.1e-53	XP_005849774.1 hypothetical protein CHLNCDRAFT_142833 [Chlorella variabilis]	--	--	--	--	--	--	--	--	--	K20826//RPAP1; RNA polymerase II-associated protein 1	8.6e-06	58.2	pxb:103939489	--
Isoform0000251	BDA46898.1	766.5	1.9e-218	BDA46898.1 probable sucrose-phosphate synthase 1 [Coccomyxa sp. Obi]	sp|P31927|SPSA_MAIZE	544.3	4.7e-153	sp|P31927|SPSA_MAIZE Sucrose-phosphate synthase OS=Zea mays OX=4577 GN=SPS PE=1 SV=1	At1g04920	520.4	1.1e-146	KOG0853	Glycosyltransferase	K00696//E2.4.1.14; sucrose-phosphate synthase [EC:2.4.1.14]	1e-200	705.7	apro:F751_1987	;ko00500//Starch and sucrose metabolism//Carbohydrate metabolism//Metabolism
Isoform0000252	PRW56046.1	1231.9	0	PRW56046.1 multidrug resistance-associated 1 isoform X1 [Chlorella sorokiniana]	sp|Q8VI47|MRP2_MOUSE	652.1	1.6e-185	sp|Q8VI47|MRP2_MOUSE Canalicular multispecific organic anion transporter 1 OS=Mus musculus OX=10090 GN=Abcc2 PE=1 SV=2	Hs4826838	641.3	4.3e-183	KOG0054	Multidrug resistance-associated protein/mitoxantrone resistance protein, ABC superfamily	K05665//ABCC1; ATP-binding cassette, subfamily C (CFTR/MRP), member 1 [EC:7.6.2.3]	1.6e-180	638.6	cme:CYME_CMN251C	ko02010//ABC transporters//Membrane transport//Environmental Information Processing
Isoform0000253	PRW56046.1	1251.9	0	PRW56046.1 multidrug resistance-associated 1 isoform X1 [Chlorella sorokiniana]	sp|Q8VI47|MRP2_MOUSE	661.4	2.7e-188	sp|Q8VI47|MRP2_MOUSE Canalicular multispecific organic anion transporter 1 OS=Mus musculus OX=10090 GN=Abcc2 PE=1 SV=2	Hs4826838	652.5	1.8e-186	KOG0054	Multidrug resistance-associated protein/mitoxantrone resistance protein, ABC superfamily	K05665//ABCC1; ATP-binding cassette, subfamily C (CFTR/MRP), member 1 [EC:7.6.2.3]	4.4e-183	647.1	cme:CYME_CMN251C	ko02010//ABC transporters//Membrane transport//Environmental Information Processing
Isoform0000254	PRW60393.1	85.9	1.5e-13	PRW60393.1 type 1 secretion target domain-containing [Chlorella sorokiniana]	--	--	--	--	--	--	--	--	--	--	--	--	--	--
Isoform0000255	KAA6417846.1	590.1	2.5e-165	KAA6417846.1 hypothetical protein FRX49_12202 [Trebouxia sp. A1-2]	--	--	--	--	At1g48090	169.5	4.7e-41	KOG1809	Vacuolar protein sorting-associated protein	K19525//VPS13A_C; vacuolar protein sorting-associated protein 13A/C	4.1e-56	225.3	ppp:112275048	--
Isoform0000256	KAA6416968.1	158.3	2.4e-35	KAA6416968.1 serine threonine- kinase DCLK3-like [Trebouxia sp. A1-2]	sp|Q2QSL4|CDKF2_ORYSJ	73.2	3.1e-11	sp|Q2QSL4|CDKF2_ORYSJ Putative cyclin-dependent kinase F-2 OS=Oryza sativa subsp. japonica OX=39947 GN=CDKF-2 PE=3 SV=1	7295638	70.9	2.3e-11	KOG0603	Ribosomal protein S6 kinase	K08866//TTK; serine/threonine-protein kinase TTK/MPS1 [EC:2.7.12.1]	6.8e-11	75.1	ota:OT_ostta05g02220	--
Isoform0000257	BDA46428.1	298.1	1.9e-77	BDA46428.1 probable Sentrin-specific protease 7 at N-terminal half [Coccomyxa sp. Obi]	sp|Q0WKV8|ULP2A_ARATH	174.9	7.5e-42	sp|Q0WKV8|ULP2A_ARATH Probable ubiquitin-like-specific protease 2A OS=Arabidopsis thaliana OX=3702 GN=ULP2A PE=2 SV=2	At4g33620	143.7	2.8e-33	KOG0779	Protease, Ulp1 family	K16287//ULP1C_D; ubiquitin-like-specific protease 1C/D [EC:3.4.22.68]	7e-48	198	ppp:112294775	--
Isoform0000258	BDA47143.1	968.8	2.5e-279	BDA47143.1 Xanthine dehydrogenase/oxidase [Coccomyxa sp. Obi]	sp|Q7G192|ALDO2_ARATH	561.2	3.7e-158	sp|Q7G192|ALDO2_ARATH Indole-3-acetaldehyde oxidase OS=Arabidopsis thaliana OX=3702 GN=AAO2 PE=1 SV=2	At3g43600	561.2	5.5e-159	KOG0430	Xanthine dehydrogenase	K09842//AAO3; abscisic-aldehyde oxidase [EC:1.2.3.14]	4.1e-165	587.4	bna:106445448	;ko00906//Carotenoid biosynthesis//Metabolism of terpenoids and polyketides//Metabolism
Isoform0000259	KAG5559106.1	1014.6	4e-293	KAG5559106.1 hypothetical protein RHGRI_008878 [Rhododendron griersonianum]	sp|Q0R4F1|PIF1_XENLA	117.5	1.4e-24	sp|Q0R4F1|PIF1_XENLA ATP-dependent DNA helicase PIF1 OS=Xenopus laevis OX=8355 GN=pif1 PE=2 SV=1	At3g42100	851.3	2.7e-246	KOG0987	DNA helicase PIF1/RRM3	--	--	--	--	--
Isoform0000260	PRW61378.1	1971.8	0	PRW61378.1 putative phosphoribosylformylglycinamidine chloroplastic mitochondrial [Chlorella sorokiniana]	sp|Q9M8D3|PUR4_ARATH	1663.3	0	sp|Q9M8D3|PUR4_ARATH Probable phosphoribosylformylglycinamidine synthase, chloroplastic/mitochondrial OS=Arabidopsis thaliana OX=3702 GN=At1g74260 PE=2 SV=3	At1g74260	1659.4	0	KOG1907	Phosphoribosylformylglycinamidine synthase	K01952//PFAS; phosphoribosylformylglycinamidine synthase [EC:6.3.5.3]	0	1889	csl:COCSUDRAFT_53438	;ko00230//Purine metabolism//Nucleotide metabolism//Metabolism
Isoform0000261	BDA41097.1	323.6	4.3e-85	BDA41097.1 probable inactive ubiquitin carboxyl-terminal hydrolase 54 at C-terminar half [Coccomyxa sp. Obi]	--	--	--	--	At3g47900	127.5	2.1e-28	KOG1887	Ubiquitin carboxyl-terminal hydrolase	--	--	--	--	--
Isoform0000262	KAH7622588.1	746.1	2.7e-212	KAH7622588.1 putative Sodium/potassium-transporting ATPase subunit alpha-B [Chlorella desiccata (nom. nud.)]	sp|Q9N0Z6|AT1A1_RABIT	415.6	2.5e-114	sp|Q9N0Z6|AT1A1_RABIT Sodium/potassium-transporting ATPase subunit alpha-1 OS=Oryctolagus cuniculus OX=9986 GN=ATP1A1 PE=1 SV=2	Hs14756299	414.1	1.1e-114	KOG0203	Na+/K+ ATPase, alpha subunit	K01539//ATP1A; sodium/potassium-transporting ATPase subunit alpha [EC:7.2.2.13]	3.5e-180	637.5	ota:OT_ostta01g00890	--
Isoform0000263	RMZ52838.1	189.9	7.3e-45	RMZ52838.1 hypothetical protein APUTEX25_000957 [Auxenochlorella protothecoides]	sp|Q8RWL6|STY17_ARATH	131.3	9.4e-29	sp|Q8RWL6|STY17_ARATH Serine/threonine-protein kinase STY17 OS=Arabidopsis thaliana OX=3702 GN=STY17 PE=1 SV=1	At4g35780	131.3	1.4e-29	KOG0192	Tyrosine kinase specific for activated (GTP-bound) p21cdc42Hs	--	--	--	--	--
Isoform0000264	GAQ90231.1	641	1.2e-180	GAQ90231.1 ATP-binding cassette transporter [Klebsormidium nitens]	sp|Q949G3|PDR1_NICPL	599.7	9.4e-170	sp|Q949G3|PDR1_NICPL Pleiotropic drug resistance protein 1 OS=Nicotiana plumbaginifolia OX=4092 GN=PDR1 PE=1 SV=1	At2g29940	598.6	3.1e-170	KOG0065	Pleiotropic drug resistance proteins (PDR1-15), ABC superfamily	--	--	--	--	--
Isoform0000265	KAH7622588.1	1416.7	0	KAH7622588.1 putative Sodium/potassium-transporting ATPase subunit alpha-B [Chlorella desiccata (nom. nud.)]	sp|P09572|AT1A1_CHICK	738.4	1.7e-211	sp|P09572|AT1A1_CHICK Sodium/potassium-transporting ATPase subunit alpha-1 OS=Gallus gallus OX=9031 GN=ATP1A1 PE=2 SV=1	Hs21361181	733	1.1e-210	KOG0203	Na+/K+ ATPase, alpha subunit	K01539//ATP1A; sodium/potassium-transporting ATPase subunit alpha [EC:7.2.2.13]	0	1185.6	ota:OT_ostta01g00890	--
Isoform0000266	--	--	--	--	--	--	--	--	--	--	--	--	--	--	--	--	--	--
Isoform0000267	AMS24238.1	210.7	4e-51	AMS24238.1 kinesin 12-Id protein [Marsilea vestita]	sp|B9FUF9|KN12E_ORYSJ	193	2.7e-47	sp|B9FUF9|KN12E_ORYSJ Kinesin-like protein KIN-12E OS=Oryza sativa subsp. japonica OX=39947 GN=KIN12E PE=2 SV=2	At3g44050	185.7	6.4e-46	KOG4280	Kinesin-like protein	K10400//KIF15; kinesin family member 15	4e-51	208.8	ppp:112289045	--
Isoform0000268	--	--	--	--	--	--	--	--	--	--	--	--	--	--	--	--	--	--
Isoform0000269	KAA6426912.1	169.9	7.9e-39	KAA6426912.1 putative lysine-specific demethylase JMJ14-like [Trebouxia sp. A1-2]	sp|Q8GUI6|JMJ14_ARATH	84.7	1e-14	sp|Q8GUI6|JMJ14_ARATH Probable lysine-specific demethylase JMJ14 OS=Arabidopsis thaliana OX=3702 GN=JMJ14 PE=1 SV=1	At4g20400	84.7	1.5e-15	KOG1246	DNA-binding protein jumonji/RBP2/SMCY, contains JmjC domain	K11446//KDM5; [histone H3]-trimethyl-L-lysine4 demethylase [EC:1.14.11.67]	2.4e-16	93.2	dzi:111277986	--
Isoform0000270	GAX86320.1	390.2	3.7e-105	GAX86320.1 hypothetical protein CEUSTIGMA_g13732.t1 [Chlamydomonas eustigma]	--	--	--	--	--	--	--	--	--	--	--	--	--	--
Isoform0000271	--	--	--	--	--	--	--	--	--	--	--	--	--	--	--	--	--	--
Isoform0000272	KAA6427563.1	1240.7	0	KAA6427563.1 phospholipid-transporting ATPase 4-like [Trebouxia sp. A1-2]	sp|Q9Y2Q0|AT8A1_HUMAN	573.5	7.2e-162	sp|Q9Y2Q0|AT8A1_HUMAN Phospholipid-transporting ATPase IA OS=Homo sapiens OX=9606 GN=ATP8A1 PE=1 SV=1	Hs17978471	573.5	1.1e-162	KOG0206	P-type ATPase	K14802//DRS2; phospholipid-transporting ATPase [EC:7.6.2.1]	0	1210.3	csl:COCSUDRAFT_65278	--
Isoform0000273	CAB4305940.1	1513.4	0	CAB4305940.1 unnamed protein product [Prunus armeniaca]	sp|Q09FW2|PSAB_NANDO	1493.4	0	sp|Q09FW2|PSAB_NANDO Photosystem I P700 chlorophyll a apoprotein A2 OS=Nandina domestica OX=41776 GN=psaB PE=3 SV=1	--	--	--	--	--	K02690//psaB; photosystem I P700 chlorophyll a apoprotein A2	0	1501.1	fve:10251512	;ko00195//Photosynthesis//Energy metabolism//Metabolism
Isoform0000274	KAA6426630.1	434.5	1.7e-118	KAA6426630.1 kinase [Trebouxia sp. A1-2]	sp|Q05609|CTR1_ARATH	223.8	1.4e-56	sp|Q05609|CTR1_ARATH Serine/threonine-protein kinase CTR1 OS=Arabidopsis thaliana OX=3702 GN=CTR1 PE=1 SV=1	At5g03730	223.8	2.1e-57	KOG0192	Tyrosine kinase specific for activated (GTP-bound) p21cdc42Hs	--	--	--	--	--
Isoform0000275	XP_005644775.1	313.2	5.6e-82	XP_005644775.1 hypothetical protein COCSUDRAFT_67547 [Coccomyxa subellipsoidea C-169]	--	--	--	--	--	--	--	--	--	K18465//MRT43; WASH complex subunit 7	4.1e-29	135.6	ppp:112286496	ko04144//Endocytosis//Transport and catabolism//Cellular Processes
Isoform0000276	KAA6424910.1	424.1	2.3e-115	KAA6424910.1 soluble starch synthase chloroplastic amyloplastic-like [Trebouxia sp. A1-2]	sp|Q43846|SSY3_SOLTU	364.4	6.6e-99	sp|Q43846|SSY3_SOLTU Soluble starch synthase 3, chloroplastic/amyloplastic OS=Solanum tuberosum OX=4113 GN=SS3 PE=1 SV=1	--	--	--	--	--	K00703//glgA; starch synthase [EC:2.4.1.21]	5e-115	421	apro:F751_1477	;ko00500//Starch and sucrose metabolism//Carbohydrate metabolism//Metabolism
Isoform0000277	GAQ88011.1	319.7	6e-84	GAQ88011.1 hypothetical protein KFL_003940020 [Klebsormidium nitens]	sp|P02789|TRFE_CHICK	164.9	7.6e-39	sp|P02789|TRFE_CHICK Ovotransferrin OS=Gallus gallus OX=9031 PE=1 SV=2	--	--	--	--	--	K06569//MFI2; melanoma-associated antigen p97	2.1e-49	203	mng:MNEG_1054	--
Isoform0000278	XP_005644775.1	313.2	5.7e-82	XP_005644775.1 hypothetical protein COCSUDRAFT_67547 [Coccomyxa subellipsoidea C-169]	--	--	--	--	--	--	--	--	--	K18465//MRT43; WASH complex subunit 7	4.2e-29	135.6	ppp:112286496	ko04144//Endocytosis//Transport and catabolism//Cellular Processes
Isoform0000279	PRW39291.1	1778.5	0	PRW39291.1 ABC multidrug resistance associated [Chlorella sorokiniana]	sp|Q8HXQ5|MRP1_BOVIN	571.2	3.5e-161	sp|Q8HXQ5|MRP1_BOVIN Multidrug resistance-associated protein 1 OS=Bos taurus OX=9913 GN=ABCC1 PE=1 SV=1	Hs4826838	570.5	9e-162	KOG0054	Multidrug resistance-associated protein/mitoxantrone resistance protein, ABC superfamily	K05665//ABCC1; ATP-binding cassette, subfamily C (CFTR/MRP), member 1 [EC:7.6.2.3]	0	1636.3	mng:MNEG_6300	ko02010//ABC transporters//Membrane transport//Environmental Information Processing
Isoform0000280	XP_011397528.1	454.5	1.6e-124	XP_011397528.1 putative serine/threonine-protein kinase [Auxenochlorella protothecoides]	sp|Q9ZQ31|STY13_ARATH	136	3.8e-30	sp|Q9ZQ31|STY13_ARATH Serine/threonine-protein kinase STY13 OS=Arabidopsis thaliana OX=3702 GN=STY13 PE=1 SV=2	At4g14780	144.8	1.2e-33	KOG0192	Tyrosine kinase specific for activated (GTP-bound) p21cdc42Hs	--	--	--	--	--
Isoform0000281	GAQ90231.1	642.1	5.3e-181	GAQ90231.1 ATP-binding cassette transporter [Klebsormidium nitens]	sp|Q949G3|PDR1_NICPL	600.9	4.1e-170	sp|Q949G3|PDR1_NICPL Pleiotropic drug resistance protein 1 OS=Nicotiana plumbaginifolia OX=4092 GN=PDR1 PE=1 SV=1	At2g29940	598.2	4e-170	KOG0065	Pleiotropic drug resistance proteins (PDR1-15), ABC superfamily	--	--	--	--	--
Isoform0000282	XP_020105528.1	326.2	6.5e-86	XP_020105528.1 DENN domain and WD repeat-containing protein SCD1 [Ananas comosus]	sp|Q8RXA7|SCD1_ARATH	276.9	1.4e-72	sp|Q8RXA7|SCD1_ARATH DENN domain and WD repeat-containing protein SCD1 OS=Arabidopsis thaliana OX=3702 GN=SCD1 PE=1 SV=1	At1g49040	272.7	3.9e-72	KOG2127	Calmodulin-binding protein CRAG, contains DENN domain	--	--	--	--	--
Isoform0000283	BDA49675.1	208.4	2e-50	BDA49675.1 probable eukaryotic translation initiation factor 4 gamma 1 [Coccomyxa sp. Obi]	sp|Q76E23|IF4G_ARATH	149.8	2.6e-34	sp|Q76E23|IF4G_ARATH Eukaryotic translation initiation factor 4G OS=Arabidopsis thaliana OX=3702 GN=EIF4G PE=1 SV=2	At3g60240_1	149.8	3.9e-35	KOG0401	Translation initiation factor 4F, ribosome/mRNA-bridging subunit (eIF-4G)	K03260//EIF4G; translation initiation factor 4G	3.5e-47	195.7	csl:COCSUDRAFT_31629	--
Isoform0000284	PSC72540.1	276.6	5.9e-71	PSC72540.1 tRNA uridine(34) 5-carboxymethylaminomethyl synthesis enzyme [Micractinium conductrix]	--	--	--	--	At1g48090	117.5	2.1e-25	KOG1809	Vacuolar protein sorting-associated protein	K19525//VPS13A_C; vacuolar protein sorting-associated protein 13A/C	1.5e-63	250	apro:F751_1610	--
Isoform0000285	XP_005844289.1	1864.7	0	XP_005844289.1 hypothetical protein CHLNCDRAFT_59036 [Chlorella variabilis]	sp|P38420|NRPB2_ARATH	1709.5	0	sp|P38420|NRPB2_ARATH DNA-directed RNA polymerase II subunit 2 OS=Arabidopsis thaliana OX=3702 GN=NRPB2 PE=1 SV=2	At4g21710	1709.5	0	KOG0214	RNA polymerase II, second largest subunit	K03010//RPB2; DNA-directed RNA polymerase II subunit RPB2 [EC:2.7.7.6]	0	1830.5	csl:COCSUDRAFT_54821	ko03020//RNA polymerase//Transcription//Genetic Information Processing
Isoform0000286	BDA40691.1	1276.9	0	BDA40691.1 NPC intracellular cholesterol transporter 1 [Coccomyxa sp. Obi]	sp|P56941|NPC1_PIG	552.7	1.3e-155	sp|P56941|NPC1_PIG NPC intracellular cholesterol transporter 1 OS=Sus scrofa OX=9823 GN=NPC1 PE=2 SV=1	At1g42470	745.3	2.1e-214	KOG1933	Cholesterol transport protein (Niemann-Pick C disease protein)	K12385//NPC1; Niemann-Pick C1 protein	0	1199.9	csl:COCSUDRAFT_27169	--
Isoform0000287	BDA40691.1	749.6	2.4e-213	BDA40691.1 NPC intracellular cholesterol transporter 1 [Coccomyxa sp. Obi]	sp|P56941|NPC1_PIG	394.8	4.6e-108	sp|P56941|NPC1_PIG NPC intracellular cholesterol transporter 1 OS=Sus scrofa OX=9823 GN=NPC1 PE=2 SV=1	At1g42470	464.9	5.4e-130	KOG1933	Cholesterol transport protein (Niemann-Pick C disease protein)	K12385//NPC1; Niemann-Pick C1 protein	6e-193	679.9	csl:COCSUDRAFT_27169	--
Isoform0000288	XP_005844355.1	2071.6	0	XP_005844355.1 hypothetical protein CHLNCDRAFT_36916 [Chlorella variabilis]	sp|Q9Z2Q4|METH_RAT	1473.4	0	sp|Q9Z2Q4|METH_RAT Methionine synthase OS=Rattus norvegicus OX=10116 GN=Mtr PE=1 SV=1	CE01609_1	387.5	1.1e-106	KOG1579	Homocysteine S-methyltransferase	K00548//metH; 5-methyltetrahydrofolate--homocysteine methyltransferase [EC:2.1.1.13]	0	1802.7	ota:OT_ostta03g04670	;ko00450//Selenocompound metabolism//Metabolism of other amino acids//Metabolism
Isoform0000289	BDA47143.1	733	2.3e-208	BDA47143.1 Xanthine dehydrogenase/oxidase [Coccomyxa sp. Obi]	sp|Q7G193|ALDO1_ARATH	520.8	5.4e-146	sp|Q7G193|ALDO1_ARATH Indole-3-acetaldehyde oxidase OS=Arabidopsis thaliana OX=3702 GN=AAO1 PE=1 SV=2	At5g20960	520.8	8.2e-147	KOG0430	Xanthine dehydrogenase	K11817//AAO1_2; indole-3-acetaldehyde oxidase [EC:1.2.3.7]	8.4e-155	553.1	rsz:108832706	;ko00380//Tryptophan metabolism//Amino acid metabolism//Metabolism
Isoform0000290	KAA6423821.1	2241.8	0	KAA6423821.1 clathrin heavy chain [Trebouxia sp. A1-2]	sp|Q2RBN7|CLH1_ORYSJ	1937.2	0	sp|Q2RBN7|CLH1_ORYSJ Clathrin heavy chain 1 OS=Oryza sativa subsp. japonica OX=39947 GN=Os11g0104900 PE=3 SV=1	At3g08530	1916	0	KOG0985	Vesicle coat protein clathrin, heavy chain	K04646//CLTC; clathrin heavy chain	0	2245.3	csl:COCSUDRAFT_52408	ko04144//Endocytosis//Transport and catabolism//Cellular Processes
Isoform0000291	GBF87685.1	1758	0	GBF87685.1 hypothetical protein Rsub_00396 [Raphidocelis subcapitata]	sp|P33527|MRP1_HUMAN	554.7	3.4e-156	sp|P33527|MRP1_HUMAN Multidrug resistance-associated protein 1 OS=Homo sapiens OX=9606 GN=ABCC1 PE=1 SV=3	Hs4826838	554.7	5.2e-157	KOG0054	Multidrug resistance-associated protein/mitoxantrone resistance protein, ABC superfamily	K05665//ABCC1; ATP-binding cassette, subfamily C (CFTR/MRP), member 1 [EC:7.6.2.3]	0	1618.2	mng:MNEG_6300	ko02010//ABC transporters//Membrane transport//Environmental Information Processing
Isoform0000292	KAG7670057.1	932.2	2.6e-268	KAG7670057.1 hypothetical protein KSW81_008195 [Chlorella desiccata (nom. nud.)]	sp|P31927|SPSA_MAIZE	564.7	3.3e-159	sp|P31927|SPSA_MAIZE Sucrose-phosphate synthase OS=Zea mays OX=4577 GN=SPS PE=1 SV=1	At5g20280	562.4	2.4e-159	KOG0853	Glycosyltransferase	K00696//E2.4.1.14; sucrose-phosphate synthase [EC:2.4.1.14]	3.4e-249	866.7	apro:F751_1987	;ko00500//Starch and sucrose metabolism//Carbohydrate metabolism//Metabolism
Isoform0000293	BDA48045.1	645.6	4.8e-182	BDA48045.1 probable Brefeldin A-inhibited guanine nucleotide-exchange protein [Coccomyxa sp. Obi]	sp|Q9LZX8|BIG2_ARATH	389.4	1.9e-106	sp|Q9LZX8|BIG2_ARATH Brefeldin A-inhibited guanine nucleotide-exchange protein 2 OS=Arabidopsis thaliana OX=3702 GN=BIG2 PE=2 SV=1	At3g60860	389.4	2.9e-107	KOG0929	Guanine nucleotide exchange factor	K18442//ARFGEF; brefeldin A-inhibited guanine nucleotide-exchange protein	9.9e-172	609.4	csl:COCSUDRAFT_26655	ko04144//Endocytosis//Transport and catabolism//Cellular Processes
Isoform0000294	XP_005649731.1	1482.6	0	XP_005649731.1 hypothetical protein COCSUDRAFT_65142 [Coccomyxa subellipsoidea C-169]	sp|Q94FB9|AB1D_ARATH	1117.8	0	sp|Q94FB9|AB1D_ARATH ABC transporter D family member 1 OS=Arabidopsis thaliana OX=3702 GN=ABCD1 PE=1 SV=1	At4g39850	911.8	1.6e-264	KOG0060	Long-chain acyl-CoA transporter, ABC superfamily (involved in peroxisome organization and biogenesis)	--	--	--	--	--
Isoform0000295	PRW56489.1	2080.8	0	PRW56489.1 ferredoxin-dependent glutamate synthase isoform A [Chlorella sorokiniana]	sp|Q9ZNZ7|GLTB1_ARATH	1702.6	0	sp|Q9ZNZ7|GLTB1_ARATH Ferredoxin-dependent glutamate synthase 1, chloroplastic/mitochondrial OS=Arabidopsis thaliana OX=3702 GN=GLU1 PE=1 SV=3	At5g04140	1702.6	0	KOG0399	Glutamate synthase	K00284//GLU; glutamate synthase (ferredoxin) [EC:1.4.7.1]	0	2050	csl:COCSUDRAFT_22625	;ko00910//Nitrogen metabolism//Energy metabolism//Metabolism
Isoform0000296	BDA42391.1	619.4	3.7e-174	BDA42391.1 probable lysine-specific demethylase JMJ703 at N-terminal half [Coccomyxa sp. Obi]	sp|C0SUT9|JMJ16_ARATH	310.1	1.4e-82	sp|C0SUT9|JMJ16_ARATH Putative lysine-specific demethylase JMJ16 OS=Arabidopsis thaliana OX=3702 GN=JMJ16 PE=2 SV=1	At1g08620	292	6.1e-78	KOG1246	DNA-binding protein jumonji/RBP2/SMCY, contains JmjC domain	--	--	--	--	--
Isoform0000297	KAG7670057.1	901.4	4.9e-259	KAG7670057.1 hypothetical protein KSW81_008195 [Chlorella desiccata (nom. nud.)]	sp|A2WYE9|SPSA1_ORYSI	562.4	1.6e-158	sp|A2WYE9|SPSA1_ORYSI Probable sucrose-phosphate synthase 1 OS=Oryza sativa subsp. indica OX=39946 GN=SPS1 PE=2 SV=2	At5g20280	551.2	5.7e-156	KOG0853	Glycosyltransferase	K00696//E2.4.1.14; sucrose-phosphate synthase [EC:2.4.1.14]	1.1e-239	835.1	apro:F751_1987	;ko00500//Starch and sucrose metabolism//Carbohydrate metabolism//Metabolism
Isoform0000298	BDA41743.1	1209.1	0	BDA41743.1 Phospholipid-transporting ATPase IA [Coccomyxa sp. Obi]	sp|O94296|YOOC_SCHPO	583.2	9e-165	sp|O94296|YOOC_SCHPO Probable phospholipid-transporting ATPase C887.12 OS=Schizosaccharomyces pombe (strain 972 / ATCC 24843) OX=284812 GN=SPBC887.12 PE=3 SV=1	SPBC887.12	583.2	1.3e-165	KOG0206	P-type ATPase	K14802//DRS2; phospholipid-transporting ATPase [EC:7.6.2.1]	0	1182.2	csl:COCSUDRAFT_65278	--
Isoform0000299	GAQ88011.1	357.5	2.6e-95	GAQ88011.1 hypothetical protein KFL_003940020 [Klebsormidium nitens]	sp|P02789|TRFE_CHICK	164.9	7.6e-39	sp|P02789|TRFE_CHICK Ovotransferrin OS=Gallus gallus OX=9031 PE=1 SV=2	--	--	--	--	--	K06569//MFI2; melanoma-associated antigen p97	2.1e-49	203	mng:MNEG_1054	--
Isoform0000300	KAG5559106.1	1014.6	4e-293	KAG5559106.1 hypothetical protein RHGRI_008878 [Rhododendron griersonianum]	sp|Q0R4F1|PIF1_XENLA	117.5	1.4e-24	sp|Q0R4F1|PIF1_XENLA ATP-dependent DNA helicase PIF1 OS=Xenopus laevis OX=8355 GN=pif1 PE=2 SV=1	At3g42100	854.4	3.1e-247	KOG0987	DNA helicase PIF1/RRM3	--	--	--	--	--
Isoform0000301	PSC72731.1	647.1	1.6e-182	PSC72731.1 Hedgehog isoform 2 [Micractinium conductrix]	sp|P56941|NPC1_PIG	269.2	2.8e-70	sp|P56941|NPC1_PIG NPC intracellular cholesterol transporter 1 OS=Sus scrofa OX=9823 GN=NPC1 PE=2 SV=1	At1g42470	423.7	1.3e-117	KOG1933	Cholesterol transport protein (Niemann-Pick C disease protein)	K12385//NPC1; Niemann-Pick C1 protein	1.7e-168	598.6	csl:COCSUDRAFT_27169	--
Isoform0000302	KAA6424910.1	983.8	7.5e-284	KAA6424910.1 soluble starch synthase chloroplastic amyloplastic-like [Trebouxia sp. A1-2]	sp|Q43846|SSY3_SOLTU	704.1	3.5e-201	sp|Q43846|SSY3_SOLTU Soluble starch synthase 3, chloroplastic/amyloplastic OS=Solanum tuberosum OX=4113 GN=SS3 PE=1 SV=1	--	--	--	--	--	K00703//glgA; starch synthase [EC:2.4.1.21]	6.3e-243	845.9	apro:F751_1477	;ko00500//Starch and sucrose metabolism//Carbohydrate metabolism//Metabolism
Isoform0000303	BDA41548.1	268.1	2.1e-68	BDA41548.1 hypothetical protein COCOBI_02-3290 [Coccomyxa sp. Obi]	--	--	--	--	--	--	--	--	--	--	--	--	--	--
Isoform0000304	BDA46780.1	308.1	1.8e-80	BDA46780.1 probable TSET complex member tstB [Coccomyxa sp. Obi]	--	--	--	--	--	--	--	--	--	--	--	--	--	--
Isoform0000305	XP_005651179.1	2225.7	0	XP_005651179.1 clathrin heavy chain [Coccomyxa subellipsoidea C-169]	sp|Q2RBN7|CLH1_ORYSJ	1923.7	0	sp|Q2RBN7|CLH1_ORYSJ Clathrin heavy chain 1 OS=Oryza sativa subsp. japonica OX=39947 GN=Os11g0104900 PE=3 SV=1	At3g08530	1902.5	0	KOG0985	Vesicle coat protein clathrin, heavy chain	K04646//CLTC; clathrin heavy chain	0	2231.4	csl:COCSUDRAFT_52408	ko04144//Endocytosis//Transport and catabolism//Cellular Processes
Isoform0000306	PRW57649.1	2276.1	0	PRW57649.1 magnesium chelatase subunit H [Chlorella sorokiniana]	sp|B8ANF1|CHLH_ORYSI	1882.8	0	sp|B8ANF1|CHLH_ORYSI Magnesium-chelatase subunit ChlH, chloroplastic OS=Oryza sativa subsp. indica OX=39946 GN=CHLH PE=3 SV=1	--	--	--	--	--	K03403//chlH; magnesium chelatase subunit H [EC:6.6.1.1]	0	2270.4	vcn:VOLCADRAFT_76537	;ko00860//Porphyrin metabolism//Metabolism of cofactors and vitamins//Metabolism
Isoform0000307	PSC73395.1	407.1	2.9e-110	PSC73395.1 ribosomal-alanine N-acetyltransferase [Micractinium conductrix]	sp|C0SUW7|ARID6_ARATH	56.2	3.8e-06	sp|C0SUW7|ARID6_ARATH AT-rich interactive domain-containing protein 6 OS=Arabidopsis thaliana OX=3702 GN=ARID6 PE=1 SV=1	At1g20910	56.2	5.7e-07	KOG2744	DNA-binding proteins Bright/BRCAA1/RBP1 and related proteins containing BRIGHT domain	--	--	--	--	--
Isoform0000308	KAG2426164.1	1687.2	0	KAG2426164.1 hypothetical protein HXX76_013145 [Chlamydomonas incerta]	sp|A5H0J2|DUR1_LACKL	945.3	8.8e-274	sp|A5H0J2|DUR1_LACKL Urea amidolyase OS=Lachancea kluyveri OX=4934 GN=DUR1,2 PE=3 SV=1	YBR208c_2	938.3	1.6e-272	KOG0238	3-Methylcrotonyl-CoA carboxylase, biotin-containing subunit/Propionyl-CoA carboxylase, alpha chain/Acetyl-CoA carboxylase, biotin carboxylase subunit	K01941//E6.3.4.6; urea carboxylase [EC:6.3.4.6]	0	1692.2	cre:CHLRE_08g360050v5	;ko00220//Arginine biosynthesis//Amino acid metabolism//Metabolism
Isoform0000309	KAA6424331.1	404.8	1.4e-109	KAA6424331.1 serine threonine- kinase TIO-like [Trebouxia sp. A1-2]	sp|Q2QAV0|TIO_ARATH	337	1.1e-90	sp|Q2QAV0|TIO_ARATH Serine/threonine-protein kinase TIO OS=Arabidopsis thaliana OX=3702 GN=TIO PE=1 SV=1	At1g50230	336.3	2.8e-91	KOG0597	Serine-threonine protein kinase FUSED	K06228//FU; fused [EC:2.7.11.1]	1.8e-98	365.9	ppp:112283805	--
Isoform0000310	--	--	--	--	--	--	--	--	--	--	--	--	--	--	--	--	--	--
Isoform0000311	GIL77051.1	1163.3	0	GIL77051.1 hypothetical protein Vretifemale_6616 [Volvox reticuliferus]	sp|O44006|KPYK_EIMTE	399.8	1.4e-109	sp|O44006|KPYK_EIMTE Pyruvate kinase OS=Eimeria tenella OX=5802 GN=PYK PE=2 SV=1	At5g63680	380.2	1.7e-104	KOG2323	Pyruvate kinase	--	--	--	--	--
Isoform0000312	KAF7113065.1	781.2	7.2e-223	KAF7113065.1 hypothetical protein RHSIM_RhsimUnG0164500 [Rhododendron simsii]	sp|Q7ZV90|PIF1_DANRE	69.7	3.3e-10	sp|Q7ZV90|PIF1_DANRE ATP-dependent DNA helicase PIF1 OS=Danio rerio OX=7955 GN=pif1 PE=2 SV=1	At3g42100	643.3	1.1e-183	KOG0987	DNA helicase PIF1/RRM3	--	--	--	--	--
Isoform0000313	KAA6426630.1	434.5	1.7e-118	KAA6426630.1 kinase [Trebouxia sp. A1-2]	sp|Q05609|CTR1_ARATH	223.8	1.4e-56	sp|Q05609|CTR1_ARATH Serine/threonine-protein kinase CTR1 OS=Arabidopsis thaliana OX=3702 GN=CTR1 PE=1 SV=1	At5g03730	223.8	2.1e-57	KOG0192	Tyrosine kinase specific for activated (GTP-bound) p21cdc42Hs	--	--	--	--	--
Isoform0000314	XP_005652078.1	1298.1	0	XP_005652078.1 kinesin-domain-containing protein [Coccomyxa subellipsoidea C-169]	sp|Q7XPJ0|KN14I_ORYSJ	999.6	4e-290	sp|Q7XPJ0|KN14I_ORYSJ Kinesin-like protein KIN-14I OS=Oryza sativa subsp. japonica OX=39947 GN=KIN14I PE=2 SV=1	At5g65930_1	501.5	5.1e-141	KOG4229	Myosin VII, myosin IXB and related myosins	--	--	--	--	--
Isoform0000315	BDA47143.1	968.8	2.4e-279	BDA47143.1 Xanthine dehydrogenase/oxidase [Coccomyxa sp. Obi]	sp|Q7G192|ALDO2_ARATH	561.2	3.6e-158	sp|Q7G192|ALDO2_ARATH Indole-3-acetaldehyde oxidase OS=Arabidopsis thaliana OX=3702 GN=AAO2 PE=1 SV=2	At3g43600	561.2	5.4e-159	KOG0430	Xanthine dehydrogenase	K09842//AAO3; abscisic-aldehyde oxidase [EC:1.2.3.14]	4e-165	587.4	bna:106445448	;ko00906//Carotenoid biosynthesis//Metabolism of terpenoids and polyketides//Metabolism
Isoform0000316	KAA6416968.1	158.3	2.3e-35	KAA6416968.1 serine threonine- kinase DCLK3-like [Trebouxia sp. A1-2]	sp|Q2QSL4|CDKF2_ORYSJ	73.2	3e-11	sp|Q2QSL4|CDKF2_ORYSJ Putative cyclin-dependent kinase F-2 OS=Oryza sativa subsp. japonica OX=39947 GN=CDKF-2 PE=3 SV=1	7295638	70.9	2.2e-11	KOG0603	Ribosomal protein S6 kinase	K08866//TTK; serine/threonine-protein kinase TTK/MPS1 [EC:2.7.12.1]	6.7e-11	75.1	ota:OT_ostta05g02220	--
Isoform0000317	KAG2487709.1	265	1.7e-67	KAG2487709.1 hypothetical protein HYH03_013708 [Edaphochlamys debaryana]	--	--	--	--	--	--	--	--	--	--	--	--	--	--
Isoform0000318	BDA41435.1	865.1	3.9e-248	BDA41435.1 probable ATP-binding cassette sub-family D member 3 [Coccomyxa sp. Obi]	sp|Q94FB9|AB1D_ARATH	609	1.5e-172	sp|Q94FB9|AB1D_ARATH ABC transporter D family member 1 OS=Arabidopsis thaliana OX=3702 GN=ABCD1 PE=1 SV=1	At4g39850	535.4	3.2e-151	KOG0060	Long-chain acyl-CoA transporter, ABC superfamily (involved in peroxisome organization and biogenesis)	--	--	--	--	--
Isoform0000319	PSC68918.1	1914	0	PSC68918.1 glutamate synthase 1 [NADH] chloroplastic isoform X1 [Micractinium conductrix]	sp|Q03460|GLSN_MEDSA	1642.5	0	sp|Q03460|GLSN_MEDSA Glutamate synthase [NADH], amyloplastic OS=Medicago sativa OX=3879 PE=1 SV=1	At5g53460	1633.2	0	KOG0399	Glutamate synthase	K00264//GLT1; glutamate synthase (NADH) [EC:1.4.1.14]	0	1883.2	apro:F751_6615	;ko00910//Nitrogen metabolism//Energy metabolism//Metabolism
Isoform0000320	KAG5559106.1	1014.6	3.9e-293	KAG5559106.1 hypothetical protein RHGRI_008878 [Rhododendron griersonianum]	sp|Q0R4F1|PIF1_XENLA	117.5	1.4e-24	sp|Q0R4F1|PIF1_XENLA ATP-dependent DNA helicase PIF1 OS=Xenopus laevis OX=8355 GN=pif1 PE=2 SV=1	At3g42100	854.4	3.1e-247	KOG0987	DNA helicase PIF1/RRM3	--	--	--	--	--
Isoform0000321	KAA6425554.1	676.4	2.5e-191	KAA6425554.1 polyphosphoinositide phosphatase-like, partial [Trebouxia sp. A1-2]	sp|Q7XZU3|SAC1_ARATH	536.6	9.4e-151	sp|Q7XZU3|SAC1_ARATH Phosphoinositide phosphatase SAC1 OS=Arabidopsis thaliana OX=3702 GN=SAC1 PE=1 SV=1	At1g22620	528.1	5e-149	KOG1888	Putative phosphoinositide phosphatase	K22913//FIG4; phosphatidylinositol 3,5-bisphosphate 5-phosphatase [EC:3.1.3.-]	4.8e-155	553.9	ppp:112292919	;ko00562//Inositol phosphate metabolism//Carbohydrate metabolism//Metabolism
Isoform0000322	XP_005649731.1	1482.6	0	XP_005649731.1 hypothetical protein COCSUDRAFT_65142 [Coccomyxa subellipsoidea C-169]	sp|Q94FB9|AB1D_ARATH	1116.7	0	sp|Q94FB9|AB1D_ARATH ABC transporter D family member 1 OS=Arabidopsis thaliana OX=3702 GN=ABCD1 PE=1 SV=1	At4g39850	910.6	3.6e-264	KOG0060	Long-chain acyl-CoA transporter, ABC superfamily (involved in peroxisome organization and biogenesis)	--	--	--	--	--
Isoform0000323	GBF87685.1	1739.9	0	GBF87685.1 hypothetical protein Rsub_00396 [Raphidocelis subcapitata]	sp|P33527|MRP1_HUMAN	545.4	2.1e-153	sp|P33527|MRP1_HUMAN Multidrug resistance-associated protein 1 OS=Homo sapiens OX=9606 GN=ABCC1 PE=1 SV=3	Hs4826838	545.4	3.1e-154	KOG0054	Multidrug resistance-associated protein/mitoxantrone resistance protein, ABC superfamily	K05665//ABCC1; ATP-binding cassette, subfamily C (CFTR/MRP), member 1 [EC:7.6.2.3]	0	1597.8	mng:MNEG_6300	ko02010//ABC transporters//Membrane transport//Environmental Information Processing
Isoform0000324	KAA6423750.1	2713.7	0	KAA6423750.1 pre-mRNA-processing-splicing factor 8-like [Trebouxia sp. A1-2]	sp|Q9SSD2|PRP8A_ARATH	2581.6	0	sp|Q9SSD2|PRP8A_ARATH Pre-mRNA-processing-splicing factor 8A OS=Arabidopsis thaliana OX=3702 GN=PRP8A PE=1 SV=1	At1g80070	2581.6	0	KOG1795	U5 snRNP spliceosome subunit	K12856//PRPF8; pre-mRNA-processing factor 8	0	2662.5	cre:CHLRE_01g016050v5	ko03040//Spliceosome//Transcription//Genetic Information Processing
Isoform0000325	XP_005844567.1	1826.2	0	XP_005844567.1 hypothetical protein CHLNCDRAFT_138793 [Chlorella variabilis]	sp|Q9FNQ1|DEXHE_ARATH	1442.2	0	sp|Q9FNQ1|DEXHE_ARATH DExH-box ATP-dependent RNA helicase DExH14 OS=Arabidopsis thaliana OX=3702 GN=BRR2C PE=2 SV=1	Hs14747366	1398.6	0	KOG0952	DNA/RNA helicase MER3/SLH1, DEAD-box superfamily	K18663//ASCC3; activating signal cointegrator complex subunit 3 [EC:5.6.2.4]	0	1776.9	csl:COCSUDRAFT_28383	--
Isoform0000326	XP_024389739.1	212.6	1e-51	XP_024389739.1 kinesin-like protein KIN-12E isoform X1 [Physcomitrium patens]	sp|Q27IK7|KN12C_ARATH	194.5	8.9e-48	sp|Q27IK7|KN12C_ARATH Kinesin-like protein KIN-12C OS=Arabidopsis thaliana OX=3702 GN=KIN12C PE=1 SV=1	At3g44050	185.7	6.2e-46	KOG4280	Kinesin-like protein	K10400//KIF15; kinesin family member 15	2.7e-52	212.6	ppp:112289045	--
Isoform0000327	GAX86320.1	390.2	3.6e-105	GAX86320.1 hypothetical protein CEUSTIGMA_g13732.t1 [Chlamydomonas eustigma]	--	--	--	--	--	--	--	--	--	--	--	--	--	--
Isoform0000328	GIL63826.1	821.2	6.3e-235	GIL63826.1 hypothetical protein Vafri_17821 [Volvox africanus]	sp|F4JY37|RUK_ARATH	525.4	2.2e-147	sp|F4JY37|RUK_ARATH Serine/threonine-protein kinase RUNKEL OS=Arabidopsis thaliana OX=3702 GN=RUK PE=1 SV=1	At5g18700	444.9	5.6e-124	KOG0597	Serine-threonine protein kinase FUSED	K17545//ULK4; serine/threonine-protein kinase ULK4 [EC:2.7.11.1]	2.1e-235	820.8	cre:CHLRE_14g612000v5	--
Isoform0000329	PSC72762.1	1172.1	0	PSC72762.1 ATP binding cassette subfamily B4 isoform 2 [Micractinium conductrix]	sp|Q9FWX7|AB11B_ARATH	934.5	1.6e-270	sp|Q9FWX7|AB11B_ARATH ABC transporter B family member 11 OS=Arabidopsis thaliana OX=3702 GN=ABCB11 PE=2 SV=1	At1g02520	934.5	2.3e-271	KOG0055	Multidrug/pheromone exporter, ABC superfamily	K05658//ABCB1; ATP-binding cassette, subfamily B (MDR/TAP), member 1 [EC:7.6.2.2]	0	1155.6	apro:F751_1263	ko02010//ABC transporters//Membrane transport//Environmental Information Processing
Isoform0000330	GBF87685.1	1380.5	0	GBF87685.1 hypothetical protein Rsub_00396 [Raphidocelis subcapitata]	sp|Q8HXQ5|MRP1_BOVIN	382.9	1.7e-104	sp|Q8HXQ5|MRP1_BOVIN Multidrug resistance-associated protein 1 OS=Bos taurus OX=9913 GN=ABCC1 PE=1 SV=1	Hs4826838	375.9	3.2e-103	KOG0054	Multidrug resistance-associated protein/mitoxantrone resistance protein, ABC superfamily	K05665//ABCC1; ATP-binding cassette, subfamily C (CFTR/MRP), member 1 [EC:7.6.2.3]	0	1264.2	mng:MNEG_6300	ko02010//ABC transporters//Membrane transport//Environmental Information Processing
Isoform0000331	KAA6425214.1	237.3	3.9e-59	KAA6425214.1 hypothetical protein FRX49_04709 [Trebouxia sp. A1-2]	--	--	--	--	--	--	--	--	--	--	--	--	--	--
Isoform0000332	KAG7670057.1	901.4	4.8e-259	KAG7670057.1 hypothetical protein KSW81_008195 [Chlorella desiccata (nom. nud.)]	sp|A2WYE9|SPSA1_ORYSI	562.4	1.6e-158	sp|A2WYE9|SPSA1_ORYSI Probable sucrose-phosphate synthase 1 OS=Oryza sativa subsp. indica OX=39946 GN=SPS1 PE=2 SV=2	At5g20280	551.2	5.6e-156	KOG0853	Glycosyltransferase	K00696//E2.4.1.14; sucrose-phosphate synthase [EC:2.4.1.14]	1.1e-239	835.1	apro:F751_1987	;ko00500//Starch and sucrose metabolism//Carbohydrate metabolism//Metabolism
Isoform0000333	KAH7622588.1	1416.7	0	KAH7622588.1 putative Sodium/potassium-transporting ATPase subunit alpha-B [Chlorella desiccata (nom. nud.)]	sp|P09572|AT1A1_CHICK	738.4	1.6e-211	sp|P09572|AT1A1_CHICK Sodium/potassium-transporting ATPase subunit alpha-1 OS=Gallus gallus OX=9031 GN=ATP1A1 PE=2 SV=1	Hs21361181	733	1e-210	KOG0203	Na+/K+ ATPase, alpha subunit	K01539//ATP1A; sodium/potassium-transporting ATPase subunit alpha [EC:7.2.2.13]	0	1185.6	ota:OT_ostta01g00890	--
Isoform0000334	KAA6425831.1	1360.5	0	KAA6425831.1 component of CCR4-NOT transcriptional regulator complex [Trebouxia sp. A1-2]	sp|Q6ZQ08|CNOT1_MOUSE	828.6	1.2e-238	sp|Q6ZQ08|CNOT1_MOUSE CCR4-NOT transcription complex subunit 1 OS=Mus musculus OX=10090 GN=Cnot1 PE=1 SV=2	At1g02080	967.2	3.3e-281	KOG1831	Negative regulator of transcription	K12604//CNOT1; CCR4-NOT transcription complex subunit 1	0	1257.7	csl:COCSUDRAFT_47765	ko03018//RNA degradation//Folding, sorting and degradation//Genetic Information Processing
Isoform0000335	BDA49523.1	402.9	5.2e-109	BDA49523.1 probable E3 ubiquitin-protein ligase HERC2 at N-terminal half [Coccomyxa sp. Obi]	sp|Q947D2|PRAF1_ARATH	166	3.3e-39	sp|Q947D2|PRAF1_ARATH PH, RCC1 and FYVE domains-containing protein 1 OS=Arabidopsis thaliana OX=3702 GN=PRAF1 PE=1 SV=1	At5g63860	68.9	8.2e-11	KOG1426	FOG: RCC1 domain	--	--	--	--	--
Isoform0000336	--	--	--	--	--	--	--	--	--	--	--	--	--	--	--	--	--	--
Isoform0000337	GBG76156.1	693.3	2e-196	GBG76156.1 hypothetical protein CBR_g21905 [Chara braunii]	sp|Q9P2E3|ZNFX1_HUMAN	361.3	5.5e-98	sp|Q9P2E3|ZNFX1_HUMAN NFX1-type zinc finger-containing protein 1 OS=Homo sapiens OX=9606 GN=ZNFX1 PE=2 SV=2	Hs14786304_1	350.9	1.1e-95	KOG1807	Helicases	--	--	--	--	--
Isoform0000338	XP_005844355.1	2029.2	0	XP_005844355.1 hypothetical protein CHLNCDRAFT_36916 [Chlorella variabilis]	sp|Q9Z2Q4|METH_RAT	1461	0	sp|Q9Z2Q4|METH_RAT Methionine synthase OS=Rattus norvegicus OX=10116 GN=Mtr PE=1 SV=1	CE01609_1	371.3	7.9e-102	KOG1579	Homocysteine S-methyltransferase	K00548//metH; 5-methyltetrahydrofolate--homocysteine methyltransferase [EC:2.1.1.13]	0	1769.2	ota:OT_ostta03g04670	;ko00450//Selenocompound metabolism//Metabolism of other amino acids//Metabolism
Isoform0000339	BDA42769.1	816.6	1.5e-233	BDA42769.1 Alpha-glucan water dikinase, chloroplastic [Coccomyxa sp. Obi]	sp|Q9AWA5|GWD1_SOLTU	480.3	8e-134	sp|Q9AWA5|GWD1_SOLTU Alpha-glucan water dikinase, chloroplastic OS=Solanum tuberosum OX=4113 GN=R1 PE=1 SV=2	--	--	--	--	--	K08244//R1; alpha-glucan, water dikinase [EC:2.7.9.4]	6.8e-234	815.8	csl:COCSUDRAFT_28229	--
Isoform0000340	--	--	--	--	--	--	--	--	--	--	--	--	--	--	--	--	--	--
Isoform0000341	--	--	--	--	--	--	--	--	--	--	--	--	--	--	--	--	--	--
Isoform0000342	BDA48303.1	181.8	1.8e-42	BDA48303.1 probable lipase at C-terminar half [Coccomyxa sp. Obi]	sp|P61870|MDLA_PENCA	60.8	1.4e-07	sp|P61870|MDLA_PENCA Mono- and diacylglycerol lipase OS=Penicillium camembertii OX=5075 GN=mdlA PE=1 SV=1	At5g18640	76.3	5e-13	KOG4569	Predicted lipase	--	--	--	--	--
Isoform0000343	KAH9531540.1	944.1	6.3e-272	KAH9531540.1 hypothetical protein CY35_19G044000 [Sphagnum magellanicum]	sp|Q0R4F1|PIF1_XENLA	117.5	1.3e-24	sp|Q0R4F1|PIF1_XENLA ATP-dependent DNA helicase PIF1 OS=Xenopus laevis OX=8355 GN=pif1 PE=2 SV=1	At1g54430	787.3	4.5e-227	KOG0987	DNA helicase PIF1/RRM3	--	--	--	--	--
Isoform0000344	BDA42769.1	1403.7	0	BDA42769.1 Alpha-glucan water dikinase, chloroplastic [Coccomyxa sp. Obi]	sp|Q9AWA5|GWD1_SOLTU	723.4	5.4e-207	sp|Q9AWA5|GWD1_SOLTU Alpha-glucan water dikinase, chloroplastic OS=Solanum tuberosum OX=4113 GN=R1 PE=1 SV=2	--	--	--	--	--	K08244//R1; alpha-glucan, water dikinase [EC:2.7.9.4]	0	1365.9	csl:COCSUDRAFT_28229	--
Isoform0000345	PRW56489.1	2023.8	0	PRW56489.1 ferredoxin-dependent glutamate synthase isoform A [Chlorella sorokiniana]	sp|Q9ZNZ7|GLTB1_ARATH	1666	0	sp|Q9ZNZ7|GLTB1_ARATH Ferredoxin-dependent glutamate synthase 1, chloroplastic/mitochondrial OS=Arabidopsis thaliana OX=3702 GN=GLU1 PE=1 SV=3	At5g04140	1666	0	KOG0399	Glutamate synthase	K00284//GLU; glutamate synthase (ferredoxin) [EC:1.4.7.1]	0	2006.1	csl:COCSUDRAFT_22625	;ko00910//Nitrogen metabolism//Energy metabolism//Metabolism
Isoform0000346	XP_005849774.1	219.2	1.1e-53	XP_005849774.1 hypothetical protein CHLNCDRAFT_142833 [Chlorella variabilis]	--	--	--	--	--	--	--	--	--	K20826//RPAP1; RNA polymerase II-associated protein 1	8.2e-06	58.2	pxb:103939489	--
Isoform0000347	XP_005652004.1	356.7	4.4e-95	XP_005652004.1 hypothetical protein COCSUDRAFT_39124 [Coccomyxa subellipsoidea C-169]	sp|Q45670|THES_BACSJ	134	1.4e-29	sp|Q45670|THES_BACSJ Thermophilic serine proteinase OS=Bacillus sp. (strain AK1) OX=268807 PE=1 SV=1	--	--	--	--	--	--	--	--	--	--
Isoform0000348	BDA40691.1	1276.9	0	BDA40691.1 NPC intracellular cholesterol transporter 1 [Coccomyxa sp. Obi]	sp|P56941|NPC1_PIG	552.7	1.3e-155	sp|P56941|NPC1_PIG NPC intracellular cholesterol transporter 1 OS=Sus scrofa OX=9823 GN=NPC1 PE=2 SV=1	At1g42470	745.3	2e-214	KOG1933	Cholesterol transport protein (Niemann-Pick C disease protein)	K12385//NPC1; Niemann-Pick C1 protein	0	1199.9	csl:COCSUDRAFT_27169	--
Isoform0000349	RMZ52838.1	189.9	7e-45	RMZ52838.1 hypothetical protein APUTEX25_000957 [Auxenochlorella protothecoides]	sp|Q8RWL6|STY17_ARATH	131.3	9e-29	sp|Q8RWL6|STY17_ARATH Serine/threonine-protein kinase STY17 OS=Arabidopsis thaliana OX=3702 GN=STY17 PE=1 SV=1	At4g35780	131.3	1.4e-29	KOG0192	Tyrosine kinase specific for activated (GTP-bound) p21cdc42Hs	--	--	--	--	--
Isoform0000350	PRW57136.1	1332.4	0	PRW57136.1 brefeldin A-inhibited guanine nucleotide-exchange 2-like [Chlorella sorokiniana]	sp|Q9LZX8|BIG2_ARATH	907.5	2e-262	sp|Q9LZX8|BIG2_ARATH Brefeldin A-inhibited guanine nucleotide-exchange protein 2 OS=Arabidopsis thaliana OX=3702 GN=BIG2 PE=2 SV=1	At3g60860	907.5	3e-263	KOG0929	Guanine nucleotide exchange factor	K18442//ARFGEF; brefeldin A-inhibited guanine nucleotide-exchange protein	0	1281.2	csl:COCSUDRAFT_26655	ko04144//Endocytosis//Transport and catabolism//Cellular Processes
Isoform0000351	KAA6418794.1	364	2.7e-97	KAA6418794.1 eukaryotic translation initiation factor 4G-like [Trebouxia sp. A1-2]	sp|G5CEW6|IF4G_WHEAT	236.1	2.6e-60	sp|G5CEW6|IF4G_WHEAT Eukaryotic translation initiation factor 4G OS=Triticum aestivum OX=4565 PE=1 SV=1	At3g60240_1	196.1	4.5e-49	KOG0401	Translation initiation factor 4F, ribosome/mRNA-bridging subunit (eIF-4G)	K03260//EIF4G; translation initiation factor 4G	5.8e-92	344.4	csl:COCSUDRAFT_31629	--
Isoform0000352	BDA51313.1	855.1	3.9e-245	BDA51313.1 probable peroxisomal-coenzyme A synthetase at N-terminal half [Coccomyxa sp. Obi]	sp|P38137|FAT2_YEAST	90.1	2.3e-16	sp|P38137|FAT2_YEAST Peroxisomal-coenzyme A synthetase OS=Saccharomyces cerevisiae (strain ATCC 204508 / S288c) OX=559292 GN=PCS60 PE=1 SV=1	YBR222c	90.1	3.4e-17	KOG1176	Acyl-CoA synthetase	--	--	--	--	--
Isoform0000353	GAX86320.1	167.2	4.9e-38	GAX86320.1 hypothetical protein CEUSTIGMA_g13732.t1 [Chlamydomonas eustigma]	--	--	--	--	--	--	--	--	--	--	--	--	--	--
Isoform0000354	GBF87685.1	1728	0	GBF87685.1 hypothetical protein Rsub_00396 [Raphidocelis subcapitata]	sp|P33527|MRP1_HUMAN	554.7	3.3e-156	sp|P33527|MRP1_HUMAN Multidrug resistance-associated protein 1 OS=Homo sapiens OX=9606 GN=ABCC1 PE=1 SV=3	Hs4826838	554.7	4.9e-157	KOG0054	Multidrug resistance-associated protein/mitoxantrone resistance protein, ABC superfamily	K05665//ABCC1; ATP-binding cassette, subfamily C (CFTR/MRP), member 1 [EC:7.6.2.3]	0	1618.2	mng:MNEG_6300	ko02010//ABC transporters//Membrane transport//Environmental Information Processing
Isoform0000355	KAA6426630.1	434.5	1.6e-118	KAA6426630.1 kinase [Trebouxia sp. A1-2]	sp|Q05609|CTR1_ARATH	223.8	1.3e-56	sp|Q05609|CTR1_ARATH Serine/threonine-protein kinase CTR1 OS=Arabidopsis thaliana OX=3702 GN=CTR1 PE=1 SV=1	At5g03730	223.8	2e-57	KOG0192	Tyrosine kinase specific for activated (GTP-bound) p21cdc42Hs	--	--	--	--	--
Isoform0000356	GBF87685.1	1754.2	0	GBF87685.1 hypothetical protein Rsub_00396 [Raphidocelis subcapitata]	sp|P33527|MRP1_HUMAN	554.7	3.3e-156	sp|P33527|MRP1_HUMAN Multidrug resistance-associated protein 1 OS=Homo sapiens OX=9606 GN=ABCC1 PE=1 SV=3	Hs4826838	554.7	4.9e-157	KOG0054	Multidrug resistance-associated protein/mitoxantrone resistance protein, ABC superfamily	K05665//ABCC1; ATP-binding cassette, subfamily C (CFTR/MRP), member 1 [EC:7.6.2.3]	0	1618.2	mng:MNEG_6300	ko02010//ABC transporters//Membrane transport//Environmental Information Processing
Isoform0000357	BDA48776.1	753.1	2.1e-214	BDA48776.1 probable beta-Ala-His dipeptidase at C-terminar half [Coccomyxa sp. Obi]	sp|Q96KP4|CNDP2_HUMAN	270.4	1.3e-70	sp|Q96KP4|CNDP2_HUMAN Cytosolic non-specific dipeptidase OS=Homo sapiens OX=9606 GN=CNDP2 PE=1 SV=2	7302222	278.1	9e-74	KOG2276	Metalloexopeptidases	K14262//DUG2; di- and tripeptidase [EC:3.4.-.-]	3.7e-200	703.7	apro:F751_6327	--
Isoform0000358	GBF94443.1	153.3	7.3e-34	GBF94443.1 hypothetical protein Rsub_07257 [Raphidocelis subcapitata]	--	--	--	--	--	--	--	--	--	--	--	--	--	--
Isoform0000359	XP_005651179.1	2162.1	0	XP_005651179.1 clathrin heavy chain [Coccomyxa subellipsoidea C-169]	sp|Q2RBN7|CLH1_ORYSJ	1870.1	0	sp|Q2RBN7|CLH1_ORYSJ Clathrin heavy chain 1 OS=Oryza sativa subsp. japonica OX=39947 GN=Os11g0104900 PE=3 SV=1	At3g08530	1847.8	0	KOG0985	Vesicle coat protein clathrin, heavy chain	K04646//CLTC; clathrin heavy chain	0	2167.9	csl:COCSUDRAFT_52408	ko04144//Endocytosis//Transport and catabolism//Cellular Processes
Isoform0000360	PRW59001.1	721.1	8.8e-205	PRW59001.1 5 -3 exoribonuclease 1 [Chlorella sorokiniana]	sp|P40383|XRN1_SCHPO	248.4	5.1e-64	sp|P40383|XRN1_SCHPO 5'-3' exoribonuclease 1 OS=Schizosaccharomyces pombe (strain 972 / ATCC 24843) OX=284812 GN=exo2 PE=1 SV=1	SPAC17A5.14	248.4	7.7e-65	KOG2045	5'-3' exonuclease XRN1/KEM1/SEP1 involved in DNA strand exchange and mRNA turnover	K12618//XRN1; 5'-3' exoribonuclease 1 [EC:3.1.13.-]	4.1e-106	391.3	apro:F751_4693	;ko03008//Ribosome biogenesis in eukaryotes//Translation//Genetic Information Processing
Isoform0000361	PRW20296.1	1026.2	1.3e-296	PRW20296.1 DNA mismatch repair MSH6 isoform A [Chlorella sorokiniana]	sp|O04716|MSH6_ARATH	709.9	6.2e-203	sp|O04716|MSH6_ARATH DNA mismatch repair protein MSH6 OS=Arabidopsis thaliana OX=3702 GN=MSH6 PE=1 SV=2	At4g02070	709.9	9.3e-204	KOG0217	Mismatch repair ATPase MSH6 (MutS family)	K08737//MSH6; DNA mismatch repair protein MSH6	3.2e-215	753.8	ppp:112273630	ko03430//Mismatch repair//Replication and repair//Genetic Information Processing
Isoform0000362	BDA47644.1	1073.5	5.1e-311	BDA47644.1 probable histone acetyltransferase HAC1 [Coccomyxa sp. Obi]	sp|Q9FWQ5|HAC12_ARATH	684.9	2.1e-195	sp|Q9FWQ5|HAC12_ARATH Histone acetyltransferase HAC12 OS=Arabidopsis thaliana OX=3702 GN=HAC12 PE=3 SV=2	At1g16710	684.9	3.2e-196	KOG1778	CREB binding protein/P300 and related TAZ Zn-finger proteins	K04498//EP300; E1A/CREB-binding protein [EC:2.3.1.48]	4.5e-286	989.2	csl:COCSUDRAFT_23618	--
Isoform0000363	PSC75362.1	787.3	9.9e-225	PSC75362.1 nuclear export mediator factor Nemf-like isoform X1 [Micractinium conductrix]	sp|Q9VBX1|NEMF_DROME	432.6	1.9e-119	sp|Q9VBX1|NEMF_DROME Nuclear export mediator factor NEMF homolog OS=Drosophila melanogaster OX=7227 GN=Clbn PE=1 SV=2	At5g49930	555.8	2.2e-157	KOG2030	Predicted RNA-binding protein	K24971//NEMF; nuclear export mediator factor NEMF	1.3e-173	615.5	rcn:112195889	--
Isoform0000364	ABX82555.1	157.9	3e-35	ABX82555.1 ATP synthase F0 subunit beta [Trebouxia aggregata]	sp|Q3BAI2|YCX91_PHAAO	74.3	1.3e-11	sp|Q3BAI2|YCX91_PHAAO Uncharacterized protein ORF91 OS=Phalaenopsis aphrodite subsp. formosana OX=308872 PE=4 SV=1	--	--	--	--	--	--	--	--	--	--
Isoform0000365	XP_005649827.1	96.3	1.1e-16	XP_005649827.1 hypothetical protein COCSUDRAFT_61507 [Coccomyxa subellipsoidea C-169]	--	--	--	--	--	--	--	--	--	--	--	--	--	--
Isoform0000366	PRW56130.1	2237.6	0	PRW56130.1 U5 small nuclear ribonucleo 200 kDa helicase-like [Chlorella sorokiniana]	sp|Q9SYP1|DEXHC_ARATH	1936.8	0	sp|Q9SYP1|DEXHC_ARATH DExH-box ATP-dependent RNA helicase DExH12 OS=Arabidopsis thaliana OX=3702 GN=BRR2A PE=1 SV=1	At1g20960	1936.8	0	KOG0951	RNA helicase BRR2, DEAD-box superfamily	K12854//SNRNP200; pre-mRNA-splicing helicase BRR2 [EC:3.6.4.13]	0	2113.6	cre:CHLRE_17g744147v5	ko03040//Spliceosome//Transcription//Genetic Information Processing
Isoform0000367	XP_005844355.1	2029.2	0	XP_005844355.1 hypothetical protein CHLNCDRAFT_36916 [Chlorella variabilis]	sp|Q9Z2Q4|METH_RAT	1432.5	0	sp|Q9Z2Q4|METH_RAT Methionine synthase OS=Rattus norvegicus OX=10116 GN=Mtr PE=1 SV=1	CE01609_1	387.5	1.1e-106	KOG1579	Homocysteine S-methyltransferase	K00548//metH; 5-methyltetrahydrofolate--homocysteine methyltransferase [EC:2.1.1.13]	0	1753.4	ota:OT_ostta03g04670	;ko00450//Selenocompound metabolism//Metabolism of other amino acids//Metabolism
Isoform0000368	BDA41171.1	595.5	5.5e-167	BDA41171.1 Protein translocase subunit SecA [Coccomyxa sp. Obi]	sp|Q2JJ09|SECA_SYNJB	519.6	1.2e-145	sp|Q2JJ09|SECA_SYNJB Protein translocase subunit SecA OS=Synechococcus sp. (strain JA-2-3B'a(2-13)) OX=321332 GN=secA PE=3 SV=1	--	--	--	--	--	K03070//secA; preprotein translocase subunit SecA [EC:7.4.2.8]	1.9e-148	531.9	egu:105051786	ko03060//Protein export//Folding, sorting and degradation//Genetic Information Processing
Isoform0000369	--	--	--	--	--	--	--	--	--	--	--	--	--	--	--	--	--	--
Isoform0000370	XP_005649827.1	96.3	1e-16	XP_005649827.1 hypothetical protein COCSUDRAFT_61507 [Coccomyxa subellipsoidea C-169]	--	--	--	--	--	--	--	--	--	--	--	--	--	--
Isoform0000371	CAD7699430.1	344.4	2.2e-91	CAD7699430.1 unnamed protein product [Ostreobium quekettii]	--	--	--	--	At5g08630	84.7	1.5e-15	KOG1245	Chromatin remodeling complex WSTF-ISWI, large subunit (contains heterochromatin localization, PHD and BROMO domains)	--	--	--	--	--
Isoform0000372	PRW59759.1	854.7	5.1e-245	PRW59759.1 putative sucrose-phosphate synthase 3 isoform X1 [Chlorella sorokiniana]	sp|A2WYE9|SPSA1_ORYSI	543.9	5.8e-153	sp|A2WYE9|SPSA1_ORYSI Probable sucrose-phosphate synthase 1 OS=Oryza sativa subsp. indica OX=39946 GN=SPS1 PE=2 SV=2	At1g04920	533.1	1.5e-150	KOG0853	Glycosyltransferase	K00696//E2.4.1.14; sucrose-phosphate synthase [EC:2.4.1.14]	2e-230	804.3	csl:COCSUDRAFT_48006	;ko00500//Starch and sucrose metabolism//Carbohydrate metabolism//Metabolism
Isoform0000373	PSC74251.1	163.7	5.4e-37	PSC74251.1 hypothetical protein C2E20_2776 [Micractinium conductrix]	--	--	--	--	--	--	--	--	--	--	--	--	--	--
Isoform0000374	KAA6419048.1	776.9	1.3e-221	KAA6419048.1 DEAD-box ATP-dependent RNA helicase chloroplastic-like [Trebouxia sp. A1-2]	sp|B9DFG3|ISE2_ARATH	479.9	1e-133	sp|B9DFG3|ISE2_ARATH DExH-box ATP-dependent RNA helicase DExH15 chloroplastic OS=Arabidopsis thaliana OX=3702 GN=ISE2 PE=1 SV=2	At1g70070	479.9	1.6e-134	KOG0947	Cytoplasmic exosomal RNA helicase SKI2, DEAD-box superfamily	--	--	--	--	--
Isoform0000375	PRW56955.1	1102.4	0	PRW56955.1 Six-hairpin glycosidase [Chlorella sorokiniana]	sp|Q6YXT7|GUN19_ORYSJ	161.8	6.2e-38	sp|Q6YXT7|GUN19_ORYSJ Endoglucanase 19 OS=Oryza sativa subsp. japonica OX=39947 GN=Os08g0114200 PE=2 SV=1	--	--	--	--	--	K01179//E3.2.1.4; endoglucanase [EC:3.2.1.4]	0	1098.2	apro:F751_1329	;ko00500//Starch and sucrose metabolism//Carbohydrate metabolism//Metabolism
Isoform0000376	PRW33856.1	203.4	6.1e-49	PRW33856.1 serine threonine- kinase [Chlorella sorokiniana]	sp|Q9ZQ31|STY13_ARATH	130.2	2e-28	sp|Q9ZQ31|STY13_ARATH Serine/threonine-protein kinase STY13 OS=Arabidopsis thaliana OX=3702 GN=STY13 PE=1 SV=2	At5g57610_2	130.2	3e-29	KOG0192	Tyrosine kinase specific for activated (GTP-bound) p21cdc42Hs	--	--	--	--	--
Isoform0000377	PSC67151.1	1060.4	6e-307	PSC67151.1 glycosyltransferase family 5 [Micractinium conductrix]	sp|Q43846|SSY3_SOLTU	701	2.8e-200	sp|Q43846|SSY3_SOLTU Soluble starch synthase 3, chloroplastic/amyloplastic OS=Solanum tuberosum OX=4113 GN=SS3 PE=1 SV=1	--	--	--	--	--	K00703//glgA; starch synthase [EC:2.4.1.21]	1.9e-284	983.8	cre:CHLRE_06g282000v5	;ko00500//Starch and sucrose metabolism//Carbohydrate metabolism//Metabolism
Isoform0000378	PSC76155.1	593.2	2.7e-166	PSC76155.1 Gamma-tubulin complex component 2 [Micractinium conductrix]	sp|Q9C5H9|GACP2_ARATH	393.7	9.6e-108	sp|Q9C5H9|GACP2_ARATH Gamma-tubulin complex component 2 OS=Arabidopsis thaliana OX=3702 GN=GCP2 PE=1 SV=1	At5g17410	389.4	2.7e-107	KOG2001	Gamma-tubulin complex, DGRIP84/SPC97 component	K16569//TUBGCP2; gamma-tubulin complex component 2	2.9e-136	491.5	apro:F751_1795	--
Isoform0000379	KAF6252844.1	647.1	1.6e-182	KAF6252844.1 hypothetical protein COO60DRAFT_1704125 [Scenedesmus sp. NREL 46B-D3]	sp|O82859|BCSA2_KOMXY	159.8	2.3e-37	sp|O82859|BCSA2_KOMXY Cellulose synthase catalytic subunit [UDP-forming] OS=Komagataeibacter xylinus OX=28448 GN=bcsA PE=3 SV=1	--	--	--	--	--	--	--	--	--	--
Isoform0000380	KAA6422184.1	700.3	1.5e-198	KAA6422184.1 DNA repair REV1-like [Trebouxia sp. A1-2]	sp|A3EWL3|REV1_ARATH	385.6	2.6e-105	sp|A3EWL3|REV1_ARATH DNA repair protein REV1 OS=Arabidopsis thaliana OX=3702 GN=REV1 PE=2 SV=1	Hs7706681	327.4	1.2e-88	KOG2093	Translesion DNA polymerase - REV1 deoxycytidyl transferase	K03515//REV1; DNA repair protein REV1 [EC:2.7.7.-]	1.5e-129	469.2	csl:COCSUDRAFT_11964	--
Isoform0000381	CAD7700465.1	81.6	2.6e-12	CAD7700465.1 unnamed protein product [Ostreobium quekettii]	--	--	--	--	--	--	--	--	--	--	--	--	--	--
Isoform0000382	KAG5559106.1	1020	9e-295	KAG5559106.1 hypothetical protein RHGRI_008878 [Rhododendron griersonianum]	sp|Q0R4F1|PIF1_XENLA	120.6	1.6e-25	sp|Q0R4F1|PIF1_XENLA ATP-dependent DNA helicase PIF1 OS=Xenopus laevis OX=8355 GN=pif1 PE=2 SV=1	At3g42100	859.8	7.2e-249	KOG0987	DNA helicase PIF1/RRM3	--	--	--	--	--
Isoform0000383	XP_011396950.1	980.7	6e-283	XP_011396950.1 Endoglucanase B [Auxenochlorella protothecoides]	sp|P26224|GUNF_HUNT2	184.9	6.7e-45	sp|P26224|GUNF_HUNT2 Endoglucanase F OS=Hungateiclostridium thermocellum (strain ATCC 27405 / DSM 1237 / JCM 9322 / NBRC 103400 / NCIMB 10682 / NRRL B-4536 / VPI 7372) OX=203119 GN=celF PE=3 SV=1	--	--	--	--	--	K01179//E3.2.1.4; endoglucanase [EC:3.2.1.4]	1.5e-283	980.7	apro:F751_1329	;ko00500//Starch and sucrose metabolism//Carbohydrate metabolism//Metabolism
Isoform0000384	BDA45515.1	937.2	7.5e-270	BDA45515.1 Plasma membrane calcium-transporting ATPase 1 [Coccomyxa sp. Obi]	sp|D3K0R6|AT2B4_BOVIN	635.2	1.9e-180	sp|D3K0R6|AT2B4_BOVIN Plasma membrane calcium-transporting ATPase 4 OS=Bos taurus OX=9913 GN=ATP2B4 PE=1 SV=2	Hs4757808	628.2	3.4e-179	KOG0204	Calcium transporting ATPase	--	--	--	--	--
Isoform0000385	KAA6419048.1	451.4	1.3e-123	KAA6419048.1 DEAD-box ATP-dependent RNA helicase chloroplastic-like [Trebouxia sp. A1-2]	sp|B9DFG3|ISE2_ARATH	286.2	2.2e-75	sp|B9DFG3|ISE2_ARATH DExH-box ATP-dependent RNA helicase DExH15 chloroplastic OS=Arabidopsis thaliana OX=3702 GN=ISE2 PE=1 SV=2	At1g70070	286.2	3.3e-76	KOG0947	Cytoplasmic exosomal RNA helicase SKI2, DEAD-box superfamily	--	--	--	--	--
Isoform0000386	CAB1117950.1	487.6	1.6e-134	CAB1117950.1 unnamed protein product [Ectocarpus sp. CCAP 1310/34]	sp|Q05118|PO23_POPJA	74.3	1.3e-11	sp|Q05118|PO23_POPJA Retrovirus-related Pol polyprotein from type-1 retrotransposable element R2 (Fragment) OS=Popillia japonica OX=7064 PE=4 SV=1	CE01382	135.6	7.1e-31	KOG1075	FOG: Reverse transcriptase	--	--	--	--	--
Isoform0000387	YP_009106234.1	355.5	9.6e-95	YP_009106234.1 alpha subunit of RNA polymerase [Planctonema lauterbornii]	sp|Q8HTL1|RK5_CHLRE	285.8	2.9e-75	sp|Q8HTL1|RK5_CHLRE 50S ribosomal protein L5, chloroplastic OS=Chlamydomonas reinhardtii OX=3055 GN=rpl5 PE=3 SV=2	At4g01310	213.4	2.7e-54	KOG0398	Mitochondrial/chloroplast ribosomal protein L5/L7	K02931//RP-L5; large subunit ribosomal protein L5	1.2e-57	230.3	ppp:112284592	ko03010//Ribosome//Translation//Genetic Information Processing
Isoform0000388	BDA49232.1	706.1	2.9e-200	BDA49232.1 probable signal transduction histidine-protein kinase BarA at N-terminal half [Coccomyxa sp. Obi]	sp|Q5A599|NIK1_CANAL	188.3	6.2e-46	sp|Q5A599|NIK1_CANAL Histidine protein kinase NIK1 OS=Candida albicans (strain SC5314 / ATCC MYA-2876) OX=237561 GN=NIK1 PE=1 SV=3	At2g01830	153.3	3.3e-36	KOG0519	Sensory transduction histidine kinase	--	--	--	--	--
Isoform0000389	GAQ80532.1	902.1	2.8e-259	GAQ80532.1 pleiotropic drug resistance protein [Klebsormidium nitens]	sp|Q8GU84|AB48G_ORYSJ	843.2	4.6e-243	sp|Q8GU84|AB48G_ORYSJ ABC transporter G family member 48 OS=Oryza sativa subsp. japonica OX=39947 GN=ABCG48 PE=3 SV=1	At2g29940	835.5	1.5e-241	KOG0065	Pleiotropic drug resistance proteins (PDR1-15), ABC superfamily	--	--	--	--	--
Isoform0000390	PSC67357.1	803.9	1e-229	PSC67357.1 PAB-dependent poly(A)-specific ribonuclease subunit 2 [Micractinium conductrix]	sp|Q5F450|PAN2_CHICK	298.5	4.2e-79	sp|Q5F450|PAN2_CHICK PAN2-PAN3 deadenylation complex catalytic subunit PAN2 OS=Gallus gallus OX=9031 GN=PAN2 PE=2 SV=1	SPAC22G7.04	233.4	2.5e-60	KOG1275	PAB-dependent poly(A) ribonuclease, subunit PAN2	K12571//PAN2; PAB-dependent poly(A)-specific ribonuclease subunit 2 [EC:3.1.13.4]	1.4e-162	578.9	ppp:112287711	ko03018//RNA degradation//Folding, sorting and degradation//Genetic Information Processing
Isoform0000391	XP_020105528.1	326.2	6.1e-86	XP_020105528.1 DENN domain and WD repeat-containing protein SCD1 [Ananas comosus]	sp|Q8RXA7|SCD1_ARATH	276.9	1.3e-72	sp|Q8RXA7|SCD1_ARATH DENN domain and WD repeat-containing protein SCD1 OS=Arabidopsis thaliana OX=3702 GN=SCD1 PE=1 SV=1	At1g49040	272.7	3.6e-72	KOG2127	Calmodulin-binding protein CRAG, contains DENN domain	--	--	--	--	--
Isoform0000392	KAH7617959.1	742.3	3.6e-211	KAH7617959.1 putative Regulatory-associated protein of TOR 1 [Chlorella desiccata (nom. nud.)]	sp|Q93YQ1|RTOR1_ARATH	578.2	2.8e-163	sp|Q93YQ1|RTOR1_ARATH Regulatory-associated protein of TOR 1 OS=Arabidopsis thaliana OX=3702 GN=RAPTOR1 PE=1 SV=1	At3g08850	569.7	1.5e-161	KOG1517	Guanine nucleotide binding protein MIP1	K07204//RAPTOR; regulatory associated protein of mTOR	5e-189	666.8	csl:COCSUDRAFT_15593	ko04136//Autophagy - other//Transport and catabolism//Cellular Processes
Isoform0000393	BDA45524.1	278.9	1.1e-71	BDA45524.1 probable serine/threonine-protein kinase CTR1 at C-terminar half [Coccomyxa sp. Obi]	sp|Q05609|CTR1_ARATH	207.6	9.7e-52	sp|Q05609|CTR1_ARATH Serine/threonine-protein kinase CTR1 OS=Arabidopsis thaliana OX=3702 GN=CTR1 PE=1 SV=1	At5g03730	207.6	1.5e-52	KOG0192	Tyrosine kinase specific for activated (GTP-bound) p21cdc42Hs	--	--	--	--	--
Isoform0000394	CAE7811535.1	83.6	7e-13	CAE7811535.1 pif1 [Symbiodinium sp. CCMP2456]	sp|Q80SX8|PIF1_MOUSE	67.8	1.2e-09	sp|Q80SX8|PIF1_MOUSE ATP-dependent DNA helicase PIF1 OS=Mus musculus OX=10090 GN=Pif1 PE=1 SV=2	7295800	56.6	4.2e-07	KOG0987	DNA helicase PIF1/RRM3	K15255//PIF1; ATP-dependent DNA helicase PIF1 [EC:5.6.2.3]	2.7e-09	69.7	egr:104425027	--
Isoform0000395	XP_005652030.1	141.4	2.8e-30	XP_005652030.1 hypothetical protein COCSUDRAFT_55494 [Coccomyxa subellipsoidea C-169]	--	--	--	--	--	--	--	--	--	--	--	--	--	--
Isoform0000396	PRW60019.1	1870.5	0	PRW60019.1 protoporphyrin IX magnesium chelatase [Chlorella sorokiniana]	sp|O50314|BCHH_CHLP8	817	3.5e-235	sp|O50314|BCHH_CHLP8 Magnesium-chelatase subunit H OS=Chlorobaculum parvum (strain NCIB 8327) OX=517417 GN=bchH PE=3 SV=2	--	--	--	--	--	K03403//chlH; magnesium chelatase subunit H [EC:6.6.1.1]	0	1717.6	csl:COCSUDRAFT_12706	;ko00860//Porphyrin metabolism//Metabolism of cofactors and vitamins//Metabolism
Isoform0000397	XP_005642683.1	695.7	3.9e-197	XP_005642683.1 hypothetical protein COCSUDRAFT_49367 [Coccomyxa subellipsoidea C-169]	sp|P29141|SUBV_BACSU	67	2.1e-09	sp|P29141|SUBV_BACSU Minor extracellular protease vpr OS=Bacillus subtilis (strain 168) OX=224308 GN=vpr PE=1 SV=1	--	--	--	--	--	--	--	--	--	--
Isoform0000398	BDA42391.1	576.2	3.4e-161	BDA42391.1 probable lysine-specific demethylase JMJ703 at N-terminal half [Coccomyxa sp. Obi]	sp|C0SUT9|JMJ16_ARATH	299.7	1.9e-79	sp|C0SUT9|JMJ16_ARATH Putative lysine-specific demethylase JMJ16 OS=Arabidopsis thaliana OX=3702 GN=JMJ16 PE=2 SV=1	At1g08620	287.3	1.4e-76	KOG1246	DNA-binding protein jumonji/RBP2/SMCY, contains JmjC domain	--	--	--	--	--
Isoform0000399	BDA40919.1	590.5	1.7e-165	BDA40919.1 probable ATP-dependent DNA helicase RecG at C-terminar half [Coccomyxa sp. Obi]	sp|Q55681|RECG_SYNY3	390.6	8.1e-107	sp|Q55681|RECG_SYNY3 ATP-dependent DNA helicase RecG OS=Synechocystis sp. (strain PCC 6803 / Kazusa) OX=1111708 GN=recG PE=3 SV=1	At2g01440	323.9	1.4e-87	KOG0344	ATP-dependent RNA helicase	--	--	--	--	--
Isoform0000400	PRW32898.1	833.6	1.2e-238	PRW32898.1 ATP-dependent RNA helicase isoform X1 [Chlorella sorokiniana]	sp|Q9C813|DEAHD_ARATH	606.3	9.5e-172	sp|Q9C813|DEAHD_ARATH ATP-dependent RNA helicase DEAH13 OS=Arabidopsis thaliana OX=3702 GN=FAS4 PE=2 SV=1	At1g33390	606.3	1.4e-172	KOG0926	DEAH-box RNA helicase	K14780//DHX37; ATP-dependent RNA helicase DHX37/DHR1 [EC:3.6.4.13]	7.6e-238	828.9	csl:COCSUDRAFT_65316	--
Isoform0000401	PRW39291.1	1681.4	0	PRW39291.1 ABC multidrug resistance associated [Chlorella sorokiniana]	sp|P33527|MRP1_HUMAN	550.4	6.2e-155	sp|P33527|MRP1_HUMAN Multidrug resistance-associated protein 1 OS=Homo sapiens OX=9606 GN=ABCC1 PE=1 SV=3	Hs4826838	550.4	9.3e-156	KOG0054	Multidrug resistance-associated protein/mitoxantrone resistance protein, ABC superfamily	K05665//ABCC1; ATP-binding cassette, subfamily C (CFTR/MRP), member 1 [EC:7.6.2.3]	0	1617.1	mng:MNEG_6300	ko02010//ABC transporters//Membrane transport//Environmental Information Processing
Isoform0000402	KAG2444365.1	125.6	1.6e-25	KAG2444365.1 hypothetical protein HXX76_001121 [Chlamydomonas incerta]	--	--	--	--	--	--	--	--	--	--	--	--	--	--
Isoform0000403	PRW55972.1	658.7	5.3e-186	PRW55972.1 ABC transporter B family member 11-like [Chlorella sorokiniana]	sp|Q9FWX7|AB11B_ARATH	557.8	3.9e-157	sp|Q9FWX7|AB11B_ARATH ABC transporter B family member 11 OS=Arabidopsis thaliana OX=3702 GN=ABCB11 PE=2 SV=1	At1g02520	557.8	5.8e-158	KOG0055	Multidrug/pheromone exporter, ABC superfamily	K05658//ABCB1; ATP-binding cassette, subfamily B (MDR/TAP), member 1 [EC:7.6.2.2]	5e-181	640.2	apro:F751_1263	ko02010//ABC transporters//Membrane transport//Environmental Information Processing
Isoform0000404	KAG5559106.1	1015.4	2.2e-293	KAG5559106.1 hypothetical protein RHGRI_008878 [Rhododendron griersonianum]	sp|Q0R4F1|PIF1_XENLA	116.3	2.9e-24	sp|Q0R4F1|PIF1_XENLA ATP-dependent DNA helicase PIF1 OS=Xenopus laevis OX=8355 GN=pif1 PE=2 SV=1	At3g42100	856.3	7.7e-248	KOG0987	DNA helicase PIF1/RRM3	--	--	--	--	--
Isoform0000405	GBF87685.1	1758	0	GBF87685.1 hypothetical protein Rsub_00396 [Raphidocelis subcapitata]	sp|P33527|MRP1_HUMAN	554.7	3.3e-156	sp|P33527|MRP1_HUMAN Multidrug resistance-associated protein 1 OS=Homo sapiens OX=9606 GN=ABCC1 PE=1 SV=3	Hs4826838	554.7	4.9e-157	KOG0054	Multidrug resistance-associated protein/mitoxantrone resistance protein, ABC superfamily	K05665//ABCC1; ATP-binding cassette, subfamily C (CFTR/MRP), member 1 [EC:7.6.2.3]	0	1618.2	mng:MNEG_6300	ko02010//ABC transporters//Membrane transport//Environmental Information Processing
Isoform0000406	PSC75362.1	787.3	9.8e-225	PSC75362.1 nuclear export mediator factor Nemf-like isoform X1 [Micractinium conductrix]	sp|Q9VBX1|NEMF_DROME	432.6	1.9e-119	sp|Q9VBX1|NEMF_DROME Nuclear export mediator factor NEMF homolog OS=Drosophila melanogaster OX=7227 GN=Clbn PE=1 SV=2	At5g49930	555.8	2.2e-157	KOG2030	Predicted RNA-binding protein	K24971//NEMF; nuclear export mediator factor NEMF	1.4e-175	622.1	pvy:116110886	--
Isoform0000407	XP_005844355.1	1936	0	XP_005844355.1 hypothetical protein CHLNCDRAFT_36916 [Chlorella variabilis]	sp|Q9Z2Q4|METH_RAT	1390.6	0	sp|Q9Z2Q4|METH_RAT Methionine synthase OS=Rattus norvegicus OX=10116 GN=Mtr PE=1 SV=1	CE01609_1	298.5	6.3e-80	KOG1579	Homocysteine S-methyltransferase	K00548//metH; 5-methyltetrahydrofolate--homocysteine methyltransferase [EC:2.1.1.13]	0	1681	ota:OT_ostta03g04670	;ko00450//Selenocompound metabolism//Metabolism of other amino acids//Metabolism
Isoform0000408	PRW39291.1	1745.3	0	PRW39291.1 ABC multidrug resistance associated [Chlorella sorokiniana]	sp|Q8HXQ5|MRP1_BOVIN	569.3	1.3e-160	sp|Q8HXQ5|MRP1_BOVIN Multidrug resistance-associated protein 1 OS=Bos taurus OX=9913 GN=ABCC1 PE=1 SV=1	Hs4826838	568.2	4.2e-161	KOG0054	Multidrug resistance-associated protein/mitoxantrone resistance protein, ABC superfamily	K05665//ABCC1; ATP-binding cassette, subfamily C (CFTR/MRP), member 1 [EC:7.6.2.3]	0	1640.9	mng:MNEG_6300	ko02010//ABC transporters//Membrane transport//Environmental Information Processing
Isoform0000409	KAA0068048.1	288.5	1.4e-74	KAA0068048.1 hypothetical protein E6C27_scaffold138G002460 [Cucumis melo var. makuwa] [Cucumis melo]	sp|Q3BAI2|YCX91_PHAAO	114.8	8.5e-24	sp|Q3BAI2|YCX91_PHAAO Uncharacterized protein ORF91 OS=Phalaenopsis aphrodite subsp. formosana OX=308872 PE=4 SV=1	--	--	--	--	--	--	--	--	--	--
Isoform0000410	XP_005849774.1	184.1	3.8e-43	XP_005849774.1 hypothetical protein CHLNCDRAFT_142833 [Chlorella variabilis]	--	--	--	--	--	--	--	--	--	--	--	--	--	--
Isoform0000411	XP_005651772.1	1682.5	0	XP_005651772.1 beta and beta-prime subunits of DNA dependent RNA-polymerase [Coccomyxa subellipsoidea C-169]	sp|P18616|NRPB1_ARATH	1483.4	0	sp|P18616|NRPB1_ARATH DNA-directed RNA polymerase II subunit RPB1 OS=Arabidopsis thaliana OX=3702 GN=NRPB1 PE=1 SV=3	At4g35800	1483.4	0	KOG0260	RNA polymerase II, large subunit	K03006//RPB1; DNA-directed RNA polymerase II subunit RPB1 [EC:2.7.7.6]	0	1684.1	csl:COCSUDRAFT_26599	ko03020//RNA polymerase//Transcription//Genetic Information Processing
Isoform0000412	KAA6419048.1	776.9	1.3e-221	KAA6419048.1 DEAD-box ATP-dependent RNA helicase chloroplastic-like [Trebouxia sp. A1-2]	sp|B9DFG3|ISE2_ARATH	479.9	1e-133	sp|B9DFG3|ISE2_ARATH DExH-box ATP-dependent RNA helicase DExH15 chloroplastic OS=Arabidopsis thaliana OX=3702 GN=ISE2 PE=1 SV=2	At1g70070	479.9	1.5e-134	KOG0947	Cytoplasmic exosomal RNA helicase SKI2, DEAD-box superfamily	--	--	--	--	--
Isoform0000413	GAX86320.1	390.2	3.5e-105	GAX86320.1 hypothetical protein CEUSTIGMA_g13732.t1 [Chlamydomonas eustigma]	--	--	--	--	--	--	--	--	--	--	--	--	--	--
Isoform0000414	XP_005850606.1	448.4	1.1e-122	XP_005850606.1 hypothetical protein CHLNCDRAFT_140553 [Chlorella variabilis]	sp|Q9NR09|BIRC6_HUMAN	226.1	2.7e-57	sp|Q9NR09|BIRC6_HUMAN Baculoviral IAP repeat-containing protein 6 OS=Homo sapiens OX=9606 GN=BIRC6 PE=1 SV=2	Hs10442822_2	226.1	4e-58	KOG0895	Ubiquitin-conjugating enzyme	--	--	--	--	--
Isoform0000415	XP_007051792.2	102.8	1.1e-18	XP_007051792.2 PREDICTED: U-box domain-containing protein 33 [Theobroma cacao]	sp|Q8MVR1|GBPC_DICDI	89.7	2.9e-16	sp|Q8MVR1|GBPC_DICDI Cyclic GMP-binding protein C OS=Dictyostelium discoideum OX=44689 GN=gbpC PE=1 SV=1	At1g16270_2	93.6	3.1e-18	KOG0192	Tyrosine kinase specific for activated (GTP-bound) p21cdc42Hs	--	--	--	--	--
Isoform0000416	KEH17022.1	405.2	1e-109	KEH17022.1 senescence-associated protein, putative [Medicago truncatula]	sp|Q8TGM6|TAR1_YEAST	105.5	5.2e-21	sp|Q8TGM6|TAR1_YEAST Protein TAR1 OS=Saccharomyces cerevisiae (strain ATCC 204508 / S288c) OX=559292 GN=TAR1 PE=2 SV=1	--	--	--	--	--	--	--	--	--	--
Isoform0000417	KAA6426901.1	85.5	1.8e-13	KAA6426901.1 hypothetical protein FRX49_03225 [Trebouxia sp. A1-2]	--	--	--	--	--	--	--	--	--	--	--	--	--	--
Isoform0000418	GIL52451.1	70.1	7.8e-09	GIL52451.1 hypothetical protein Vafri_8327, partial [Volvox africanus]	--	--	--	--	--	--	--	--	--	--	--	--	--	--
Isoform0000419	PRW56419.1	1474.1	0	PRW56419.1 ubiquitin- ligase E3 A [Chlorella sorokiniana]	sp|Q15034|HERC3_HUMAN	364	8.1e-99	sp|Q15034|HERC3_HUMAN Probable E3 ubiquitin-protein ligase HERC3 OS=Homo sapiens OX=9606 GN=HERC3 PE=1 SV=1	Hs7657152	364	1.2e-99	KOG0941	E3 ubiquitin protein ligase	K10614//HERC3; E3 ubiquitin-protein ligase HERC3 [EC:2.3.2.26]	1.7e-176	625.2	apro:F751_5500	ko04120//Ubiquitin mediated proteolysis//Folding, sorting and degradation//Genetic Information Processing
Isoform0000420	BDA40744.1	1442.6	0	BDA40744.1 Clathrin heavy chain 1 [Coccomyxa sp. Obi]	sp|Q0WLB5|CLAH2_ARATH	1228.8	0	sp|Q0WLB5|CLAH2_ARATH Clathrin heavy chain 2 OS=Arabidopsis thaliana OX=3702 GN=CHC2 PE=1 SV=1	At3g08530	1223.8	0	KOG0985	Vesicle coat protein clathrin, heavy chain	K04646//CLTC; clathrin heavy chain	0	1438.3	csl:COCSUDRAFT_52408	ko04144//Endocytosis//Transport and catabolism//Cellular Processes
Isoform0000421	PRW57649.1	2173.3	0	PRW57649.1 magnesium chelatase subunit H [Chlorella sorokiniana]	sp|B8ANF1|CHLH_ORYSI	1821.2	0	sp|B8ANF1|CHLH_ORYSI Magnesium-chelatase subunit ChlH, chloroplastic OS=Oryza sativa subsp. indica OX=39946 GN=CHLH PE=3 SV=1	--	--	--	--	--	K03403//chlH; magnesium chelatase subunit H [EC:6.6.1.1]	0	2162.1	vcn:VOLCADRAFT_76537	;ko00860//Porphyrin metabolism//Metabolism of cofactors and vitamins//Metabolism
Isoform0000422	--	--	--	--	--	--	--	--	--	--	--	--	--	--	--	--	--	--
Isoform0000423	PRW56640.1	943.7	8.1e-272	PRW56640.1 ABC transporter D family member 1 [Chlorella sorokiniana]	sp|Q94FB9|AB1D_ARATH	733	6.7e-210	sp|Q94FB9|AB1D_ARATH ABC transporter D family member 1 OS=Arabidopsis thaliana OX=3702 GN=ABCD1 PE=1 SV=1	At4g39850	618.6	2.7e-176	KOG0060	Long-chain acyl-CoA transporter, ABC superfamily (involved in peroxisome organization and biogenesis)	--	--	--	--	--
Isoform0000424	KAA6426630.1	434.5	1.6e-118	KAA6426630.1 kinase [Trebouxia sp. A1-2]	sp|Q05609|CTR1_ARATH	223.8	1.3e-56	sp|Q05609|CTR1_ARATH Serine/threonine-protein kinase CTR1 OS=Arabidopsis thaliana OX=3702 GN=CTR1 PE=1 SV=1	At5g03730	223.8	1.9e-57	KOG0192	Tyrosine kinase specific for activated (GTP-bound) p21cdc42Hs	--	--	--	--	--
Isoform0000425	GAQ90231.1	361.3	1.7e-96	GAQ90231.1 ATP-binding cassette transporter [Klebsormidium nitens]	sp|Q7FMW4|AB38G_ORYSJ	284.6	6.2e-75	sp|Q7FMW4|AB38G_ORYSJ ABC transporter G family member 38 OS=Oryza sativa subsp. japonica OX=39947 GN=ABCG38 PE=3 SV=1	At1g15520	257.7	1.2e-67	KOG0065	Pleiotropic drug resistance proteins (PDR1-15), ABC superfamily	--	--	--	--	--
Isoform0000426	BDA41694.1	667.5	1.1e-188	BDA41694.1 Manganese-transporting ATPase 13A1 [Coccomyxa sp. Obi]	sp|Q9LT02|PDR2_ARATH	534.3	4.5e-150	sp|Q9LT02|PDR2_ARATH Probable manganese-transporting ATPase PDR2 OS=Arabidopsis thaliana OX=3702 GN=PDR2 PE=1 SV=1	At5g23630	534.3	6.8e-151	KOG0209	P-type ATPase	K14950//ATP13A1; manganese-transporting P-type ATPase [EC:7.2.2.-]	1.3e-176	625.5	csl:COCSUDRAFT_13828	--
Isoform0000427	KAH7622588.1	586.3	3.3e-164	KAH7622588.1 putative Sodium/potassium-transporting ATPase subunit alpha-B [Chlorella desiccata (nom. nud.)]	sp|P24798|AT1A3_CHICK	281.6	5.3e-74	sp|P24798|AT1A3_CHICK Sodium/potassium-transporting ATPase subunit alpha-3 OS=Gallus gallus OX=9031 GN=ATP1A3 PE=2 SV=1	Hs14756299	280.8	1.4e-74	KOG0203	Na+/K+ ATPase, alpha subunit	K01539//ATP1A; sodium/potassium-transporting ATPase subunit alpha [EC:7.2.2.13]	1.5e-124	452.6	ota:OT_ostta01g00890	--
Isoform0000428	XP_005651179.1	2090.5	0	XP_005651179.1 clathrin heavy chain [Coccomyxa subellipsoidea C-169]	sp|Q2RBN7|CLH1_ORYSJ	1798.5	0	sp|Q2RBN7|CLH1_ORYSJ Clathrin heavy chain 1 OS=Oryza sativa subsp. japonica OX=39947 GN=Os11g0104900 PE=3 SV=1	At3g08530	1777.7	0	KOG0985	Vesicle coat protein clathrin, heavy chain	K04646//CLTC; clathrin heavy chain	0	2096.2	csl:COCSUDRAFT_52408	ko04144//Endocytosis//Transport and catabolism//Cellular Processes
Isoform0000429	--	--	--	--	--	--	--	--	--	--	--	--	--	--	--	--	--	--
Isoform0000430	KAG2487709.1	265	1.7e-67	KAG2487709.1 hypothetical protein HYH03_013708 [Edaphochlamys debaryana]	--	--	--	--	--	--	--	--	--	--	--	--	--	--
Isoform0000431	BDA49675.1	285	1.6e-73	BDA49675.1 probable eukaryotic translation initiation factor 4 gamma 1 [Coccomyxa sp. Obi]	sp|G5CEW6|IF4G_WHEAT	207.2	1.3e-51	sp|G5CEW6|IF4G_WHEAT Eukaryotic translation initiation factor 4G OS=Triticum aestivum OX=4565 PE=1 SV=1	At3g60240_1	196.1	4.4e-49	KOG0401	Translation initiation factor 4F, ribosome/mRNA-bridging subunit (eIF-4G)	K03260//EIF4G; translation initiation factor 4G	1.7e-64	253.1	csl:COCSUDRAFT_31629	--
Isoform0000432	BDA41678.1	1917.9	0	BDA41678.1 Ferredoxin-dependent glutamate synthase, chloroplastic [Coccomyxa sp. Obi]	sp|Q9ZNZ7|GLTB1_ARATH	1558.9	0	sp|Q9ZNZ7|GLTB1_ARATH Ferredoxin-dependent glutamate synthase 1, chloroplastic/mitochondrial OS=Arabidopsis thaliana OX=3702 GN=GLU1 PE=1 SV=3	At5g04140	1558.9	0	KOG0399	Glutamate synthase	K00284//GLU; glutamate synthase (ferredoxin) [EC:1.4.7.1]	0	1912.9	csl:COCSUDRAFT_22625	;ko00910//Nitrogen metabolism//Energy metabolism//Metabolism
Isoform0000433	PRW59759.1	847.8	5.9e-243	PRW59759.1 putative sucrose-phosphate synthase 3 isoform X1 [Chlorella sorokiniana]	sp|A2WYE9|SPSA1_ORYSI	543.9	5.6e-153	sp|A2WYE9|SPSA1_ORYSI Probable sucrose-phosphate synthase 1 OS=Oryza sativa subsp. indica OX=39946 GN=SPS1 PE=2 SV=2	At1g04920	533.1	1.5e-150	KOG0853	Glycosyltransferase	K00696//E2.4.1.14; sucrose-phosphate synthase [EC:2.4.1.14]	8.2e-229	798.9	apro:F751_1987	;ko00500//Starch and sucrose metabolism//Carbohydrate metabolism//Metabolism
Isoform0000434	BDA48910.1	815.5	3.3e-233	BDA48910.1 probable potassium channel subfamily T member 2 at N-terminal half [Coccomyxa sp. Obi]	sp|Q8QFV0|KCNT1_CHICK	108.2	8e-22	sp|Q8QFV0|KCNT1_CHICK Potassium channel subfamily T member 1 OS=Gallus gallus OX=9031 GN=KCNT1 PE=1 SV=1	--	--	--	--	--	--	--	--	--	--
Isoform0000435	PSC73378.1	986.9	8.3e-285	PSC73378.1 Insulin-degrading enzyme [Micractinium conductrix]	sp|F4HNU6|NRDC_ARATH	653.7	5.1e-186	sp|F4HNU6|NRDC_ARATH Nardilysin-like OS=Arabidopsis thaliana OX=3702 GN=At1g06900 PE=2 SV=1	At1g06900	646.7	9.4e-185	KOG0959	N-arginine dibasic convertase NRD1 and related Zn2+-dependent endopeptidases, insulinase superfamily	K01411//NRD1; nardilysin [EC:3.4.24.61]	7e-260	902.1	apro:F751_0466	--
Isoform0000436	PRW33856.1	203.4	6e-49	PRW33856.1 serine threonine- kinase [Chlorella sorokiniana]	sp|Q9ZQ31|STY13_ARATH	130.2	2e-28	sp|Q9ZQ31|STY13_ARATH Serine/threonine-protein kinase STY13 OS=Arabidopsis thaliana OX=3702 GN=STY13 PE=1 SV=2	At5g57610_2	130.2	2.9e-29	KOG0192	Tyrosine kinase specific for activated (GTP-bound) p21cdc42Hs	--	--	--	--	--
Isoform0000437	KAA6425624.1	98.6	2.1e-17	KAA6425624.1 serine threonine kinase [Trebouxia sp. A1-2]	sp|Q54PB4|MYLKE_DICDI	84.7	9.4e-15	sp|Q54PB4|MYLKE_DICDI Probable myosin light chain kinase DDB_G0284661 OS=Dictyostelium discoideum OX=44689 GN=DDB_G0284661 PE=3 SV=1	7303211	73.6	3.2e-12	KOG4717	Serine/threonine protein kinase	K08794//CAMK1; calcium/calmodulin-dependent protein kinase I [EC:2.7.11.17]	1.2e-09	70.9	pop:18102475	--
Isoform0000438	BDA41097.1	325.5	1e-85	BDA41097.1 probable inactive ubiquitin carboxyl-terminal hydrolase 54 at C-terminar half [Coccomyxa sp. Obi]	--	--	--	--	At3g47900	127.5	1.9e-28	KOG1887	Ubiquitin carboxyl-terminal hydrolase	--	--	--	--	--
Isoform0000439	BDA40828.1	1423.3	0	BDA40828.1 Stromal processing peptidase, chloroplastic [Coccomyxa sp. Obi]	sp|Q9FIH8|SPP_ARATH	973.8	2.2e-282	sp|Q9FIH8|SPP_ARATH Stromal processing peptidase, chloroplastic OS=Arabidopsis thaliana OX=3702 GN=SPP PE=2 SV=1	At5g42390	973.8	3.3e-283	KOG0959	N-arginine dibasic convertase NRD1 and related Zn2+-dependent endopeptidases, insulinase superfamily	--	--	--	--	--
Isoform0000440	PRW56130.1	2169	0	PRW56130.1 U5 small nuclear ribonucleo 200 kDa helicase-like [Chlorella sorokiniana]	sp|Q9SYP1|DEXHC_ARATH	1877.1	0	sp|Q9SYP1|DEXHC_ARATH DExH-box ATP-dependent RNA helicase DExH12 OS=Arabidopsis thaliana OX=3702 GN=BRR2A PE=1 SV=1	At1g20960	1877.1	0	KOG0951	RNA helicase BRR2, DEAD-box superfamily	K12854//SNRNP200; pre-mRNA-splicing helicase BRR2 [EC:3.6.4.13]	0	2049.2	cre:CHLRE_17g744147v5	ko03040//Spliceosome//Transcription//Genetic Information Processing
Isoform0000441	BDA42391.1	619.4	3.5e-174	BDA42391.1 probable lysine-specific demethylase JMJ703 at N-terminal half [Coccomyxa sp. Obi]	sp|C0SUT9|JMJ16_ARATH	310.1	1.4e-82	sp|C0SUT9|JMJ16_ARATH Putative lysine-specific demethylase JMJ16 OS=Arabidopsis thaliana OX=3702 GN=JMJ16 PE=2 SV=1	At1g08620	292	5.9e-78	KOG1246	DNA-binding protein jumonji/RBP2/SMCY, contains JmjC domain	--	--	--	--	--
Isoform0000442	PRW33648.1	981.1	4.5e-283	PRW33648.1 peptidase U32 [Chlorella sorokiniana]	sp|P76104|RLHA_ECOLI	167.5	1.1e-39	sp|P76104|RLHA_ECOLI 23S rRNA 5-hydroxycytidine C2501 synthase OS=Escherichia coli (strain K12) OX=83333 GN=rlhA PE=1 SV=2	--	--	--	--	--	--	--	--	--	--
Isoform0000443	YP_009106234.1	357.1	3.2e-95	YP_009106234.1 alpha subunit of RNA polymerase [Planctonema lauterbornii]	sp|Q8HTL1|RK5_CHLRE	285.8	2.8e-75	sp|Q8HTL1|RK5_CHLRE 50S ribosomal protein L5, chloroplastic OS=Chlamydomonas reinhardtii OX=3055 GN=rpl5 PE=3 SV=2	At4g01310	213.4	2.6e-54	KOG0398	Mitochondrial/chloroplast ribosomal protein L5/L7	K02931//RP-L5; large subunit ribosomal protein L5	1.2e-57	230.3	ppp:112284592	ko03010//Ribosome//Translation//Genetic Information Processing
Isoform0000444	CAD7701689.1	433.7	2.7e-118	CAD7701689.1 unnamed protein product [Ostreobium quekettii]	sp|B7PXE3|SPAST_IXOSC	168.3	6.5e-40	sp|B7PXE3|SPAST_IXOSC Spastin OS=Ixodes scapularis OX=6945 GN=spas PE=3 SV=1	At4g02470	284.3	1.2e-75	KOG0737	AAA+-type ATPase	--	--	--	--	--
Isoform0000445	CAD7700465.1	139	1.4e-29	CAD7700465.1 unnamed protein product [Ostreobium quekettii]	--	--	--	--	--	--	--	--	--	--	--	--	--	--
Isoform0000446	XP_005649827.1	96.3	1e-16	XP_005649827.1 hypothetical protein COCSUDRAFT_61507 [Coccomyxa subellipsoidea C-169]	--	--	--	--	--	--	--	--	--	--	--	--	--	--
Isoform0000447	KAG1681119.1	62	2.1e-06	KAG1681119.1 hypothetical protein FOA52_015561 [Chlamydomonas sp. UWO 241]	--	--	--	--	--	--	--	--	--	--	--	--	--	--
Isoform0000448	PRW20525.1	1638.6	0	PRW20525.1 pyruvate carboxylase isoform A [Chlorella sorokiniana]	sp|O17732|PYC1_CAEEL	1252.3	0	sp|O17732|PYC1_CAEEL Pyruvate carboxylase 1 OS=Caenorhabditis elegans OX=6239 GN=pyc-1 PE=1 SV=1	CE09072	1252.3	0	KOG0369	Pyruvate carboxylase	K01958//PC; pyruvate carboxylase [EC:6.4.1.1]	0	1605.5	vcn:VOLCADRAFT_102707	;ko00020//Citrate cycle (TCA cycle)//Carbohydrate metabolism//Metabolism
Isoform0000449	PRW59001.1	624.4	1.1e-175	PRW59001.1 5 -3 exoribonuclease 1 [Chlorella sorokiniana]	sp|P40383|XRN1_SCHPO	169.9	2.2e-40	sp|P40383|XRN1_SCHPO 5'-3' exoribonuclease 1 OS=Schizosaccharomyces pombe (strain 972 / ATCC 24843) OX=284812 GN=exo2 PE=1 SV=1	SPAC17A5.14	169.9	3.3e-41	KOG2045	5'-3' exonuclease XRN1/KEM1/SEP1 involved in DNA strand exchange and mRNA turnover	K12618//XRN1; 5'-3' exoribonuclease 1 [EC:3.1.13.-]	2.9e-80	305.4	apro:F751_4693	;ko03008//Ribosome biogenesis in eukaryotes//Translation//Genetic Information Processing
Isoform0000450	XP_024371265.1	304.3	2.5e-79	XP_024371265.1 kinesin-like protein KIN-4A isoform X3 [Physcomitrium patens]	sp|Q58G59|KIF7_DANRE	218	7.1e-55	sp|Q58G59|KIF7_DANRE Kinesin-like protein kif7 OS=Danio rerio OX=7955 GN=kif7 PE=1 SV=1	At5g60930	218	1.1e-55	KOG0244	Kinesin-like protein	--	--	--	--	--
Isoform0000451	--	--	--	--	--	--	--	--	--	--	--	--	--	--	--	--	--	--
Isoform0000452	KAG2444365.1	125.6	1.5e-25	KAG2444365.1 hypothetical protein HXX76_001121 [Chlamydomonas incerta]	--	--	--	--	--	--	--	--	--	--	--	--	--	--
Isoform0000453	GIL68651.1	693.3	1.9e-196	GIL68651.1 hypothetical protein Vafri_21899 [Volvox africanus]	sp|Q2QAV0|TIO_ARATH	397.5	6.5e-109	sp|Q2QAV0|TIO_ARATH Serine/threonine-protein kinase TIO OS=Arabidopsis thaliana OX=3702 GN=TIO PE=1 SV=1	At1g50230	415.2	4.5e-115	KOG0597	Serine-threonine protein kinase FUSED	K06228//FU; fused [EC:2.7.11.1]	2.1e-144	518.5	ppp:112283805	--
Isoform0000454	RMZ52838.1	189.9	6.8e-45	RMZ52838.1 hypothetical protein APUTEX25_000957 [Auxenochlorella protothecoides]	sp|Q8RWL6|STY17_ARATH	131.3	8.8e-29	sp|Q8RWL6|STY17_ARATH Serine/threonine-protein kinase STY17 OS=Arabidopsis thaliana OX=3702 GN=STY17 PE=1 SV=1	At4g35780	131.3	1.3e-29	KOG0192	Tyrosine kinase specific for activated (GTP-bound) p21cdc42Hs	--	--	--	--	--
Isoform0000455	BDA43725.1	797.3	9.1e-228	BDA43725.1 Exportin-5 [Coccomyxa sp. Obi]	--	--	--	--	--	--	--	--	--	--	--	--	--	--
Isoform0000456	BDA48769.1	1904.8	0	BDA48769.1 5-oxoprolinase [Coccomyxa sp. Obi]	sp|P97608|OPLA_RAT	1441.8	0	sp|P97608|OPLA_RAT 5-oxoprolinase OS=Rattus norvegicus OX=10116 GN=Oplah PE=1 SV=2	At5g37830	1310.4	0	KOG1939	Oxoprolinase	K01469//OPLAH; 5-oxoprolinase (ATP-hydrolysing) [EC:3.5.2.9]	0	1715.7	cre:CHLRE_07g325748v5	;ko00480//Glutathione metabolism//Metabolism of other amino acids//Metabolism
Isoform0000457	PRW39291.1	1755.3	0	PRW39291.1 ABC multidrug resistance associated [Chlorella sorokiniana]	sp|Q8HXQ5|MRP1_BOVIN	571.2	3.3e-161	sp|Q8HXQ5|MRP1_BOVIN Multidrug resistance-associated protein 1 OS=Bos taurus OX=9913 GN=ABCC1 PE=1 SV=1	Hs4826838	570.5	8.5e-162	KOG0054	Multidrug resistance-associated protein/mitoxantrone resistance protein, ABC superfamily	K05665//ABCC1; ATP-binding cassette, subfamily C (CFTR/MRP), member 1 [EC:7.6.2.3]	0	1636.3	mng:MNEG_6300	ko02010//ABC transporters//Membrane transport//Environmental Information Processing
Isoform0000458	PSC75863.1	632.5	3.9e-178	PSC75863.1 translation initiation factor [Micractinium conductrix]	sp|A7HZ93|IF2_PARL1	426	1.7e-117	sp|A7HZ93|IF2_PARL1 Translation initiation factor IF-2 OS=Parvibaculum lavamentivorans (strain DS-1 / DSM 13023 / NCIMB 13966) OX=402881 GN=infB PE=3 SV=1	At4g11160	469.5	2e-131	KOG1145	Mitochondrial translation initiation factor 2 (IF-2; GTPase)	K02519//infB; translation initiation factor IF-2	5e-154	550.4	csl:COCSUDRAFT_1256	--
Isoform0000459	XP_005649827.1	96.3	9.7e-17	XP_005649827.1 hypothetical protein COCSUDRAFT_61507 [Coccomyxa subellipsoidea C-169]	--	--	--	--	--	--	--	--	--	--	--	--	--	--
Isoform0000460	BDA46015.1	1431.8	0	BDA46015.1 DNA damage-binding protein 1 [Coccomyxa sp. Obi]	sp|Q9M0V3|DDB1A_ARATH	1262.3	0	sp|Q9M0V3|DDB1A_ARATH DNA damage-binding protein 1a OS=Arabidopsis thaliana OX=3702 GN=DDB1A PE=1 SV=1	At4g05420	1262.3	0	KOG1897	Damage-specific DNA binding complex, subunit DDB1	K10610//DDB1; DNA damage-binding protein 1	0	1277.7	egu:105033280	;ko03420//Nucleotide excision repair//Replication and repair//Genetic Information Processing
Isoform0000461	XP_005649731.1	1482.6	0	XP_005649731.1 hypothetical protein COCSUDRAFT_65142 [Coccomyxa subellipsoidea C-169]	sp|Q94FB9|AB1D_ARATH	1117.8	0	sp|Q94FB9|AB1D_ARATH ABC transporter D family member 1 OS=Arabidopsis thaliana OX=3702 GN=ABCD1 PE=1 SV=1	At4g39850	911.8	1.6e-264	KOG0060	Long-chain acyl-CoA transporter, ABC superfamily (involved in peroxisome organization and biogenesis)	--	--	--	--	--
Isoform0000462	KAG5559106.1	1010.7	5.4e-292	KAG5559106.1 hypothetical protein RHGRI_008878 [Rhododendron griersonianum]	sp|Q0R4F1|PIF1_XENLA	117.5	1.3e-24	sp|Q0R4F1|PIF1_XENLA ATP-dependent DNA helicase PIF1 OS=Xenopus laevis OX=8355 GN=pif1 PE=2 SV=1	At3g42100	854.4	2.9e-247	KOG0987	DNA helicase PIF1/RRM3	--	--	--	--	--
Isoform0000463	BDA50272.1	797.7	7.1e-228	BDA50272.1 probable DNA (cytosine-5)-methyltransferase 3 [Coccomyxa sp. Obi]	sp|Q8LPU5|CMT3_MAIZE	308.1	5.2e-82	sp|Q8LPU5|CMT3_MAIZE DNA (cytosine-5)-methyltransferase 3 OS=Zea mays OX=4577 GN=DMT105 PE=2 SV=1	--	--	--	--	--	K00558//DNMT1; DNA (cytosine-5)-methyltransferase 1 [EC:2.1.1.37]	3.1e-119	434.9	csl:COCSUDRAFT_20657	;ko00270//Cysteine and methionine metabolism//Amino acid metabolism//Metabolism
Isoform0000464	KAH9557258.1	351.7	1.2e-93	KAH9557258.1 hypothetical protein CY35_07G076300 [Sphagnum magellanicum]	sp|Q0R4F1|PIF1_XENLA	94	1.4e-17	sp|Q0R4F1|PIF1_XENLA ATP-dependent DNA helicase PIF1 OS=Xenopus laevis OX=8355 GN=pif1 PE=2 SV=1	At2g05640	288.5	5.9e-77	KOG0987	DNA helicase PIF1/RRM3	K15255//PIF1; ATP-dependent DNA helicase PIF1 [EC:5.6.2.3]	1.2e-85	323.2	pxb:103941633	--
Isoform0000465	KAA6423750.1	1791.2	0	KAA6423750.1 pre-mRNA-processing-splicing factor 8-like [Trebouxia sp. A1-2]	sp|Q9SSD2|PRP8A_ARATH	1697.6	0	sp|Q9SSD2|PRP8A_ARATH Pre-mRNA-processing-splicing factor 8A OS=Arabidopsis thaliana OX=3702 GN=PRP8A PE=1 SV=1	At1g80070	1697.6	0	KOG1795	U5 snRNP spliceosome subunit	K12856//PRPF8; pre-mRNA-processing factor 8	0	1759.2	cre:CHLRE_01g016050v5	ko03040//Spliceosome//Transcription//Genetic Information Processing
Isoform0000466	XP_005845722.1	127.1	5.4e-26	XP_005845722.1 hypothetical protein CHLNCDRAFT_58419 [Chlorella variabilis]	--	--	--	--	--	--	--	--	--	--	--	--	--	--
Isoform0000467	PRW39291.1	1681.8	0	PRW39291.1 ABC multidrug resistance associated [Chlorella sorokiniana]	sp|P33527|MRP1_HUMAN	552	2e-155	sp|P33527|MRP1_HUMAN Multidrug resistance-associated protein 1 OS=Homo sapiens OX=9606 GN=ABCC1 PE=1 SV=3	Hs4826838	552	3.1e-156	KOG0054	Multidrug resistance-associated protein/mitoxantrone resistance protein, ABC superfamily	K05665//ABCC1; ATP-binding cassette, subfamily C (CFTR/MRP), member 1 [EC:7.6.2.3]	0	1618.6	mng:MNEG_6300	ko02010//ABC transporters//Membrane transport//Environmental Information Processing
Isoform0000468	KXZ49758.1	412.5	6.4e-112	KXZ49758.1 hypothetical protein GPECTOR_19g209 [Gonium pectorale]	sp|Q8R3Q2|PP6R2_MOUSE	153.7	1.6e-35	sp|Q8R3Q2|PP6R2_MOUSE Serine/threonine-protein phosphatase 6 regulatory subunit 2 OS=Mus musculus OX=10090 GN=Ppp6r2 PE=1 SV=1	At2g28360	293.5	2e-78	KOG2073	SAP family cell cycle dependent phosphatase-associated protein	--	--	--	--	--
Isoform0000469	KAH7622588.1	1356.7	0	KAH7622588.1 putative Sodium/potassium-transporting ATPase subunit alpha-B [Chlorella desiccata (nom. nud.)]	sp|Q9WV27|AT1A4_MOUSE	716.1	8.3e-205	sp|Q9WV27|AT1A4_MOUSE Sodium/potassium-transporting ATPase subunit alpha-4 OS=Mus musculus OX=10090 GN=Atp1a4 PE=1 SV=3	Hs21361181	703	1.1e-201	KOG0203	Na+/K+ ATPase, alpha subunit	K01539//ATP1A; sodium/potassium-transporting ATPase subunit alpha [EC:7.2.2.13]	0	1143.6	ota:OT_ostta01g00890	--
Isoform0000470	GBF93619.1	894.8	4.3e-257	GBF93619.1 H+-transporting ATPase [Raphidocelis subcapitata]	sp|P12522|ATXB_LEIDO	685.3	1.6e-195	sp|P12522|ATXB_LEIDO Probable proton ATPase 1B OS=Leishmania donovani OX=5661 GN=H1B PE=2 SV=1	At2g18960	406.8	1.6e-112	KOG0205	Plasma membrane H+-transporting ATPase	K01535//PMA1; H+-transporting ATPase [EC:7.1.2.1]	1.5e-243	847.8	cre:CHLRE_03g165050v5	;ko00190//Oxidative phosphorylation//Energy metabolism//Metabolism
Isoform0000471	KAG2439375.1	1172.5	0	KAG2439375.1 hypothetical protein HXX76_004732 [Chlamydomonas incerta]	sp|P15398|RPA1_SCHPO	869.4	5.7e-251	sp|P15398|RPA1_SCHPO DNA-directed RNA polymerase I subunit rpa1 OS=Schizosaccharomyces pombe (strain 972 / ATCC 24843) OX=284812 GN=rpa1 PE=1 SV=2	SPBC4C3.05c	869.4	8.6e-252	KOG0262	RNA polymerase I, large subunit	K02999//RPA1; DNA-directed RNA polymerase I subunit RPA1 [EC:2.7.7.6]	0	1129	csl:COCSUDRAFT_30489	ko03020//RNA polymerase//Transcription//Genetic Information Processing
Isoform0000472	BDA45964.1	1063.1	9.1e-308	BDA45964.1 Phosphoglucan, water dikinase, chloroplastic [Coccomyxa sp. Obi]	sp|Q6ZY51|PWD_ARATH	860.5	2.7e-248	sp|Q6ZY51|PWD_ARATH Phosphoglucan, water dikinase, chloroplastic OS=Arabidopsis thaliana OX=3702 GN=GWD3 PE=1 SV=1	--	--	--	--	--	K15535//PWD; phosphoglucan, water dikinase [EC:2.7.9.5]	5.3e-252	875.9	pxb:103960380	--
Isoform0000473	KAG5559106.1	1005.4	2.2e-290	KAG5559106.1 hypothetical protein RHGRI_008878 [Rhododendron griersonianum]	sp|Q0R4F1|PIF1_XENLA	120.9	1.2e-25	sp|Q0R4F1|PIF1_XENLA ATP-dependent DNA helicase PIF1 OS=Xenopus laevis OX=8355 GN=pif1 PE=2 SV=1	At3g42100	856.7	5.9e-248	KOG0987	DNA helicase PIF1/RRM3	--	--	--	--	--
Isoform0000474	BDA48109.1	99.8	9.2e-18	BDA48109.1 probable GRB10-interacting GYF protein 2 at N-terminal half [Coccomyxa sp. Obi]	--	--	--	--	--	--	--	--	--	K18730//GIGYF; PERQ amino acid-rich with GYF domain-containing protein	1.4e-10	73.9	ota:OT_ostta09g03850	--
Isoform0000475	PRW55972.1	1145.6	0	PRW55972.1 ABC transporter B family member 11-like [Chlorella sorokiniana]	sp|O80725|AB4B_ARATH	960.7	1.9e-278	sp|O80725|AB4B_ARATH ABC transporter B family member 4 OS=Arabidopsis thaliana OX=3702 GN=ABCB4 PE=1 SV=1	At2g47000	960.7	2.9e-279	KOG0055	Multidrug/pheromone exporter, ABC superfamily	K05658//ABCB1; ATP-binding cassette, subfamily B (MDR/TAP), member 1 [EC:7.6.2.2]	0	1120.5	apro:F751_1263	ko02010//ABC transporters//Membrane transport//Environmental Information Processing
Isoform0000476	BDA47959.1	1575.8	0	BDA47959.1 probable pre-mRNA-splicing factor ATP-dependent RNA helica [Coccomyxa sp. Obi]	sp|Q38953|DEAH5_ARATH	1365.5	0	sp|Q38953|DEAH5_ARATH Probable pre-mRNA-splicing factor ATP-dependent RNA helicase DEAH5 OS=Arabidopsis thaliana OX=3702 GN=At3g26560 PE=1 SV=2	At3g26560	1365.5	0	KOG0922	DEAH-box RNA helicase	K12818//DHX8; ATP-dependent RNA helicase DHX8/PRP22 [EC:3.6.4.13]	0	1451.8	ppp:112283655	ko03040//Spliceosome//Transcription//Genetic Information Processing
Isoform0000477	KAH7622588.1	1375.1	0	KAH7622588.1 putative Sodium/potassium-transporting ATPase subunit alpha-B [Chlorella desiccata (nom. nud.)]	sp|Q9WV27|AT1A4_MOUSE	722.6	8.7e-207	sp|Q9WV27|AT1A4_MOUSE Sodium/potassium-transporting ATPase subunit alpha-4 OS=Mus musculus OX=10090 GN=Atp1a4 PE=1 SV=3	Hs21361181	716.1	1.2e-205	KOG0203	Na+/K+ ATPase, alpha subunit	K01539//ATP1A; sodium/potassium-transporting ATPase subunit alpha [EC:7.2.2.13]	0	1158.7	ota:OT_ostta01g00890	--
Isoform0000478	GIL46865.1	589	5e-165	GIL46865.1 hypothetical protein Vafri_3734 [Volvox africanus]	sp|Q8L611|SC31B_ARATH	372.1	2.9e-101	sp|Q8L611|SC31B_ARATH Protein transport protein SEC31 homolog B OS=Arabidopsis thaliana OX=3702 GN=SEC31B PE=1 SV=1	At3g63460	364	1.2e-99	KOG0307	Vesicle coat complex COPII, subunit SEC31	K14005//SEC31; protein transport protein SEC31	3.5e-163	580.9	cre:CHLRE_12g522450v5	ko04141//Protein processing in endoplasmic reticulum//Folding, sorting and degradation//Genetic Information Processing
Isoform0000479	PRW58487.1	82.4	1.5e-12	PRW58487.1 hypothetical protein C2E21_2741 [Chlorella sorokiniana]	--	--	--	--	--	--	--	--	--	--	--	--	--	--
Isoform0000480	KAA6424936.1	364	2.6e-97	KAA6424936.1 Galactosyltransferase family [Trebouxia sp. A1-2]	sp|Q9LV16|B3GTJ_ARATH	63.2	2.9e-08	sp|Q9LV16|B3GTJ_ARATH Hydroxyproline O-galactosyltransferase GALT6 OS=Arabidopsis thaliana OX=3702 GN=GALT6 PE=2 SV=2	At5g62620	63.2	4.3e-09	KOG2287	Galactosyltransferases	K20843//GALT2S; hydroxyproline O-galactosyltransferase 2/3/4/5/6 [EC:2.4.1.-]	4.4e-09	68.9	sbi:110433130	--
Isoform0000481	KAA6418794.1	364	2.6e-97	KAA6418794.1 eukaryotic translation initiation factor 4G-like [Trebouxia sp. A1-2]	sp|G5CEW6|IF4G_WHEAT	236.1	2.5e-60	sp|G5CEW6|IF4G_WHEAT Eukaryotic translation initiation factor 4G OS=Triticum aestivum OX=4565 PE=1 SV=1	At3g60240_1	196.1	4.3e-49	KOG0401	Translation initiation factor 4F, ribosome/mRNA-bridging subunit (eIF-4G)	K03260//EIF4G; translation initiation factor 4G	5.5e-92	344.4	csl:COCSUDRAFT_31629	--
Isoform0000482	KAA6424936.1	521.5	9.8e-145	KAA6424936.1 Galactosyltransferase family [Trebouxia sp. A1-2]	sp|Q6AY39|B3GL1_RAT	59.3	4.2e-07	sp|Q6AY39|B3GL1_RAT UDP-GalNAc:beta-1,3-N-acetylgalactosaminyltransferase 1 OS=Rattus norvegicus OX=10116 GN=B3galnt1 PE=2 SV=1	Hs4502343	54.7	1.6e-06	KOG2287	Galactosyltransferases	--	--	--	--	--
Isoform0000483	KAF7113065.1	750	1.7e-213	KAF7113065.1 hypothetical protein RHSIM_RhsimUnG0164500 [Rhododendron simsii]	sp|Q7ZV90|PIF1_DANRE	69.7	3.1e-10	sp|Q7ZV90|PIF1_DANRE ATP-dependent DNA helicase PIF1 OS=Danio rerio OX=7955 GN=pif1 PE=2 SV=1	At1g54430	630.9	5.3e-180	KOG0987	DNA helicase PIF1/RRM3	--	--	--	--	--
Isoform0000484	KAA6427849.1	1130.2	0	KAA6427849.1 elongation factor 3 [Trebouxia sp. A1-2]	sp|O94489|EF3_SCHPO	792	1.1e-227	sp|O94489|EF3_SCHPO Elongation factor 3 OS=Schizosaccharomyces pombe (strain 972 / ATCC 24843) OX=284812 GN=tef3 PE=1 SV=1	YPL226w_2	619.4	1.5e-176	KOG0062	ATPase component of ABC transporters with duplicated ATPase domains/Translation elongation factor EF-3b	K03235//EF3; elongation factor 3	0	1105.5	csl:COCSUDRAFT_47721	--
Isoform0000485	KAA6423750.1	2600.9	0	KAA6423750.1 pre-mRNA-processing-splicing factor 8-like [Trebouxia sp. A1-2]	sp|Q9SSD2|PRP8A_ARATH	2465.3	0	sp|Q9SSD2|PRP8A_ARATH Pre-mRNA-processing-splicing factor 8A OS=Arabidopsis thaliana OX=3702 GN=PRP8A PE=1 SV=1	At1g80070	2465.3	0	KOG1795	U5 snRNP spliceosome subunit	K12856//PRPF8; pre-mRNA-processing factor 8	0	2552.7	cre:CHLRE_01g016050v5	ko03040//Spliceosome//Transcription//Genetic Information Processing
Isoform0000486	GAX73849.1	311.2	2e-81	GAX73849.1 hypothetical protein CEUSTIGMA_g1299.t1 [Chlamydomonas eustigma]	sp|Q9SS90|RGLG1_ARATH	287	1.2e-75	sp|Q9SS90|RGLG1_ARATH E3 ubiquitin-protein ligase RGLG1 OS=Arabidopsis thaliana OX=3702 GN=RGLG1 PE=1 SV=1	At3g01650	287	1.9e-76	KOG1327	Copine	K16280//RGLG; E3 ubiquitin-protein ligase RGLG [EC:2.3.2.27]	1.8e-79	302.8	lsv:111876397	--
Isoform0000487	--	--	--	--	--	--	--	--	--	--	--	--	--	--	--	--	--	--
Isoform0000488	KAA6427563.1	779.6	2e-222	KAA6427563.1 phospholipid-transporting ATPase 4-like [Trebouxia sp. A1-2]	sp|P98200|AT8A2_MOUSE	368.2	4.2e-100	sp|P98200|AT8A2_MOUSE Phospholipid-transporting ATPase IB OS=Mus musculus OX=10090 GN=Atp8a2 PE=1 SV=1	CE27180	371.7	5.7e-102	KOG0206	P-type ATPase	K14802//DRS2; phospholipid-transporting ATPase [EC:7.6.2.1]	1.3e-205	721.8	csl:COCSUDRAFT_65278	--
Isoform0000489	BDA43096.1	247.7	2.6e-62	BDA43096.1 probable serine/threonine-protein kinase STY8 at C-terminar half [Coccomyxa sp. Obi]	sp|Q54TH6|Y9863_DICDI	147.5	1.1e-33	sp|Q54TH6|Y9863_DICDI Probable serine/threonine-protein kinase DDB_G0281745 OS=Dictyostelium discoideum OX=44689 GN=DDB_G0281745 PE=3 SV=1	At5g03730	141.4	1.2e-32	KOG0192	Tyrosine kinase specific for activated (GTP-bound) p21cdc42Hs	--	--	--	--	--
Isoform0000490	KAA6424268.1	882.9	1.7e-253	KAA6424268.1 serine threonine- kinase sepA-like [Trebouxia sp. A1-2]	sp|A0A078CGE6|M3KE1_BRANA	546.2	1.1e-153	sp|A0A078CGE6|M3KE1_BRANA MAP3K epsilon protein kinase 1 OS=Brassica napus OX=3708 GN=M3KE1 PE=1 SV=1	At3g13530	525	4e-148	KOG0198	MEKK and related serine/threonine protein kinases	--	--	--	--	--
Isoform0000491	BDA49523.1	402.9	5.1e-109	BDA49523.1 probable E3 ubiquitin-protein ligase HERC2 at N-terminal half [Coccomyxa sp. Obi]	sp|Q947D2|PRAF1_ARATH	166	3.2e-39	sp|Q947D2|PRAF1_ARATH PH, RCC1 and FYVE domains-containing protein 1 OS=Arabidopsis thaliana OX=3702 GN=PRAF1 PE=1 SV=1	At5g63860	68.9	8e-11	KOG1426	FOG: RCC1 domain	--	--	--	--	--
Isoform0000492	PSC76155.1	593.2	2.6e-166	PSC76155.1 Gamma-tubulin complex component 2 [Micractinium conductrix]	sp|Q9C5H9|GACP2_ARATH	393.7	9.4e-108	sp|Q9C5H9|GACP2_ARATH Gamma-tubulin complex component 2 OS=Arabidopsis thaliana OX=3702 GN=GCP2 PE=1 SV=1	At5g17410	389.4	2.7e-107	KOG2001	Gamma-tubulin complex, DGRIP84/SPC97 component	K16569//TUBGCP2; gamma-tubulin complex component 2	2.8e-136	491.5	apro:F751_1795	--
Isoform0000493	BDA50376.1	590.5	1.7e-165	BDA50376.1 probable conserved oligomeric Golgi complex subunit 1 at N-terminal half [Coccomyxa sp. Obi]	sp|Q9FFF3|COG1_ARATH	295.8	2.6e-78	sp|Q9FFF3|COG1_ARATH Conserved oligomeric Golgi complex subunit 1 OS=Arabidopsis thaliana OX=3702 GN=COG1 PE=1 SV=1	At5g16300	295.8	3.9e-79	KOG2033	Low density lipoprotein B-like protein	K20288//COG1; conserved oligomeric Golgi complex subunit 1	3.9e-135	487.6	vcn:VOLCADRAFT_120129	--
Isoform0000494	CAD7701733.1	1226.8	0	CAD7701733.1 unnamed protein product, partial [Ostreobium quekettii]	sp|F4IVL6|GRV2_ARATH	867.8	1.7e-250	sp|F4IVL6|GRV2_ARATH DnaJ homolog subfamily C GRV2 OS=Arabidopsis thaliana OX=3702 GN=GRV2 PE=1 SV=1	At2g26890	837	4.8e-242	KOG1789	Endocytosis protein RME-8, contains DnaJ domain	K09533//DNAJC13; DnaJ homolog subfamily C member 13	5.6e-262	909.1	mesc:110611353	--
Isoform0000495	BDA41743.1	976.1	1.4e-281	BDA41743.1 Phospholipid-transporting ATPase IA [Coccomyxa sp. Obi]	sp|O94296|YOOC_SCHPO	595.1	2.1e-168	sp|O94296|YOOC_SCHPO Probable phospholipid-transporting ATPase C887.12 OS=Schizosaccharomyces pombe (strain 972 / ATCC 24843) OX=284812 GN=SPBC887.12 PE=3 SV=1	SPBC887.12	595.1	3.1e-169	KOG0206	P-type ATPase	K14802//DRS2; phospholipid-transporting ATPase [EC:7.6.2.1]	1.9e-278	963.8	csl:COCSUDRAFT_65278	--
Isoform0000496	XP_005644580.1	782.7	2.3e-223	XP_005644580.1 hypothetical protein COCSUDRAFT_58259 [Coccomyxa subellipsoidea C-169]	sp|Q84LK0|MSH1_ARATH	388.3	3.9e-106	sp|Q84LK0|MSH1_ARATH DNA mismatch repair protein MSH1, mitochondrial OS=Arabidopsis thaliana OX=3702 GN=MSH1 PE=1 SV=1	At3g24320	380.2	1.6e-104	KOG0217	Mismatch repair ATPase MSH6 (MutS family)	--	--	--	--	--
Isoform0000497	CAB1117950.1	466.1	4.9e-128	CAB1117950.1 unnamed protein product [Ectocarpus sp. CCAP 1310/34]	sp|Q05118|PO23_POPJA	74.3	1.3e-11	sp|Q05118|PO23_POPJA Retrovirus-related Pol polyprotein from type-1 retrotransposable element R2 (Fragment) OS=Popillia japonica OX=7064 PE=4 SV=1	CE01382	135.6	6.9e-31	KOG1075	FOG: Reverse transcriptase	--	--	--	--	--
Isoform0000498	PRW57136.1	1167.5	0	PRW57136.1 brefeldin A-inhibited guanine nucleotide-exchange 2-like [Chlorella sorokiniana]	sp|Q9LZX8|BIG2_ARATH	760.4	3.8e-218	sp|Q9LZX8|BIG2_ARATH Brefeldin A-inhibited guanine nucleotide-exchange protein 2 OS=Arabidopsis thaliana OX=3702 GN=BIG2 PE=2 SV=1	At3g60860	760.4	5.7e-219	KOG0929	Guanine nucleotide exchange factor	K18442//ARFGEF; brefeldin A-inhibited guanine nucleotide-exchange protein	0	1117.4	csl:COCSUDRAFT_26655	ko04144//Endocytosis//Transport and catabolism//Cellular Processes
Isoform0000499	BDA40691.1	1108.6	0	BDA40691.1 NPC intracellular cholesterol transporter 1 [Coccomyxa sp. Obi]	sp|P56941|NPC1_PIG	482.3	2e-134	sp|P56941|NPC1_PIG NPC intracellular cholesterol transporter 1 OS=Sus scrofa OX=9823 GN=NPC1 PE=2 SV=1	At1g42470	660.6	6.2e-189	KOG1933	Cholesterol transport protein (Niemann-Pick C disease protein)	K12385//NPC1; Niemann-Pick C1 protein	9.5e-302	1041.2	csl:COCSUDRAFT_27169	--
Isoform0000500	--	--	--	--	--	--	--	--	--	--	--	--	--	--	--	--	--	--
Isoform0000501	PSC70791.1	194.1	3.6e-46	PSC70791.1 Methionine-tRNA [Micractinium conductrix]	--	--	--	--	--	--	--	--	--	--	--	--	--	--
Isoform0000502	KAA6419380.1	901	5.9e-259	KAA6419380.1 putative ATP-dependent DNA helicase HFM1-like [Trebouxia sp. A1-2]	sp|Q5D892|MER3_ARATH	656.8	5.9e-187	sp|Q5D892|MER3_ARATH DExH-box ATP-dependent RNA helicase DExH17 OS=Arabidopsis thaliana OX=3702 GN=MER3 PE=2 SV=1	At3g27730	508.4	3.9e-143	KOG0952	DNA/RNA helicase MER3/SLH1, DEAD-box superfamily	K15271//HFM1; ATP-dependent DNA helicase HFM1/MER3 [EC:5.6.2.4]	3.8e-226	790	cre:CHLRE_10g446650v5	--
Isoform0000503	PRW39291.1	1701.8	0	PRW39291.1 ABC multidrug resistance associated [Chlorella sorokiniana]	sp|P33527|MRP1_HUMAN	558.9	1.6e-157	sp|P33527|MRP1_HUMAN Multidrug resistance-associated protein 1 OS=Homo sapiens OX=9606 GN=ABCC1 PE=1 SV=3	Hs4826838	558.9	2.5e-158	KOG0054	Multidrug resistance-associated protein/mitoxantrone resistance protein, ABC superfamily	K05665//ABCC1; ATP-binding cassette, subfamily C (CFTR/MRP), member 1 [EC:7.6.2.3]	0	1629.4	mng:MNEG_6300	ko02010//ABC transporters//Membrane transport//Environmental Information Processing
Isoform0000504	PSC72089.1	1069.3	0	PSC72089.1 P-type ATPase [Micractinium conductrix]	sp|Q2QMX9|ACA10_ORYSJ	645.6	1.4e-183	sp|Q2QMX9|ACA10_ORYSJ Calcium-transporting ATPase 10, plasma membrane-type OS=Oryza sativa subsp. japonica OX=39947 GN=ACA10 PE=2 SV=1	At1g27770	632.1	2.3e-180	KOG0204	Calcium transporting ATPase	K01537//ATP2C; P-type Ca2+ transporter type 2C [EC:7.2.2.10]	3.5e-288	996.1	apro:F751_2135	--
Isoform0000505	KAA6423750.1	918.3	3.5e-264	KAA6423750.1 pre-mRNA-processing-splicing factor 8-like [Trebouxia sp. A1-2]	sp|Q9SSD2|PRP8A_ARATH	862.8	5.3e-249	sp|Q9SSD2|PRP8A_ARATH Pre-mRNA-processing-splicing factor 8A OS=Arabidopsis thaliana OX=3702 GN=PRP8A PE=1 SV=1	At1g80070	862.8	8e-250	KOG1795	U5 snRNP spliceosome subunit	K12856//PRPF8; pre-mRNA-processing factor 8	3.3e-259	899.8	cre:CHLRE_01g016050v5	ko03040//Spliceosome//Transcription//Genetic Information Processing
Isoform0000506	BDA45791.1	903.3	1.2e-259	BDA45791.1 probable Kinesin-like protein KIFC3 at C-terminar half [Coccomyxa sp. Obi]	sp|B9FAF3|KN14E_ORYSJ	326.6	1.4e-87	sp|B9FAF3|KN14E_ORYSJ Kinesin-like protein KIN-14E OS=Oryza sativa subsp. japonica OX=39947 GN=KIN14E PE=2 SV=1	At1g72250	303.1	2.5e-81	KOG0239	Kinesin (KAR3 subfamily)	K10406//KIFC2_3; kinesin family member C2/C3	1.4e-90	339.7	egt:105964940	--
Isoform0000507	BDA48910.1	815.5	3.2e-233	BDA48910.1 probable potassium channel subfamily T member 2 at N-terminal half [Coccomyxa sp. Obi]	sp|Q8QFV0|KCNT1_CHICK	108.2	7.6e-22	sp|Q8QFV0|KCNT1_CHICK Potassium channel subfamily T member 1 OS=Gallus gallus OX=9031 GN=KCNT1 PE=1 SV=1	--	--	--	--	--	--	--	--	--	--
Isoform0000508	BDA47644.1	1079.3	0	BDA47644.1 probable histone acetyltransferase HAC1 [Coccomyxa sp. Obi]	sp|Q9FWQ5|HAC12_ARATH	684.9	2e-195	sp|Q9FWQ5|HAC12_ARATH Histone acetyltransferase HAC12 OS=Arabidopsis thaliana OX=3702 GN=HAC12 PE=3 SV=2	At1g16710	684.9	3e-196	KOG1778	CREB binding protein/P300 and related TAZ Zn-finger proteins	K04498//EP300; E1A/CREB-binding protein [EC:2.3.1.48]	4.2e-286	989.2	csl:COCSUDRAFT_23618	--
Isoform0000509	KAA6423821.1	2049.6	0	KAA6423821.1 clathrin heavy chain [Trebouxia sp. A1-2]	sp|Q2RBN7|CLH1_ORYSJ	1762.7	0	sp|Q2RBN7|CLH1_ORYSJ Clathrin heavy chain 1 OS=Oryza sativa subsp. japonica OX=39947 GN=Os11g0104900 PE=3 SV=1	At3g08530	1738.8	0	KOG0985	Vesicle coat protein clathrin, heavy chain	K04646//CLTC; clathrin heavy chain	0	2053.9	csl:COCSUDRAFT_52408	ko04144//Endocytosis//Transport and catabolism//Cellular Processes
Isoform0000510	GIL68001.1	150.2	5.9e-33	GIL68001.1 hypothetical protein Vafri_21336 [Volvox africanus]	sp|Q04108|PR04_SOLLC	83.6	2.1e-14	sp|Q04108|PR04_SOLLC Pathogenesis-related leaf protein 4 OS=Solanum lycopersicum OX=4081 PE=2 SV=1	At4g33720	78.6	1e-13	KOG3017	Defense-related protein containing SCP domain	--	--	--	--	--
Isoform0000511	BDA41842.1	1406	0	BDA41842.1 SWI/SNF-related matrix-associated actin-dependent regulator [Coccomyxa sp. Obi]	sp|Q7G8Y3|ISW2_ORYSJ	1134	0	sp|Q7G8Y3|ISW2_ORYSJ Probable chromatin-remodeling complex ATPase chain OS=Oryza sativa subsp. japonica OX=39947 GN=Os01g0367900 PE=2 SV=2	At3g06400	1116.7	0	KOG0385	Chromatin remodeling complex WSTF-ISWI, small subunit	K11654//SMARCA5; SWI/SNF-related matrix-associated actin-dependent regulator of chromatin subfamily A member 5 [EC:5.6.2.-]	0	1339.3	cre:CHLRE_12g508150v5	--
Isoform0000512	PSC75610.1	75.5	1.9e-10	PSC75610.1 ABC(ATP-binding) family transporter: iron compound [Micractinium conductrix]	--	--	--	--	--	--	--	--	--	--	--	--	--	--
Isoform0000513	KAA6424936.1	521.5	9.5e-145	KAA6424936.1 Galactosyltransferase family [Trebouxia sp. A1-2]	sp|Q6AY39|B3GL1_RAT	59.3	4.1e-07	sp|Q6AY39|B3GL1_RAT UDP-GalNAc:beta-1,3-N-acetylgalactosaminyltransferase 1 OS=Rattus norvegicus OX=10116 GN=B3galnt1 PE=2 SV=1	Hs4502343	54.7	1.5e-06	KOG2287	Galactosyltransferases	--	--	--	--	--
Isoform0000514	PSC71833.1	718	6.8e-204	PSC71833.1 LOV domain-containing isoform B [Micractinium conductrix]	sp|Q5A599|NIK1_CANAL	164.1	1.1e-38	sp|Q5A599|NIK1_CANAL Histidine protein kinase NIK1 OS=Candida albicans (strain SC5314 / ATCC MYA-2876) OX=237561 GN=NIK1 PE=1 SV=3	At2g01830	143.3	3.1e-33	KOG0519	Sensory transduction histidine kinase	--	--	--	--	--
Isoform0000515	--	--	--	--	--	--	--	--	--	--	--	--	--	--	--	--	--	--
Isoform0000516	KAA6419048.1	776.9	1.3e-221	KAA6419048.1 DEAD-box ATP-dependent RNA helicase chloroplastic-like [Trebouxia sp. A1-2]	sp|B9DFG3|ISE2_ARATH	479.9	9.9e-134	sp|B9DFG3|ISE2_ARATH DExH-box ATP-dependent RNA helicase DExH15 chloroplastic OS=Arabidopsis thaliana OX=3702 GN=ISE2 PE=1 SV=2	At1g70070	479.9	1.5e-134	KOG0947	Cytoplasmic exosomal RNA helicase SKI2, DEAD-box superfamily	--	--	--	--	--
Isoform0000517	BDA41694.1	1300.4	0	BDA41694.1 Manganese-transporting ATPase 13A1 [Coccomyxa sp. Obi]	sp|Q9LT02|PDR2_ARATH	1046.6	2.6e-304	sp|Q9LT02|PDR2_ARATH Probable manganese-transporting ATPase PDR2 OS=Arabidopsis thaliana OX=3702 GN=PDR2 PE=1 SV=1	At5g23630	1046.6	4e-305	KOG0209	P-type ATPase	K14950//ATP13A1; manganese-transporting P-type ATPase [EC:7.2.2.-]	0	1221.1	csl:COCSUDRAFT_13828	--
Isoform0000518	XP_011396950.1	1024.6	3.5e-296	XP_011396950.1 Endoglucanase B [Auxenochlorella protothecoides]	sp|P22534|GUNA_CALSA	199.1	3.4e-49	sp|P22534|GUNA_CALSA Endoglucanase A OS=Caldicellulosiruptor saccharolyticus OX=44001 GN=celA PE=3 SV=2	--	--	--	--	--	K01179//E3.2.1.4; endoglucanase [EC:3.2.1.4]	9.1e-297	1024.6	apro:F751_1329	;ko00500//Starch and sucrose metabolism//Carbohydrate metabolism//Metabolism
Isoform0000519	PSC67151.1	1011.9	2.4e-292	PSC67151.1 glycosyltransferase family 5 [Micractinium conductrix]	sp|Q43846|SSY3_SOLTU	692.2	1.3e-197	sp|Q43846|SSY3_SOLTU Soluble starch synthase 3, chloroplastic/amyloplastic OS=Solanum tuberosum OX=4113 GN=SS3 PE=1 SV=1	--	--	--	--	--	K00703//glgA; starch synthase [EC:2.4.1.21]	5e-271	939.1	cre:CHLRE_06g282000v5	;ko00500//Starch and sucrose metabolism//Carbohydrate metabolism//Metabolism
Isoform0000520	--	--	--	--	--	--	--	--	--	--	--	--	--	--	--	--	--	--
Isoform0000521	PSC72762.1	1149	0	PSC72762.1 ATP binding cassette subfamily B4 isoform 2 [Micractinium conductrix]	sp|Q9FWX7|AB11B_ARATH	916.8	3.2e-265	sp|Q9FWX7|AB11B_ARATH ABC transporter B family member 11 OS=Arabidopsis thaliana OX=3702 GN=ABCB11 PE=2 SV=1	At1g02520	916.8	4.7e-266	KOG0055	Multidrug/pheromone exporter, ABC superfamily	K05658//ABCB1; ATP-binding cassette, subfamily B (MDR/TAP), member 1 [EC:7.6.2.2]	0	1130.5	apro:F751_1263	ko02010//ABC transporters//Membrane transport//Environmental Information Processing
Isoform0000522	KAA6425624.1	98.6	2e-17	KAA6425624.1 serine threonine kinase [Trebouxia sp. A1-2]	sp|Q54PB4|MYLKE_DICDI	84.7	9.2e-15	sp|Q54PB4|MYLKE_DICDI Probable myosin light chain kinase DDB_G0284661 OS=Dictyostelium discoideum OX=44689 GN=DDB_G0284661 PE=3 SV=1	7303211	73.6	3.2e-12	KOG4717	Serine/threonine protein kinase	K08794//CAMK1; calcium/calmodulin-dependent protein kinase I [EC:2.7.11.17]	1.2e-09	70.9	pop:18102475	--
Isoform0000523	PSC76270.1	625.5	4.7e-176	PSC76270.1 Calcium-transporting ATPase PAT1 [Micractinium conductrix]	sp|Q2QMX9|ACA10_ORYSJ	344.7	4.9e-93	sp|Q2QMX9|ACA10_ORYSJ Calcium-transporting ATPase 10, plasma membrane-type OS=Oryza sativa subsp. japonica OX=39947 GN=ACA10 PE=2 SV=1	At2g41560	344	1.3e-93	KOG0204	Calcium transporting ATPase	K01537//ATP2C; P-type Ca2+ transporter type 2C [EC:7.2.2.10]	3.7e-165	587.4	csl:COCSUDRAFT_31297	--
Isoform0000524	CAD7702802.1	1176.8	0	CAD7702802.1 unnamed protein product [Ostreobium quekettii]	sp|O23087|ECA2_ARATH	1045	7.7e-304	sp|O23087|ECA2_ARATH Calcium-transporting ATPase 2, endoplasmic reticulum-type OS=Arabidopsis thaliana OX=3702 GN=ECA2 PE=1 SV=1	At4g00900	1045	1.2e-304	KOG0202	Ca2+ transporting ATPase	K01537//ATP2C; P-type Ca2+ transporter type 2C [EC:7.2.2.10]	0	1174.5	csl:COCSUDRAFT_26789	--
Isoform0000525	BDA40858.1	391	2e-105	BDA40858.1 probable terminal nucleotidyltransferase 4B at N-terminal half [Coccomyxa sp. Obi]	--	--	--	--	At3g61690	308.9	4.5e-83	KOG1906	DNA polymerase sigma	--	--	--	--	--
Isoform0000526	XP_005844289.1	1864.7	0	XP_005844289.1 hypothetical protein CHLNCDRAFT_59036 [Chlorella variabilis]	sp|P38420|NRPB2_ARATH	1709.5	0	sp|P38420|NRPB2_ARATH DNA-directed RNA polymerase II subunit 2 OS=Arabidopsis thaliana OX=3702 GN=NRPB2 PE=1 SV=2	At4g21710	1709.5	0	KOG0214	RNA polymerase II, second largest subunit	K03010//RPB2; DNA-directed RNA polymerase II subunit RPB2 [EC:2.7.7.6]	0	1830.5	csl:COCSUDRAFT_54821	ko03020//RNA polymerase//Transcription//Genetic Information Processing
Isoform0000527	BDA49523.1	402.9	4.9e-109	BDA49523.1 probable E3 ubiquitin-protein ligase HERC2 at N-terminal half [Coccomyxa sp. Obi]	sp|Q947D2|PRAF1_ARATH	166	3e-39	sp|Q947D2|PRAF1_ARATH PH, RCC1 and FYVE domains-containing protein 1 OS=Arabidopsis thaliana OX=3702 GN=PRAF1 PE=1 SV=1	At5g63860	68.9	7.6e-11	KOG1426	FOG: RCC1 domain	--	--	--	--	--
Isoform0000528	XP_005644985.1	650.6	1.4e-183	XP_005644985.1 hypothetical protein COCSUDRAFT_43885 [Coccomyxa subellipsoidea C-169]	sp|Q84WW3|VIP2L_ARATH	456.4	1.2e-126	sp|Q84WW3|VIP2L_ARATH Inositol hexakisphosphate and diphosphoinositol-pentakisphosphate kinase VIP2 OS=Arabidopsis thaliana OX=3702 GN=VIP2 PE=1 SV=1	At5g15070	456.4	1.8e-127	KOG1057	Arp2/3 complex-interacting protein VIP1/Asp1, involved in regulation of actin cytoskeleton	K13024//PPIP5K; inositol-hexakisphosphate/diphosphoinositol-pentakisphosphate 1-kinase [EC:2.7.4.24]	2.4e-156	558.1	cre:CHLRE_03g185500v5	ko04070//Phosphatidylinositol signaling system//Signal transduction//Environmental Information Processing
Isoform0000529	XP_005647339.1	595.9	4.1e-167	XP_005647339.1 hypothetical protein COCSUDRAFT_47698 [Coccomyxa subellipsoidea C-169]	sp|F4IRU3|MYO12_ARATH	352.1	3.1e-95	sp|F4IRU3|MYO12_ARATH Myosin-12 OS=Arabidopsis thaliana OX=3702 GN=XI-F PE=2 SV=1	At2g31900	352.1	4.7e-96	KOG0160	Myosin class V heavy chain	K10357//MYO5; myosin V	9.3e-100	370.2	apro:F751_2526	--
Isoform0000530	BDA41743.1	1052.7	1.2e-304	BDA41743.1 Phospholipid-transporting ATPase IA [Coccomyxa sp. Obi]	sp|Q9Y2Q0|AT8A1_HUMAN	568.5	2.1e-160	sp|Q9Y2Q0|AT8A1_HUMAN Phospholipid-transporting ATPase IA OS=Homo sapiens OX=9606 GN=ATP8A1 PE=1 SV=1	7303318	571.2	4.8e-162	KOG0206	P-type ATPase	K14802//DRS2; phospholipid-transporting ATPase [EC:7.6.2.1]	2.7e-301	1039.6	csl:COCSUDRAFT_65278	--
Isoform0000531	BDA42391.1	619.4	3.4e-174	BDA42391.1 probable lysine-specific demethylase JMJ703 at N-terminal half [Coccomyxa sp. Obi]	sp|C0SUT9|JMJ16_ARATH	310.1	1.4e-82	sp|C0SUT9|JMJ16_ARATH Putative lysine-specific demethylase JMJ16 OS=Arabidopsis thaliana OX=3702 GN=JMJ16 PE=2 SV=1	At1g08620	292	5.7e-78	KOG1246	DNA-binding protein jumonji/RBP2/SMCY, contains JmjC domain	--	--	--	--	--
Isoform0000532	BDA40919.1	577.8	1.1e-161	BDA40919.1 probable ATP-dependent DNA helicase RecG at C-terminar half [Coccomyxa sp. Obi]	sp|Q55681|RECG_SYNY3	390.2	1e-106	sp|Q55681|RECG_SYNY3 ATP-dependent DNA helicase RecG OS=Synechocystis sp. (strain PCC 6803 / Kazusa) OX=1111708 GN=recG PE=3 SV=1	At2g01440	326.2	2.7e-88	KOG0344	ATP-dependent RNA helicase	--	--	--	--	--
Isoform0000533	XP_011396950.1	980.7	5.8e-283	XP_011396950.1 Endoglucanase B [Auxenochlorella protothecoides]	sp|P26224|GUNF_HUNT2	184.9	6.5e-45	sp|P26224|GUNF_HUNT2 Endoglucanase F OS=Hungateiclostridium thermocellum (strain ATCC 27405 / DSM 1237 / JCM 9322 / NBRC 103400 / NCIMB 10682 / NRRL B-4536 / VPI 7372) OX=203119 GN=celF PE=3 SV=1	--	--	--	--	--	K01179//E3.2.1.4; endoglucanase [EC:3.2.1.4]	1.5e-283	980.7	apro:F751_1329	;ko00500//Starch and sucrose metabolism//Carbohydrate metabolism//Metabolism
Isoform0000534	RMZ52838.1	189.9	6.6e-45	RMZ52838.1 hypothetical protein APUTEX25_000957 [Auxenochlorella protothecoides]	sp|Q8RWL6|STY17_ARATH	131.3	8.5e-29	sp|Q8RWL6|STY17_ARATH Serine/threonine-protein kinase STY17 OS=Arabidopsis thaliana OX=3702 GN=STY17 PE=1 SV=1	At4g35780	131.3	1.3e-29	KOG0192	Tyrosine kinase specific for activated (GTP-bound) p21cdc42Hs	--	--	--	--	--
Isoform0000535	PRW21099.1	108.2	2.4e-20	PRW21099.1 serine threonine- kinase [Chlorella sorokiniana]	sp|Q9ZQ31|STY13_ARATH	65.9	4.1e-09	sp|Q9ZQ31|STY13_ARATH Serine/threonine-protein kinase STY13 OS=Arabidopsis thaliana OX=3702 GN=STY13 PE=1 SV=2	At2g24360	65.9	6.1e-10	KOG0192	Tyrosine kinase specific for activated (GTP-bound) p21cdc42Hs	--	--	--	--	--
Isoform0000536	PSC73395.1	375.2	1.1e-100	PSC73395.1 ribosomal-alanine N-acetyltransferase [Micractinium conductrix]	sp|C0SUW7|ARID6_ARATH	56.2	3.4e-06	sp|C0SUW7|ARID6_ARATH AT-rich interactive domain-containing protein 6 OS=Arabidopsis thaliana OX=3702 GN=ARID6 PE=1 SV=1	At1g20910	56.2	5.2e-07	KOG2744	DNA-binding proteins Bright/BRCAA1/RBP1 and related proteins containing BRIGHT domain	--	--	--	--	--
Isoform0000537	GAQ88011.1	357.5	2.4e-95	GAQ88011.1 hypothetical protein KFL_003940020 [Klebsormidium nitens]	sp|P02789|TRFE_CHICK	164.9	6.9e-39	sp|P02789|TRFE_CHICK Ovotransferrin OS=Gallus gallus OX=9031 PE=1 SV=2	--	--	--	--	--	K06569//MFI2; melanoma-associated antigen p97	1.9e-49	203	mng:MNEG_1054	--
Isoform0000538	BDA48831.1	637.9	9e-180	BDA48831.1 Pyruvate carboxylase, mitochondrial [Coccomyxa sp. Obi]	sp|P52873|PYC_RAT	460.7	6e-128	sp|P52873|PYC_RAT Pyruvate carboxylase, mitochondrial OS=Rattus norvegicus OX=10116 GN=Pc PE=1 SV=2	YBR218c	458.4	4.5e-128	KOG0369	Pyruvate carboxylase	K01958//PC; pyruvate carboxylase [EC:6.4.1.1]	7.5e-179	632.9	csl:COCSUDRAFT_26440	;ko00020//Citrate cycle (TCA cycle)//Carbohydrate metabolism//Metabolism
Isoform0000539	XP_005651772.1	1083.2	0	XP_005651772.1 beta and beta-prime subunits of DNA dependent RNA-polymerase [Coccomyxa subellipsoidea C-169]	sp|P18616|NRPB1_ARATH	969.9	3.1e-281	sp|P18616|NRPB1_ARATH DNA-directed RNA polymerase II subunit RPB1 OS=Arabidopsis thaliana OX=3702 GN=NRPB1 PE=1 SV=3	At4g35800	969.9	4.7e-282	KOG0260	RNA polymerase II, large subunit	K03006//RPB1; DNA-directed RNA polymerase II subunit RPB1 [EC:2.7.7.6]	0	1083.2	csl:COCSUDRAFT_26599	ko03020//RNA polymerase//Transcription//Genetic Information Processing
Isoform0000540	KAA6426572.1	377.9	1.7e-101	KAA6426572.1 Heat shock 70 [Trebouxia sp. A1-2]	sp|Q9S7C0|HSP7O_ARATH	339.3	2e-91	sp|Q9S7C0|HSP7O_ARATH Heat shock 70 kDa protein 14 OS=Arabidopsis thaliana OX=3702 GN=HSP70-14 PE=1 SV=1	At1g79930	339.3	3.1e-92	KOG0103	Molecular chaperones HSP105/HSP110/SSE1, HSP70 superfamily	K09489//HSPA4; heat shock 70kDa protein 4	1.1e-100	373.2	csl:COCSUDRAFT_31779	--
Isoform0000541	KAA6424050.1	349.7	5e-93	KAA6424050.1 MAP kinase kinase kinase [Trebouxia sp. A1-2]	sp|Q9C9U5|SIS8_ARATH	317.8	6.4e-85	sp|Q9C9U5|SIS8_ARATH Probable serine/threonine-protein kinase SIS8 OS=Arabidopsis thaliana OX=3702 GN=SIS8 PE=1 SV=1	At1g73660	317.8	9.7e-86	KOG0192	Tyrosine kinase specific for activated (GTP-bound) p21cdc42Hs	--	--	--	--	--
Isoform0000542	BDA44033.1	1175.2	0	BDA44033.1 magnesium-chelatase subunit H [Coccomyxa sp. Obi]	sp|O50314|BCHH_CHLP8	473	1.2e-131	sp|O50314|BCHH_CHLP8 Magnesium-chelatase subunit H OS=Chlorobaculum parvum (strain NCIB 8327) OX=517417 GN=bchH PE=3 SV=2	--	--	--	--	--	K03403//chlH; magnesium chelatase subunit H [EC:6.6.1.1]	0	1089.7	csl:COCSUDRAFT_12706	;ko00860//Porphyrin metabolism//Metabolism of cofactors and vitamins//Metabolism
Isoform0000543	KAA6423428.1	252.3	1.1e-63	KAA6423428.1 cytochrome P450 [Trebouxia sp. A1-2]	sp|Q9ESL4|M3K20_MOUSE	146	3.4e-33	sp|Q9ESL4|M3K20_MOUSE Mitogen-activated protein kinase kinase kinase 20 OS=Mus musculus OX=10090 GN=Map3k20 PE=1 SV=1	Hs19526767	145.6	6.6e-34	KOG0192	Tyrosine kinase specific for activated (GTP-bound) p21cdc42Hs	--	--	--	--	--
Isoform0000544	KAA0068048.1	288.5	1.4e-74	KAA0068048.1 hypothetical protein E6C27_scaffold138G002460 [Cucumis melo var. makuwa] [Cucumis melo]	sp|Q3BAI2|YCX91_PHAAO	95.1	6.7e-18	sp|Q3BAI2|YCX91_PHAAO Uncharacterized protein ORF91 OS=Phalaenopsis aphrodite subsp. formosana OX=308872 PE=4 SV=1	--	--	--	--	--	--	--	--	--	--
Isoform0000545	XP_011396950.1	728.8	4e-207	XP_011396950.1 Endoglucanase B [Auxenochlorella protothecoides]	sp|P26224|GUNF_HUNT2	184.9	6.5e-45	sp|P26224|GUNF_HUNT2 Endoglucanase F OS=Hungateiclostridium thermocellum (strain ATCC 27405 / DSM 1237 / JCM 9322 / NBRC 103400 / NCIMB 10682 / NRRL B-4536 / VPI 7372) OX=203119 GN=celF PE=3 SV=1	--	--	--	--	--	K01179//E3.2.1.4; endoglucanase [EC:3.2.1.4]	1e-207	728.8	apro:F751_1329	;ko00500//Starch and sucrose metabolism//Carbohydrate metabolism//Metabolism
Isoform0000546	BDA51613.1	1171.8	0	BDA51613.1 DNA-directed RNA polymerase I subunit rpa2 [Coccomyxa sp. Obi]	sp|Q9P7X8|RPA2_SCHPO	837	3.2e-241	sp|Q9P7X8|RPA2_SCHPO Probable DNA-directed RNA polymerase I subunit RPA2 OS=Schizosaccharomyces pombe (strain 972 / ATCC 24843) OX=284812 GN=rpa2 PE=3 SV=2	SPBP23A10.07	837	4.7e-242	KOG0216	RNA polymerase I, second largest subunit	--	--	--	--	--
Isoform0000547	--	--	--	--	--	--	--	--	--	--	--	--	--	--	--	--	--	--
Isoform0000548	PRW58424.1	201.1	2.9e-48	PRW58424.1 serine threonine- kinase isoform B [Chlorella sorokiniana]	sp|Q869X3|Y9851_DICDI	128.3	7.2e-28	sp|Q869X3|Y9851_DICDI Probable serine/threonine-protein kinase DDB_G0275165 OS=Dictyostelium discoideum OX=44689 GN=DDB_G0275165 PE=3 SV=1	At3g46920_2	129	6.3e-29	KOG0192	Tyrosine kinase specific for activated (GTP-bound) p21cdc42Hs	--	--	--	--	--
Isoform0000549	KAG2487709.1	271.6	1.7e-69	KAG2487709.1 hypothetical protein HYH03_013708 [Edaphochlamys debaryana]	--	--	--	--	--	--	--	--	--	--	--	--	--	--
Isoform0000550	PSC73217.1	233	6.6e-58	PSC73217.1 DEAD-box ATP-dependent RNA helicase 50 isoform A [Micractinium conductrix]	sp|Q3EBR6|PLA16_ARATH	73.2	2.7e-11	sp|Q3EBR6|PLA16_ARATH Phospholipase A1-Igamma2, chloroplastic OS=Arabidopsis thaliana OX=3702 GN=At2g30550 PE=1 SV=2	At4g13550	85.5	7.8e-16	KOG4569	Predicted lipase	--	--	--	--	--
Isoform0000551	XP_005844355.1	1864.4	0	XP_005844355.1 hypothetical protein CHLNCDRAFT_36916 [Chlorella variabilis]	sp|Q9Z2Q4|METH_RAT	1354.3	0	sp|Q9Z2Q4|METH_RAT Methionine synthase OS=Rattus norvegicus OX=10116 GN=Mtr PE=1 SV=1	CE01609_1	265	7.4e-70	KOG1579	Homocysteine S-methyltransferase	K00548//metH; 5-methyltetrahydrofolate--homocysteine methyltransferase [EC:2.1.1.13]	0	1637.9	ota:OT_ostta03g04670	;ko00450//Selenocompound metabolism//Metabolism of other amino acids//Metabolism
Isoform0000552	BDA48776.1	670.2	1.7e-189	BDA48776.1 probable beta-Ala-His dipeptidase at C-terminar half [Coccomyxa sp. Obi]	sp|Q96KP4|CNDP2_HUMAN	263.1	1.9e-68	sp|Q96KP4|CNDP2_HUMAN Cytosolic non-specific dipeptidase OS=Homo sapiens OX=9606 GN=CNDP2 PE=1 SV=2	7302222	268.5	6.6e-71	KOG2276	Metalloexopeptidases	K14262//DUG2; di- and tripeptidase [EC:3.4.-.-]	3.5e-184	650.6	apro:F751_6327	--
Isoform0000553	KAA6429470.1	471.5	1.1e-129	KAA6429470.1 hypothetical protein FRX49_00863 [Trebouxia sp. A1-2]	--	--	--	--	--	--	--	--	--	K17710//PTCD1; pentatricopeptide repeat domain-containing protein 1	1.3e-50	206.8	cre:CHLRE_12g511400v5	--
Isoform0000554	PRW39291.1	1713.7	0	PRW39291.1 ABC multidrug resistance associated [Chlorella sorokiniana]	sp|Q8HXQ5|MRP1_BOVIN	570.9	4.2e-161	sp|Q8HXQ5|MRP1_BOVIN Multidrug resistance-associated protein 1 OS=Bos taurus OX=9913 GN=ABCC1 PE=1 SV=1	Hs4826838	570.5	8.3e-162	KOG0054	Multidrug resistance-associated protein/mitoxantrone resistance protein, ABC superfamily	K05665//ABCC1; ATP-binding cassette, subfamily C (CFTR/MRP), member 1 [EC:7.6.2.3]	0	1636.3	mng:MNEG_6300	ko02010//ABC transporters//Membrane transport//Environmental Information Processing
Isoform0000555	GBF94443.1	152.9	9e-34	GBF94443.1 hypothetical protein Rsub_07257 [Raphidocelis subcapitata]	--	--	--	--	--	--	--	--	--	--	--	--	--	--
Isoform0000556	KAF8058304.1	566.2	3.2e-158	KAF8058304.1 clcA [Scenedesmus sp. PABB004]	sp|Q54AX6|CLCA_DICDI	201.8	4.9e-50	sp|Q54AX6|CLCA_DICDI Chloride channel protein A OS=Dictyostelium discoideum OX=44689 GN=clcA PE=2 SV=1	CE29336	201.4	9.6e-51	KOG0474	Cl- channel CLC-7 and related proteins (CLC superfamily)	--	--	--	--	--
Isoform0000557	XP_005851572.1	237.3	3.6e-59	XP_005851572.1 hypothetical protein CHLNCDRAFT_138063 [Chlorella variabilis]	sp|Q3EBR6|PLA16_ARATH	73.2	2.8e-11	sp|Q3EBR6|PLA16_ARATH Phospholipase A1-Igamma2, chloroplastic OS=Arabidopsis thaliana OX=3702 GN=At2g30550 PE=1 SV=2	At4g13550	85.5	8.1e-16	KOG4569	Predicted lipase	--	--	--	--	--
Isoform0000558	BDA50995.1	727.6	8.4e-207	BDA50995.1 Ubiquitin conjugation factor E4 B [Coccomyxa sp. Obi]	sp|Q9LF41|UBE4_ARATH	502.3	1.8e-140	sp|Q9LF41|UBE4_ARATH Probable ubiquitin conjugation factor E4 OS=Arabidopsis thaliana OX=3702 GN=PUB1 PE=2 SV=1	At5g15400	502.3	2.6e-141	KOG2042	Ubiquitin fusion degradation protein-2	K10597//UBE4B; ubiquitin conjugation factor E4 B [EC:2.3.2.27]	2.5e-155	554.7	smo:SELMODRAFT_162102	;ko04120//Ubiquitin mediated proteolysis//Folding, sorting and degradation//Genetic Information Processing
Isoform0000559	KAF7113065.1	781.2	6.7e-223	KAF7113065.1 hypothetical protein RHSIM_RhsimUnG0164500 [Rhododendron simsii]	sp|Q7ZV90|PIF1_DANRE	69.7	3e-10	sp|Q7ZV90|PIF1_DANRE ATP-dependent DNA helicase PIF1 OS=Danio rerio OX=7955 GN=pif1 PE=2 SV=1	At3g42100	643.3	1e-183	KOG0987	DNA helicase PIF1/RRM3	--	--	--	--	--
Isoform0000560	KAA6419040.1	276.2	6.8e-71	KAA6419040.1 structural maintenance of chromosomes 6-like [Trebouxia sp. A1-2]	sp|Q9FII7|SMC6B_ARATH	188.3	5.7e-46	sp|Q9FII7|SMC6B_ARATH Structural maintenance of chromosomes protein 6B OS=Arabidopsis thaliana OX=3702 GN=SMC6B PE=2 SV=1	At5g61460	188.3	8.6e-47	KOG0250	DNA repair protein RAD18 (SMC family protein)	K22804//SMC6; structural maintenance of chromosomes protein 6	4.5e-67	261.5	csl:COCSUDRAFT_38836	--
Isoform0000561	XP_005844355.1	1890.2	0	XP_005844355.1 hypothetical protein CHLNCDRAFT_36916 [Chlorella variabilis]	sp|Q9Z2Q4|METH_RAT	1362.8	0	sp|Q9Z2Q4|METH_RAT Methionine synthase OS=Rattus norvegicus OX=10116 GN=Mtr PE=1 SV=1	CE01609_1	266.9	1.9e-70	KOG1579	Homocysteine S-methyltransferase	K00548//metH; 5-methyltetrahydrofolate--homocysteine methyltransferase [EC:2.1.1.13]	0	1645.9	ota:OT_ostta03g04670	;ko00450//Selenocompound metabolism//Metabolism of other amino acids//Metabolism
Isoform0000562	--	--	--	--	--	--	--	--	--	--	--	--	--	--	--	--	--	--
Isoform0000563	KAG7669447.1	510.8	1.7e-141	KAG7669447.1 hypothetical protein KSW81_007601 [Chlorella desiccata (nom. nud.)]	sp|P14381|YTX2_XENLA	130.6	1.4e-28	sp|P14381|YTX2_XENLA Transposon TX1 uncharacterized 149 kDa protein OS=Xenopus laevis OX=8355 PE=4 SV=1	At2g45230	103.6	2.8e-21	KOG1075	FOG: Reverse transcriptase	--	--	--	--	--
Isoform0000564	KAA6428259.1	769.2	2.6e-219	KAA6428259.1 ABC transporter D family member 1-like [Trebouxia sp. A1-2]	sp|Q94FB9|AB1D_ARATH	592	1.8e-167	sp|Q94FB9|AB1D_ARATH ABC transporter D family member 1 OS=Arabidopsis thaliana OX=3702 GN=ABCD1 PE=1 SV=1	At4g39850	546.6	1.3e-154	KOG0060	Long-chain acyl-CoA transporter, ABC superfamily (involved in peroxisome organization and biogenesis)	--	--	--	--	--
Isoform0000565	PRW59759.1	828.6	3.6e-237	PRW59759.1 putative sucrose-phosphate synthase 3 isoform X1 [Chlorella sorokiniana]	sp|A2WYE9|SPSA1_ORYSI	526.6	8.9e-148	sp|A2WYE9|SPSA1_ORYSI Probable sucrose-phosphate synthase 1 OS=Oryza sativa subsp. indica OX=39946 GN=SPS1 PE=2 SV=2	At1g04920	514.2	6.9e-145	KOG0853	Glycosyltransferase	K00696//E2.4.1.14; sucrose-phosphate synthase [EC:2.4.1.14]	4.6e-221	773.1	apro:F751_1987	;ko00500//Starch and sucrose metabolism//Carbohydrate metabolism//Metabolism
Isoform0000566	PRW56955.1	1099.7	0	PRW56955.1 Six-hairpin glycosidase [Chlorella sorokiniana]	sp|Q6YXT7|GUN19_ORYSJ	161.8	5.9e-38	sp|Q6YXT7|GUN19_ORYSJ Endoglucanase 19 OS=Oryza sativa subsp. japonica OX=39947 GN=Os08g0114200 PE=2 SV=1	--	--	--	--	--	K01179//E3.2.1.4; endoglucanase [EC:3.2.1.4]	0	1099.3	apro:F751_1329	;ko00500//Starch and sucrose metabolism//Carbohydrate metabolism//Metabolism
Isoform0000567	GIL52451.1	164.9	2.2e-37	GIL52451.1 hypothetical protein Vafri_8327, partial [Volvox africanus]	sp|P16423|POLR_DROME	57	2e-06	sp|P16423|POLR_DROME Retrovirus-related Pol polyprotein from type-2 retrotransposable element R2DM OS=Drosophila melanogaster OX=7227 GN=pol PE=4 SV=1	CE16503_1	74.7	1.4e-12	KOG1075	FOG: Reverse transcriptase	--	--	--	--	--
Isoform0000568	BDA40828.1	1423.3	0	BDA40828.1 Stromal processing peptidase, chloroplastic [Coccomyxa sp. Obi]	sp|Q9FIH8|SPP_ARATH	973.8	2.2e-282	sp|Q9FIH8|SPP_ARATH Stromal processing peptidase, chloroplastic OS=Arabidopsis thaliana OX=3702 GN=SPP PE=2 SV=1	At5g42390	973.8	3.2e-283	KOG0959	N-arginine dibasic convertase NRD1 and related Zn2+-dependent endopeptidases, insulinase superfamily	--	--	--	--	--
Isoform0000569	--	--	--	--	--	--	--	--	--	--	--	--	--	--	--	--	--	--
Isoform0000570	BDA50709.1	1309.3	0	BDA50709.1 probable inositol hexakisphosphate and diphosphoinositol-pentakisphosphate kinase [Coccomyxa sp. Obi]	sp|Q84WW3|VIP2L_ARATH	833.6	3.4e-240	sp|Q84WW3|VIP2L_ARATH Inositol hexakisphosphate and diphosphoinositol-pentakisphosphate kinase VIP2 OS=Arabidopsis thaliana OX=3702 GN=VIP2 PE=1 SV=1	At3g01310	798.5	1.8e-230	KOG1057	Arp2/3 complex-interacting protein VIP1/Asp1, involved in regulation of actin cytoskeleton	K13024//PPIP5K; inositol-hexakisphosphate/diphosphoinositol-pentakisphosphate 1-kinase [EC:2.7.4.24]	0	1067.4	cre:CHLRE_03g185500v5	ko04070//Phosphatidylinositol signaling system//Signal transduction//Environmental Information Processing
Isoform0000571	KAA6426630.1	433	4.4e-118	KAA6426630.1 kinase [Trebouxia sp. A1-2]	sp|Q05609|CTR1_ARATH	222.6	2.8e-56	sp|Q05609|CTR1_ARATH Serine/threonine-protein kinase CTR1 OS=Arabidopsis thaliana OX=3702 GN=CTR1 PE=1 SV=1	At5g03730	222.6	4.2e-57	KOG0192	Tyrosine kinase specific for activated (GTP-bound) p21cdc42Hs	--	--	--	--	--
Isoform0000572	KAA6426572.1	377.9	1.7e-101	KAA6426572.1 Heat shock 70 [Trebouxia sp. A1-2]	sp|Q9S7C0|HSP7O_ARATH	339	2.7e-91	sp|Q9S7C0|HSP7O_ARATH Heat shock 70 kDa protein 14 OS=Arabidopsis thaliana OX=3702 GN=HSP70-14 PE=1 SV=1	At1g79930	339	4e-92	KOG0103	Molecular chaperones HSP105/HSP110/SSE1, HSP70 superfamily	K09489//HSPA4; heat shock 70kDa protein 4	1.1e-100	373.2	csl:COCSUDRAFT_31779	--
Isoform0000573	XP_005644197.1	307	3.7e-80	XP_005644197.1 hypothetical protein COCSUDRAFT_58398 [Coccomyxa subellipsoidea C-169]	--	--	--	--	--	--	--	--	--	--	--	--	--	--
Isoform0000574	--	--	--	--	--	--	--	--	--	--	--	--	--	--	--	--	--	--
Isoform0000575	XP_005845722.1	127.1	5.3e-26	XP_005845722.1 hypothetical protein CHLNCDRAFT_58419 [Chlorella variabilis]	--	--	--	--	--	--	--	--	--	--	--	--	--	--
Isoform0000576	XP_005851572.1	247.3	3.3e-62	XP_005851572.1 hypothetical protein CHLNCDRAFT_138063 [Chlorella variabilis]	sp|Q3EBR6|PLA16_ARATH	70.5	1.7e-10	sp|Q3EBR6|PLA16_ARATH Phospholipase A1-Igamma2, chloroplastic OS=Arabidopsis thaliana OX=3702 GN=At2g30550 PE=1 SV=2	At4g13550	80.9	1.9e-14	KOG4569	Predicted lipase	--	--	--	--	--
Isoform0000577	KAA6418794.1	364	2.5e-97	KAA6418794.1 eukaryotic translation initiation factor 4G-like [Trebouxia sp. A1-2]	sp|G5CEW6|IF4G_WHEAT	236.1	2.4e-60	sp|G5CEW6|IF4G_WHEAT Eukaryotic translation initiation factor 4G OS=Triticum aestivum OX=4565 PE=1 SV=1	At3g60240_1	196.1	4.2e-49	KOG0401	Translation initiation factor 4F, ribosome/mRNA-bridging subunit (eIF-4G)	K03260//EIF4G; translation initiation factor 4G	5.3e-92	344.4	csl:COCSUDRAFT_31629	--
Isoform0000578	KAA6416909.1	214.9	1.9e-52	KAA6416909.1 serine threonine kinase [Trebouxia sp. A1-2]	sp|Q5UQG7|YR818_MIMIV	86.3	3.1e-15	sp|Q5UQG7|YR818_MIMIV Putative serine/threonine-protein kinase/receptor R818 OS=Acanthamoeba polyphaga mimivirus OX=212035 GN=MIMI_R818 PE=3 SV=1	At4g24480	92	8.5e-18	KOG0192	Tyrosine kinase specific for activated (GTP-bound) p21cdc42Hs	--	--	--	--	--
Isoform0000579	BDA47837.1	561.6	8.2e-157	BDA47837.1 probable dual specificity tyrosine-phosphorylation-regulated kinase at N-terminal half [Coccomyxa sp. Obi]	sp|Q8RWH3|YAK1_ARATH	430.3	8.7e-119	sp|Q8RWH3|YAK1_ARATH Dual specificity protein kinase YAK1 homolog OS=Arabidopsis thaliana OX=3702 GN=YAK1 PE=1 SV=1	At5g35980	430.3	1.3e-119	KOG0667	Dual-specificity tyrosine-phosphorylation regulated kinase	K18670//YAK1; dual specificity protein kinase YAK1 [EC:2.7.12.1]	8e-157	559.7	csl:COCSUDRAFT_10317	--
Isoform0000580	PRW57649.1	2094.7	0	PRW57649.1 magnesium chelatase subunit H [Chlorella sorokiniana]	sp|B8ANF1|CHLH_ORYSI	1751.5	0	sp|B8ANF1|CHLH_ORYSI Magnesium-chelatase subunit ChlH, chloroplastic OS=Oryza sativa subsp. indica OX=39946 GN=CHLH PE=3 SV=1	--	--	--	--	--	K03403//chlH; magnesium chelatase subunit H [EC:6.6.1.1]	0	2080.8	vcn:VOLCADRAFT_76537	;ko00860//Porphyrin metabolism//Metabolism of cofactors and vitamins//Metabolism
Isoform0000581	--	--	--	--	--	--	--	--	--	--	--	--	--	--	--	--	--	--
Isoform0000582	KAA6419040.1	308.1	1.7e-80	KAA6419040.1 structural maintenance of chromosomes 6-like [Trebouxia sp. A1-2]	sp|Q9FII7|SMC6B_ARATH	211.8	4.9e-53	sp|Q9FII7|SMC6B_ARATH Structural maintenance of chromosomes protein 6B OS=Arabidopsis thaliana OX=3702 GN=SMC6B PE=2 SV=1	At5g61460	211.8	7.4e-54	KOG0250	DNA repair protein RAD18 (SMC family protein)	K22804//SMC6; structural maintenance of chromosomes protein 6	6e-75	287.7	csl:COCSUDRAFT_38836	--
Isoform0000583	PRW58375.1	1440.2	0	PRW58375.1 putative pre-mRNA-splicing factor ATP-dependent RNA helicase [Chlorella sorokiniana]	sp|Q38953|DEAH5_ARATH	1265	0	sp|Q38953|DEAH5_ARATH Probable pre-mRNA-splicing factor ATP-dependent RNA helicase DEAH5 OS=Arabidopsis thaliana OX=3702 GN=At3g26560 PE=1 SV=2	At3g26560	1265	0	KOG0922	DEAH-box RNA helicase	K12818//DHX8; ATP-dependent RNA helicase DHX8/PRP22 [EC:3.6.4.13]	0	1349	ppp:112283655	ko03040//Spliceosome//Transcription//Genetic Information Processing
Isoform0000584	BDA49200.1	381.7	1.2e-102	BDA49200.1 probable serine/threonine-protein kinase SIS8 [Coccomyxa sp. Obi]	sp|Q05609|CTR1_ARATH	308.9	2.9e-82	sp|Q05609|CTR1_ARATH Serine/threonine-protein kinase CTR1 OS=Arabidopsis thaliana OX=3702 GN=CTR1 PE=1 SV=1	At1g18160	310.1	2e-83	KOG0192	Tyrosine kinase specific for activated (GTP-bound) p21cdc42Hs	K04424//ZAK; sterile alpha motif and leucine zipper containing kinase AZK [EC:2.7.11.25]	9e-92	343.6	nnu:104600738	--
Isoform0000585	--	--	--	--	--	--	--	--	--	--	--	--	--	--	--	--	--	--
Isoform0000586	BDA47382.1	1315.4	0	BDA47382.1 probable phosphoenolpyruvate carboxylase [Coccomyxa sp. Obi]	sp|Q6R2V6|CAPP2_CHLRE	1124.4	0	sp|Q6R2V6|CAPP2_CHLRE Phosphoenolpyruvate carboxylase 2 OS=Chlamydomonas reinhardtii OX=3055 GN=Ppc2 PE=2 SV=1	--	--	--	--	--	K01595//ppc; phosphoenolpyruvate carboxylase [EC:4.1.1.31]	0	1107.4	egr:104433317	;ko00710//Carbon fixation in photosynthetic organisms//Energy metabolism//Metabolism
Isoform0000587	BDA49232.1	706.1	2.7e-200	BDA49232.1 probable signal transduction histidine-protein kinase BarA at N-terminal half [Coccomyxa sp. Obi]	sp|Q5A599|NIK1_CANAL	188.3	5.7e-46	sp|Q5A599|NIK1_CANAL Histidine protein kinase NIK1 OS=Candida albicans (strain SC5314 / ATCC MYA-2876) OX=237561 GN=NIK1 PE=1 SV=3	At2g01830	153.3	3.1e-36	KOG0519	Sensory transduction histidine kinase	--	--	--	--	--
Isoform0000588	KAF5840792.1	786.6	1.5e-224	KAF5840792.1 FAD dependent oxidoreductase-domain-containing protein [Dunaliella salina]	sp|P40854|MSOX_STRSB	110.9	1.1e-22	sp|P40854|MSOX_STRSB Monomeric sarcosine oxidase OS=Streptomyces sp. (strain KB210-8SY) OX=72592 GN=soxA PE=1 SV=2	At2g24580	105.9	5.5e-22	KOG2820	FAD-dependent oxidoreductase	K00306//PIPOX; sarcosine oxidase / L-pipecolate oxidase [EC:1.5.3.1 1.5.3.7]	1.4e-25	123.6	tss:122648730	;ko00310//Lysine degradation//Amino acid metabolism//Metabolism
Isoform0000589	XP_005844355.1	2037.3	0	XP_005844355.1 hypothetical protein CHLNCDRAFT_36916 [Chlorella variabilis]	sp|Q9Z2Q4|METH_RAT	1462.6	0	sp|Q9Z2Q4|METH_RAT Methionine synthase OS=Rattus norvegicus OX=10116 GN=Mtr PE=1 SV=1	CE01609_1	379.4	2.7e-104	KOG1579	Homocysteine S-methyltransferase	K00548//metH; 5-methyltetrahydrofolate--homocysteine methyltransferase [EC:2.1.1.13]	0	1771.1	ota:OT_ostta03g04670	;ko00450//Selenocompound metabolism//Metabolism of other amino acids//Metabolism
Isoform0000590	PRW39291.1	1622.1	0	PRW39291.1 ABC multidrug resistance associated [Chlorella sorokiniana]	sp|P33527|MRP1_HUMAN	548.9	1.7e-154	sp|P33527|MRP1_HUMAN Multidrug resistance-associated protein 1 OS=Homo sapiens OX=9606 GN=ABCC1 PE=1 SV=3	Hs4826838	548.9	2.5e-155	KOG0054	Multidrug resistance-associated protein/mitoxantrone resistance protein, ABC superfamily	K05665//ABCC1; ATP-binding cassette, subfamily C (CFTR/MRP), member 1 [EC:7.6.2.3]	0	1558.9	mng:MNEG_6300	ko02010//ABC transporters//Membrane transport//Environmental Information Processing
Isoform0000591	GAQ80532.1	840.9	7.1e-241	GAQ80532.1 pleiotropic drug resistance protein [Klebsormidium nitens]	sp|Q7PC88|AB31G_ARATH	786.2	6.3e-226	sp|Q7PC88|AB31G_ARATH ABC transporter G family member 31 OS=Arabidopsis thaliana OX=3702 GN=ABCG31 PE=1 SV=1	At2g29940	786.2	9.5e-227	KOG0065	Pleiotropic drug resistance proteins (PDR1-15), ABC superfamily	--	--	--	--	--
Isoform0000592	PRW20816.1	326.2	5.8e-86	PRW20816.1 Serine protease ABC transporter B family tagA [Chlorella sorokiniana]	sp|Q5JIZ5|TKSP_THEKO	58.5	6.9e-07	sp|Q5JIZ5|TKSP_THEKO Subtilisin-like serine protease OS=Thermococcus kodakarensis (strain ATCC BAA-918 / JCM 12380 / KOD1) OX=69014 GN=TK1689 PE=1 SV=1	--	--	--	--	--	--	--	--	--	--
Isoform0000593	KAG2444365.1	125.9	1.1e-25	KAG2444365.1 hypothetical protein HXX76_001121 [Chlamydomonas incerta]	--	--	--	--	--	--	--	--	--	--	--	--	--	--
Isoform0000594	PSC73908.1	243	6.6e-61	PSC73908.1 alpha beta-hydrolase [Micractinium conductrix]	sp|Q948R1|PLA11_ARATH	63.5	2.2e-08	sp|Q948R1|PLA11_ARATH Phospholipase A(1) DAD1, chloroplastic OS=Arabidopsis thaliana OX=3702 GN=DAD1 PE=1 SV=1	At5g18640	79.3	5.7e-14	KOG4569	Predicted lipase	--	--	--	--	--
Isoform0000595	PSC67151.1	1060.4	5.7e-307	PSC67151.1 glycosyltransferase family 5 [Micractinium conductrix]	sp|Q43846|SSY3_SOLTU	701	2.7e-200	sp|Q43846|SSY3_SOLTU Soluble starch synthase 3, chloroplastic/amyloplastic OS=Solanum tuberosum OX=4113 GN=SS3 PE=1 SV=1	--	--	--	--	--	K00703//glgA; starch synthase [EC:2.4.1.21]	1.7e-284	983.8	cre:CHLRE_06g282000v5	;ko00500//Starch and sucrose metabolism//Carbohydrate metabolism//Metabolism
Isoform0000596	KAF6258699.1	112.5	1.3e-21	KAF6258699.1 hypothetical protein COO60DRAFT_1088483 [Scenedesmus sp. NREL 46B-D3]	--	--	--	--	--	--	--	--	--	--	--	--	--	--
Isoform0000597	KXZ49758.1	412.5	6.1e-112	KXZ49758.1 hypothetical protein GPECTOR_19g209 [Gonium pectorale]	sp|Q8R3Q2|PP6R2_MOUSE	153.7	1.6e-35	sp|Q8R3Q2|PP6R2_MOUSE Serine/threonine-protein phosphatase 6 regulatory subunit 2 OS=Mus musculus OX=10090 GN=Ppp6r2 PE=1 SV=1	At2g28360	293.5	1.9e-78	KOG2073	SAP family cell cycle dependent phosphatase-associated protein	--	--	--	--	--
Isoform0000598	--	--	--	--	--	--	--	--	--	--	--	--	--	--	--	--	--	--
Isoform0000599	BDA40691.1	515.4	6.8e-143	BDA40691.1 NPC intracellular cholesterol transporter 1 [Coccomyxa sp. Obi]	sp|P56941|NPC1_PIG	244.2	8.9e-63	sp|P56941|NPC1_PIG NPC intracellular cholesterol transporter 1 OS=Sus scrofa OX=9823 GN=NPC1 PE=2 SV=1	Hs4557803	243.4	2.3e-63	KOG1933	Cholesterol transport protein (Niemann-Pick C disease protein)	K12385//NPC1; Niemann-Pick C1 protein	4.6e-128	464.2	csl:COCSUDRAFT_27169	--
Isoform0000600	BDA49232.1	706.1	2.7e-200	BDA49232.1 probable signal transduction histidine-protein kinase BarA at N-terminal half [Coccomyxa sp. Obi]	sp|Q5A599|NIK1_CANAL	188.3	5.8e-46	sp|Q5A599|NIK1_CANAL Histidine protein kinase NIK1 OS=Candida albicans (strain SC5314 / ATCC MYA-2876) OX=237561 GN=NIK1 PE=1 SV=3	At2g01830	153.3	3.1e-36	KOG0519	Sensory transduction histidine kinase	--	--	--	--	--
Isoform0000601	PRW55972.1	1120.9	0	PRW55972.1 ABC transporter B family member 11-like [Chlorella sorokiniana]	sp|O80725|AB4B_ARATH	884.4	1.7e-255	sp|O80725|AB4B_ARATH ABC transporter B family member 4 OS=Arabidopsis thaliana OX=3702 GN=ABCB4 PE=1 SV=1	At2g47000	884.4	2.5e-256	KOG0055	Multidrug/pheromone exporter, ABC superfamily	K05658//ABCB1; ATP-binding cassette, subfamily B (MDR/TAP), member 1 [EC:7.6.2.2]	0	1107.8	apro:F751_1263	ko02010//ABC transporters//Membrane transport//Environmental Information Processing
Isoform0000602	KAA6419048.1	775.4	3.7e-221	KAA6419048.1 DEAD-box ATP-dependent RNA helicase chloroplastic-like [Trebouxia sp. A1-2]	sp|B9DFG3|ISE2_ARATH	479.9	9.7e-134	sp|B9DFG3|ISE2_ARATH DExH-box ATP-dependent RNA helicase DExH15 chloroplastic OS=Arabidopsis thaliana OX=3702 GN=ISE2 PE=1 SV=2	At1g70070	479.9	1.5e-134	KOG0947	Cytoplasmic exosomal RNA helicase SKI2, DEAD-box superfamily	--	--	--	--	--
Isoform0000603	PSC74251.1	145.6	1.4e-31	PSC74251.1 hypothetical protein C2E20_2776 [Micractinium conductrix]	--	--	--	--	--	--	--	--	--	--	--	--	--	--
Isoform0000604	PSC75610.1	75.5	1.7e-10	PSC75610.1 ABC(ATP-binding) family transporter: iron compound [Micractinium conductrix]	--	--	--	--	--	--	--	--	--	--	--	--	--	--
Isoform0000605	BDA41377.1	587	1.8e-164	BDA41377.1 probable MATH domain and coiled-coil domain-containing protein At3g at N-terminal half [Coccomyxa sp. Obi]	sp|Q8RY18|TRF1A_ARATH	397.9	4.8e-109	sp|Q8RY18|TRF1A_ARATH TNF receptor-associated factor homolog 1a OS=Arabidopsis thaliana OX=3702 GN=TRAF1A PE=1 SV=1	--	--	--	--	--	--	--	--	--	--
Isoform0000606	BDA40723.1	1733	0	BDA40723.1 DNA-directed RNA polymerase III subunit RPC2 [Coccomyxa sp. Obi]	sp|F4KD38|NRPC2_ARATH	1415.6	0	sp|F4KD38|NRPC2_ARATH DNA-directed RNA polymerase III subunit 2 OS=Arabidopsis thaliana OX=3702 GN=NRPC2 PE=2 SV=1	At5g45140	1390.9	0	KOG0215	RNA polymerase III, second largest subunit	K03021//RPC2; DNA-directed RNA polymerase III subunit RPC2 [EC:2.7.7.6]	0	1728.8	csl:COCSUDRAFT_52414	ko03020//RNA polymerase//Transcription//Genetic Information Processing
Isoform0000607	PRW57572.1	121.3	2.8e-24	PRW57572.1 ornithine decarboxylase [Chlorella sorokiniana]	--	--	--	--	--	--	--	--	--	K01581//E4.1.1.17; ornithine decarboxylase [EC:4.1.1.17]	2.4e-12	79.7	mpp:MICPUCDRAFT_56850	;ko00330//Arginine and proline metabolism//Amino acid metabolism//Metabolism
Isoform0000608	PSC71819.1	1180.6	0	PSC71819.1 calcium-transporting ATPase endoplasmic reticulum-type [Micractinium conductrix]	sp|P54209|ATC1_DUNBI	1104	0	sp|P54209|ATC1_DUNBI Cation-transporting ATPase CA1 OS=Dunaliella bioculata OX=13790 GN=CA1 PE=2 SV=1	At1g10130	1073.5	2.1e-313	KOG0202	Ca2+ transporting ATPase	--	--	--	--	--
Isoform0000609	PRW56130.1	2057.7	0	PRW56130.1 U5 small nuclear ribonucleo 200 kDa helicase-like [Chlorella sorokiniana]	sp|Q9SYP1|DEXHC_ARATH	1786.5	0	sp|Q9SYP1|DEXHC_ARATH DExH-box ATP-dependent RNA helicase DExH12 OS=Arabidopsis thaliana OX=3702 GN=BRR2A PE=1 SV=1	At1g20960	1786.5	0	KOG0951	RNA helicase BRR2, DEAD-box superfamily	K12854//SNRNP200; pre-mRNA-splicing helicase BRR2 [EC:3.6.4.13]	0	1939.9	cre:CHLRE_17g744147v5	ko03040//Spliceosome//Transcription//Genetic Information Processing
Isoform0000610	XP_005651179.1	1955.3	0	XP_005651179.1 clathrin heavy chain [Coccomyxa subellipsoidea C-169]	sp|Q2RBN7|CLH1_ORYSJ	1672.9	0	sp|Q2RBN7|CLH1_ORYSJ Clathrin heavy chain 1 OS=Oryza sativa subsp. japonica OX=39947 GN=Os11g0104900 PE=3 SV=1	At3g08530	1646.7	0	KOG0985	Vesicle coat protein clathrin, heavy chain	K04646//CLTC; clathrin heavy chain	0	1961	csl:COCSUDRAFT_52408	ko04144//Endocytosis//Transport and catabolism//Cellular Processes
Isoform0000611	GAQ82298.1	207.6	3e-50	GAQ82298.1 plasma membrane h+ atpase [Klebsormidium nitens]	sp|P12522|ATXB_LEIDO	115.9	3.6e-24	sp|P12522|ATXB_LEIDO Probable proton ATPase 1B OS=Leishmania donovani OX=5661 GN=H1B PE=2 SV=1	YGL008c	63.9	2.4e-09	KOG0205	Plasma membrane H+-transporting ATPase	K01535//PMA1; H+-transporting ATPase [EC:7.1.2.1]	3e-47	195.7	cre:CHLRE_03g165050v5	;ko00190//Oxidative phosphorylation//Energy metabolism//Metabolism
Isoform0000612	RMZ53419.1	210.3	4.7e-51	RMZ53419.1 hypothetical protein APUTEX25_004907 [Auxenochlorella protothecoides]	sp|P40797|PNUT_DROME	106.7	2.2e-21	sp|P40797|PNUT_DROME Protein peanut OS=Drosophila melanogaster OX=7227 GN=pnut PE=1 SV=2	7304074	106.7	3.3e-22	KOG2655	Septin family protein (P-loop GTPase)	K16944//SEPT7; septin 7	4.9e-29	135.2	mng:MNEG_8739	--
Isoform0000613	KAA6425624.1	98.6	2e-17	KAA6425624.1 serine threonine kinase [Trebouxia sp. A1-2]	sp|Q54PB4|MYLKE_DICDI	84.7	9.1e-15	sp|Q54PB4|MYLKE_DICDI Probable myosin light chain kinase DDB_G0284661 OS=Dictyostelium discoideum OX=44689 GN=DDB_G0284661 PE=3 SV=1	7303211	73.6	3.1e-12	KOG4717	Serine/threonine protein kinase	K08794//CAMK1; calcium/calmodulin-dependent protein kinase I [EC:2.7.11.17]	1.1e-09	70.9	pop:18102475	--
Isoform0000614	BDA41678.1	1837.8	0	BDA41678.1 Ferredoxin-dependent glutamate synthase, chloroplastic [Coccomyxa sp. Obi]	sp|Q9ZNZ7|GLTB1_ARATH	1509.2	0	sp|Q9ZNZ7|GLTB1_ARATH Ferredoxin-dependent glutamate synthase 1, chloroplastic/mitochondrial OS=Arabidopsis thaliana OX=3702 GN=GLU1 PE=1 SV=3	At5g04140	1509.2	0	KOG0399	Glutamate synthase	K00284//GLU; glutamate synthase (ferredoxin) [EC:1.4.7.1]	0	1833.5	csl:COCSUDRAFT_22625	;ko00910//Nitrogen metabolism//Energy metabolism//Metabolism
Isoform0000615	PSC75863.1	632.5	3.7e-178	PSC75863.1 translation initiation factor [Micractinium conductrix]	sp|A7HZ93|IF2_PARL1	426	1.6e-117	sp|A7HZ93|IF2_PARL1 Translation initiation factor IF-2 OS=Parvibaculum lavamentivorans (strain DS-1 / DSM 13023 / NCIMB 13966) OX=402881 GN=infB PE=3 SV=1	At4g11160	469.5	1.9e-131	KOG1145	Mitochondrial translation initiation factor 2 (IF-2; GTPase)	K02519//infB; translation initiation factor IF-2	4.8e-154	550.4	csl:COCSUDRAFT_1256	--
Isoform0000616	PSC72089.1	1095.1	0	PSC72089.1 P-type ATPase [Micractinium conductrix]	sp|Q2QMX9|ACA10_ORYSJ	671.4	2.2e-191	sp|Q2QMX9|ACA10_ORYSJ Calcium-transporting ATPase 10, plasma membrane-type OS=Oryza sativa subsp. japonica OX=39947 GN=ACA10 PE=2 SV=1	At1g27770	657.5	5e-188	KOG0204	Calcium transporting ATPase	K01537//ATP2C; P-type Ca2+ transporter type 2C [EC:7.2.2.10]	7.5e-296	1021.5	apro:F751_2135	--
Isoform0000617	BDA43725.1	797.3	8.9e-228	BDA43725.1 Exportin-5 [Coccomyxa sp. Obi]	--	--	--	--	--	--	--	--	--	--	--	--	--	--
Isoform0000618	BDA51085.1	263.1	6.1e-67	BDA51085.1 probable lipase at C-terminar half [Coccomyxa sp. Obi]	sp|P61871|LIP_RHINI	78.2	8.5e-13	sp|P61871|LIP_RHINI Lipase OS=Rhizopus niveus OX=4844 PE=1 SV=1	At5g18640	93.2	3.8e-18	KOG4569	Predicted lipase	--	--	--	--	--
Isoform0000619	BDA41401.1	1705.3	0	BDA41401.1 Splicing factor 3B subunit 1 [Coccomyxa sp. Obi]	sp|O75533|SF3B1_HUMAN	1455.3	0	sp|O75533|SF3B1_HUMAN Splicing factor 3B subunit 1 OS=Homo sapiens OX=9606 GN=SF3B1 PE=1 SV=3	At5g64270	1510.4	0	KOG0213	Splicing factor 3b, subunit 1	K12828//SF3B1; splicing factor 3B subunit 1	0	1676.4	csl:COCSUDRAFT_46613	ko03040//Spliceosome//Transcription//Genetic Information Processing
Isoform0000620	BDA47382.1	1315.4	0	BDA47382.1 probable phosphoenolpyruvate carboxylase [Coccomyxa sp. Obi]	sp|Q6R2V6|CAPP2_CHLRE	1124.4	0	sp|Q6R2V6|CAPP2_CHLRE Phosphoenolpyruvate carboxylase 2 OS=Chlamydomonas reinhardtii OX=3055 GN=Ppc2 PE=2 SV=1	--	--	--	--	--	K01595//ppc; phosphoenolpyruvate carboxylase [EC:4.1.1.31]	0	1107.4	egr:104433317	;ko00710//Carbon fixation in photosynthetic organisms//Energy metabolism//Metabolism
Isoform0000621	--	--	--	--	--	--	--	--	--	--	--	--	--	--	--	--	--	--
Isoform0000622	PRW20525.1	1582	0	PRW20525.1 pyruvate carboxylase isoform A [Chlorella sorokiniana]	sp|O17732|PYC1_CAEEL	1205.7	0	sp|O17732|PYC1_CAEEL Pyruvate carboxylase 1 OS=Caenorhabditis elegans OX=6239 GN=pyc-1 PE=1 SV=1	CE09072	1205.7	0	KOG0369	Pyruvate carboxylase	K01958//PC; pyruvate carboxylase [EC:6.4.1.1]	0	1549.6	vcn:VOLCADRAFT_102707	;ko00020//Citrate cycle (TCA cycle)//Carbohydrate metabolism//Metabolism
Isoform0000623	KAA6429529.1	1056.2	1e-305	KAA6429529.1 cullin-associated NEDD8-dissociated 1-like [Trebouxia sp. A1-2]	sp|Q8L5Y6|CAND1_ARATH	839.3	6.1e-242	sp|Q8L5Y6|CAND1_ARATH Cullin-associated NEDD8-dissociated protein 1 OS=Arabidopsis thaliana OX=3702 GN=CAND1 PE=1 SV=1	At2g02560	842.4	1.1e-243	KOG1824	TATA-binding protein-interacting protein	K17263//CAND1; cullin-associated NEDD8-dissociated protein 1	2.9e-292	1009.6	csl:COCSUDRAFT_30566	--
Isoform0000624	XP_005652178.1	162.5	1.1e-36	XP_005652178.1 SBP-domain-containing protein [Coccomyxa subellipsoidea C-169]	sp|S4WUL1|SPL15_ARAAL	108.6	5.7e-22	sp|S4WUL1|SPL15_ARAAL Squamosa promoter-binding protein-like 15 OS=Arabis alpina OX=50452 GN=SPL15 PE=2 SV=1	--	--	--	--	--	--	--	--	--	--
Isoform0000625	KAG2444365.1	125.6	1.5e-25	KAG2444365.1 hypothetical protein HXX76_001121 [Chlamydomonas incerta]	--	--	--	--	--	--	--	--	--	--	--	--	--	--
Isoform0000626	XP_011396290.1	862.4	2.2e-247	XP_011396290.1 ABC transporter A family member 2 [Auxenochlorella protothecoides]	sp|Q9FKF2|AB11A_ARATH	666	9.1e-190	sp|Q9FKF2|AB11A_ARATH ABC transporter A family member 11 OS=Arabidopsis thaliana OX=3702 GN=ABCA11 PE=3 SV=1	At3g47730	646.7	8.6e-185	KOG0059	Lipid exporter ABCA1 and related proteins, ABC superfamily	--	--	--	--	--
Isoform0000627	PRW61562.1	867.5	7e-249	PRW61562.1 structural maintenance of chromosomes 2-1 isoform B [Chlorella sorokiniana]	sp|Q9C5Y4|SMC21_ARATH	649.4	9.1e-185	sp|Q9C5Y4|SMC21_ARATH Structural maintenance of chromosomes protein 2-1 OS=Arabidopsis thaliana OX=3702 GN=SMC2-1 PE=2 SV=2	At5g62410	649.4	1.4e-185	KOG0933	Structural maintenance of chromosome protein 2 (chromosome condensation complex Condensin, subunit E)	K06674//SMC2; structural maintenance of chromosome 2	2.6e-232	810.4	csl:COCSUDRAFT_54978	--
Isoform0000628	BDA51085.1	287.3	2.9e-74	BDA51085.1 probable lipase at C-terminar half [Coccomyxa sp. Obi]	sp|P61871|LIP_RHINI	78.2	8.1e-13	sp|P61871|LIP_RHINI Lipase OS=Rhizopus niveus OX=4844 PE=1 SV=1	At5g18640	93.2	3.7e-18	KOG4569	Predicted lipase	--	--	--	--	--
Isoform0000629	PRW57819.1	386.7	3.6e-104	PRW57819.1 Beta-galactosidase 17 [Chlorella sorokiniana]	sp|Q93Z24|BGA17_ARATH	223.8	1.2e-56	sp|Q93Z24|BGA17_ARATH Beta-galactosidase 17 OS=Arabidopsis thaliana OX=3702 GN=BGAL17 PE=2 SV=1	At1g72990	211.8	7.3e-54	KOG0496	Beta-galactosidase	K12309//GLB1; beta-galactosidase [EC:3.2.1.23]	2.6e-99	368.6	apro:F751_2864	;ko00531//Glycosaminoglycan degradation//Glycan biosynthesis and metabolism//Metabolism
Isoform0000630	XP_005844289.1	1864.7	0	XP_005844289.1 hypothetical protein CHLNCDRAFT_59036 [Chlorella variabilis]	sp|P38420|NRPB2_ARATH	1709.5	0	sp|P38420|NRPB2_ARATH DNA-directed RNA polymerase II subunit 2 OS=Arabidopsis thaliana OX=3702 GN=NRPB2 PE=1 SV=2	At4g21710	1709.5	0	KOG0214	RNA polymerase II, second largest subunit	K03010//RPB2; DNA-directed RNA polymerase II subunit RPB2 [EC:2.7.7.6]	0	1830.5	csl:COCSUDRAFT_54821	ko03020//RNA polymerase//Transcription//Genetic Information Processing
Isoform0000631	--	--	--	--	--	--	--	--	--	--	--	--	--	--	--	--	--	--
Isoform0000632	AKI32384.1	386.3	4.7e-104	AKI32384.1 DNA helicase [Watanabea reniformis]	sp|Q5D892|MER3_ARATH	262.3	3.1e-68	sp|Q5D892|MER3_ARATH DExH-box ATP-dependent RNA helicase DExH17 OS=Arabidopsis thaliana OX=3702 GN=MER3 PE=2 SV=1	At3g27730	223.4	2.4e-57	KOG0952	DNA/RNA helicase MER3/SLH1, DEAD-box superfamily	K15271//HFM1; ATP-dependent DNA helicase HFM1/MER3 [EC:5.6.2.4]	1.5e-102	379.4	csl:COCSUDRAFT_12098	--
Isoform0000633	PSC72089.1	1072	1.9e-310	PSC72089.1 P-type ATPase [Micractinium conductrix]	sp|Q2QMX9|ACA10_ORYSJ	648.3	2e-184	sp|Q2QMX9|ACA10_ORYSJ Calcium-transporting ATPase 10, plasma membrane-type OS=Oryza sativa subsp. japonica OX=39947 GN=ACA10 PE=2 SV=1	At1g27770	634.4	4.6e-181	KOG0204	Calcium transporting ATPase	K01537//ATP2C; P-type Ca2+ transporter type 2C [EC:7.2.2.10]	6.8e-289	998.4	apro:F751_2135	--
Isoform0000634	XP_005849777.1	674.1	1.1e-190	XP_005849777.1 hypothetical protein CHLNCDRAFT_57211 [Chlorella variabilis]	sp|Q84K47|AB2A_ARATH	506.5	9.6e-142	sp|Q84K47|AB2A_ARATH ABC transporter A family member 2 OS=Arabidopsis thaliana OX=3702 GN=ABCA2 PE=2 SV=1	At3g47730	491.5	4.8e-138	KOG0059	Lipid exporter ABCA1 and related proteins, ABC superfamily	--	--	--	--	--
Isoform0000635	BDA48602.1	391.3	1.5e-105	BDA48602.1 probable vacuolar protein 8 [Coccomyxa sp. Obi]	sp|B9DHT4|ARIA_ARATH	261.5	5.3e-68	sp|B9DHT4|ARIA_ARATH ARM REPEAT PROTEIN INTERACTING WITH ABF2 OS=Arabidopsis thaliana OX=3702 GN=ARIA PE=1 SV=2	At5g13060	234.6	1.1e-60	KOG0167	FOG: Armadillo/beta-catenin-like repeats	--	--	--	--	--
Isoform0000636	PSC73908.1	251.1	2.4e-63	PSC73908.1 alpha beta-hydrolase [Micractinium conductrix]	sp|Q3EBR6|PLA16_ARATH	73.9	1.6e-11	sp|Q3EBR6|PLA16_ARATH Phospholipase A1-Igamma2, chloroplastic OS=Arabidopsis thaliana OX=3702 GN=At2g30550 PE=1 SV=2	At4g13550	83.6	3e-15	KOG4569	Predicted lipase	--	--	--	--	--
Isoform0000637	GIL58851.1	310.8	2.5e-81	GIL58851.1 hypothetical protein Vafri_13816 [Volvox africanus]	sp|A9LLI8|RP6L3_ARATH	259.6	2e-67	sp|A9LLI8|RP6L3_ARATH Protein RRP6-like 3 OS=Arabidopsis thaliana OX=3702 GN=RRP6L3 PE=2 SV=1	At2g32420	180.6	1.8e-44	KOG2206	Exosome 3'-5' exoribonuclease complex, subunit PM/SCL-100 (Rrp6)	K12951//ctpD; cobalt/nickel-transporting P-type ATPase D [EC:7.2.2.-]	1.3e-69	270	ecad:122593913	--
Isoform0000638	XP_005647339.1	766.5	1.7e-218	XP_005647339.1 hypothetical protein COCSUDRAFT_47698 [Coccomyxa subellipsoidea C-169]	sp|F4K5J1|MYO17_ARATH	460.3	7.9e-128	sp|F4K5J1|MYO17_ARATH Myosin-17 OS=Arabidopsis thaliana OX=3702 GN=XI-K PE=1 SV=2	At2g33240	458.8	3.4e-128	KOG0160	Myosin class V heavy chain	K10357//MYO5; myosin V	8.5e-199	699.1	apro:F751_2526	--
Isoform0000639	XP_005644580.1	782.7	2.2e-223	XP_005644580.1 hypothetical protein COCSUDRAFT_58259 [Coccomyxa subellipsoidea C-169]	sp|Q84LK0|MSH1_ARATH	388.3	3.7e-106	sp|Q84LK0|MSH1_ARATH DNA mismatch repair protein MSH1, mitochondrial OS=Arabidopsis thaliana OX=3702 GN=MSH1 PE=1 SV=1	At3g24320	380.2	1.5e-104	KOG0217	Mismatch repair ATPase MSH6 (MutS family)	--	--	--	--	--
Isoform0000640	XP_005644580.1	629.8	2.5e-177	XP_005644580.1 hypothetical protein COCSUDRAFT_58259 [Coccomyxa subellipsoidea C-169]	sp|Q84LK0|MSH1_ARATH	307	1.1e-81	sp|Q84LK0|MSH1_ARATH DNA mismatch repair protein MSH1, mitochondrial OS=Arabidopsis thaliana OX=3702 GN=MSH1 PE=1 SV=1	At3g24320	298.5	5.9e-80	KOG0217	Mismatch repair ATPase MSH6 (MutS family)	--	--	--	--	--
Isoform0000641	PRW60393.1	65.9	1.4e-07	PRW60393.1 type 1 secretion target domain-containing [Chlorella sorokiniana]	--	--	--	--	--	--	--	--	--	--	--	--	--	--
Isoform0000642	GIL68001.1	150.2	5.6e-33	GIL68001.1 hypothetical protein Vafri_21336 [Volvox africanus]	sp|Q04108|PR04_SOLLC	83.6	2e-14	sp|Q04108|PR04_SOLLC Pathogenesis-related leaf protein 4 OS=Solanum lycopersicum OX=4081 PE=2 SV=1	At4g33720	78.6	9.5e-14	KOG3017	Defense-related protein containing SCP domain	--	--	--	--	--
Isoform0000643	GIL68001.1	150.2	5.7e-33	GIL68001.1 hypothetical protein Vafri_21336 [Volvox africanus]	sp|Q04108|PR04_SOLLC	83.6	2e-14	sp|Q04108|PR04_SOLLC Pathogenesis-related leaf protein 4 OS=Solanum lycopersicum OX=4081 PE=2 SV=1	At4g33720	78.6	9.7e-14	KOG3017	Defense-related protein containing SCP domain	--	--	--	--	--
Isoform0000644	PRW39291.1	1659.4	0	PRW39291.1 ABC multidrug resistance associated [Chlorella sorokiniana]	sp|P33527|MRP1_HUMAN	560.8	4.2e-158	sp|P33527|MRP1_HUMAN Multidrug resistance-associated protein 1 OS=Homo sapiens OX=9606 GN=ABCC1 PE=1 SV=3	Hs4826838	560.8	6.3e-159	KOG0054	Multidrug resistance-associated protein/mitoxantrone resistance protein, ABC superfamily	K05665//ABCC1; ATP-binding cassette, subfamily C (CFTR/MRP), member 1 [EC:7.6.2.3]	0	1589.7	mng:MNEG_6300	ko02010//ABC transporters//Membrane transport//Environmental Information Processing
Isoform0000645	BDA45791.1	879.4	1.8e-252	BDA45791.1 probable Kinesin-like protein KIFC3 at C-terminar half [Coccomyxa sp. Obi]	sp|B9FAF3|KN14E_ORYSJ	326.6	1.4e-87	sp|B9FAF3|KN14E_ORYSJ Kinesin-like protein KIN-14E OS=Oryza sativa subsp. japonica OX=39947 GN=KIN14E PE=2 SV=1	At1g72250	303.1	2.4e-81	KOG0239	Kinesin (KAR3 subfamily)	K10406//KIFC2_3; kinesin family member C2/C3	1.3e-90	339.7	egt:105964940	--
Isoform0000646	KAG7669447.1	519.2	4.7e-144	KAG7669447.1 hypothetical protein KSW81_007601 [Chlorella desiccata (nom. nud.)]	sp|P14381|YTX2_XENLA	142.5	3.6e-32	sp|P14381|YTX2_XENLA Transposon TX1 uncharacterized 149 kDa protein OS=Xenopus laevis OX=8355 PE=4 SV=1	At2g05980	118.6	8.4e-26	KOG1075	FOG: Reverse transcriptase	--	--	--	--	--
Isoform0000647	XP_005851238.1	332	1.1e-87	XP_005851238.1 hypothetical protein CHLNCDRAFT_137957 [Chlorella variabilis]	sp|Q5Z9S8|AB42G_ORYSJ	308.1	5e-82	sp|Q5Z9S8|AB42G_ORYSJ ABC transporter G family member 42 OS=Oryza sativa subsp. japonica OX=39947 GN=ABCG42 PE=2 SV=1	At1g59870	305.1	6.3e-82	KOG0065	Pleiotropic drug resistance proteins (PDR1-15), ABC superfamily	--	--	--	--	--
Isoform0000648	BDA41299.1	446.8	2.9e-122	BDA41299.1 probable enterobactin synthase component F at N-terminal half [Coccomyxa sp. Obi]	sp|F4K1G2|AEE19_ARATH	140.2	1.8e-31	sp|F4K1G2|AEE19_ARATH Putative acyl-activating enzyme 19 OS=Arabidopsis thaliana OX=3702 GN=At5g35930 PE=2 SV=1	At5g35930_1	146.7	2.8e-34	KOG1178	Non-ribosomal peptide synthetase/alpha-aminoadipate reductase and related enzymes	K00142//AASDH; acyl-CoA synthetase [EC:6.2.1.-]	4.7e-77	294.7	csl:COCSUDRAFT_61321	--
Isoform0000649	--	--	--	--	--	--	--	--	--	--	--	--	--	--	--	--	--	--
Isoform0000650	XP_005844355.1	1786.5	0	XP_005844355.1 hypothetical protein CHLNCDRAFT_36916 [Chlorella variabilis]	sp|Q9Z2Q4|METH_RAT	1301.2	0	sp|Q9Z2Q4|METH_RAT Methionine synthase OS=Rattus norvegicus OX=10116 GN=Mtr PE=1 SV=1	CE01609_1	214.5	1.1e-54	KOG1579	Homocysteine S-methyltransferase	K00548//metH; 5-methyltetrahydrofolate--homocysteine methyltransferase [EC:2.1.1.13]	0	1585.9	ota:OT_ostta03g04670	;ko00450//Selenocompound metabolism//Metabolism of other amino acids//Metabolism
Isoform0000651	XP_005650218.1	95.1	2.1e-16	XP_005650218.1 hypothetical protein COCSUDRAFT_60688 [Coccomyxa subellipsoidea C-169]	--	--	--	--	--	--	--	--	--	--	--	--	--	--
Isoform0000652	PSC73908.1	241.5	1.9e-60	PSC73908.1 alpha beta-hydrolase [Micractinium conductrix]	sp|Q3EBR6|PLA16_ARATH	73.2	2.7e-11	sp|Q3EBR6|PLA16_ARATH Phospholipase A1-Igamma2, chloroplastic OS=Arabidopsis thaliana OX=3702 GN=At2g30550 PE=1 SV=2	At4g13550	85.5	7.8e-16	KOG4569	Predicted lipase	--	--	--	--	--
Isoform0000653	BDA51085.1	185.3	1.6e-43	BDA51085.1 probable lipase at C-terminar half [Coccomyxa sp. Obi]	--	--	--	--	At5g18640	73.9	2.4e-12	KOG4569	Predicted lipase	--	--	--	--	--
Isoform0000654	KAA6418794.1	364	2.4e-97	KAA6418794.1 eukaryotic translation initiation factor 4G-like [Trebouxia sp. A1-2]	sp|G5CEW6|IF4G_WHEAT	236.1	2.3e-60	sp|G5CEW6|IF4G_WHEAT Eukaryotic translation initiation factor 4G OS=Triticum aestivum OX=4565 PE=1 SV=1	At3g60240_1	196.1	4e-49	KOG0401	Translation initiation factor 4F, ribosome/mRNA-bridging subunit (eIF-4G)	K03260//EIF4G; translation initiation factor 4G	5.1e-92	344.4	csl:COCSUDRAFT_31629	--
Isoform0000655	BDA46015.1	1320.4	0	BDA46015.1 DNA damage-binding protein 1 [Coccomyxa sp. Obi]	sp|Q9M0V3|DDB1A_ARATH	1162.5	0	sp|Q9M0V3|DDB1A_ARATH DNA damage-binding protein 1a OS=Arabidopsis thaliana OX=3702 GN=DDB1A PE=1 SV=1	At4g05420	1162.5	0	KOG1897	Damage-specific DNA binding complex, subunit DDB1	K10610//DDB1; DNA damage-binding protein 1	0	1176	cqi:110685431	;ko03420//Nucleotide excision repair//Replication and repair//Genetic Information Processing
Isoform0000656	PSC76270.1	921	5.3e-265	PSC76270.1 Calcium-transporting ATPase PAT1 [Micractinium conductrix]	sp|Q2QMX9|ACA10_ORYSJ	604.7	2.6e-171	sp|Q2QMX9|ACA10_ORYSJ Calcium-transporting ATPase 10, plasma membrane-type OS=Oryza sativa subsp. japonica OX=39947 GN=ACA10 PE=2 SV=1	At2g41560	597.4	6.2e-170	KOG0204	Calcium transporting ATPase	K01537//ATP2C; P-type Ca2+ transporter type 2C [EC:7.2.2.10]	1.3e-252	877.9	csl:COCSUDRAFT_31297	--
Isoform0000657	--	--	--	--	--	--	--	--	--	--	--	--	--	--	--	--	--	--
Isoform0000658	PSC71819.1	917.5	5.9e-264	PSC71819.1 calcium-transporting ATPase endoplasmic reticulum-type [Micractinium conductrix]	sp|P54209|ATC1_DUNBI	871.7	1.1e-251	sp|P54209|ATC1_DUNBI Cation-transporting ATPase CA1 OS=Dunaliella bioculata OX=13790 GN=CA1 PE=2 SV=1	At1g10130	821.6	2e-237	KOG0202	Ca2+ transporting ATPase	--	--	--	--	--
Isoform0000659	PRW60987.1	324.3	2.2e-85	PRW60987.1 GTP binding [Chlorella sorokiniana]	sp|Q9SH88|RRS1_ARATH	155.2	5.4e-36	sp|Q9SH88|RRS1_ARATH Ribosome biogenesis regulatory protein homolog OS=Arabidopsis thaliana OX=3702 GN=At2g37990 PE=2 SV=2	At2g37990	138.7	7.8e-32	KOG1765	Regulator of ribosome synthesis	K14852//RRS1; regulator of ribosome biosynthesis	1.4e-84	319.7	csl:COCSUDRAFT_64616	--
Isoform0000660	XP_028106106.1	633.3	2e-178	XP_028106106.1 polyubiquitin-A [Camellia sinensis]	sp|P0CG64|UBC_PANTR	624.4	2.8e-177	sp|P0CG64|UBC_PANTR Polyubiquitin-C OS=Pan troglodytes OX=9598 GN=UBC PE=1 SV=1	At5g20620	462.2	2.7e-129	KOG0001	Ubiquitin and ubiquitin-like proteins	K08770//UBC; ubiquitin C	3e-78	298.5	bdi:104581271	ko04120//Ubiquitin mediated proteolysis//Folding, sorting and degradation//Genetic Information Processing
Isoform0000661	KAA6427563.1	1285.4	0	KAA6427563.1 phospholipid-transporting ATPase 4-like [Trebouxia sp. A1-2]	sp|Q9Y2Q0|AT8A1_HUMAN	592.4	1.3e-167	sp|Q9Y2Q0|AT8A1_HUMAN Phospholipid-transporting ATPase IA OS=Homo sapiens OX=9606 GN=ATP8A1 PE=1 SV=1	Hs17978471	592.4	2e-168	KOG0206	P-type ATPase	K14802//DRS2; phospholipid-transporting ATPase [EC:7.6.2.1]	0	1263.1	csl:COCSUDRAFT_65278	--
Isoform0000662	BDA42372.1	1095.1	0	BDA42372.1 Carbamoyl-phosphate synthase large chain [Coccomyxa sp. Obi]	sp|B9EXM2|CARB_ORYSJ	939.1	5.8e-272	sp|B9EXM2|CARB_ORYSJ Carbamoyl-phosphate synthase large chain, chloroplastic OS=Oryza sativa subsp. japonica OX=39947 GN=CARB PE=2 SV=1	At1g29900	860.5	3.9e-249	KOG0370	Multifunctional pyrimidine synthesis protein CAD (includes carbamoyl-phophate synthetase, aspartate transcarbamylase, and glutamine amidotransferase)	K01955//carB; carbamoyl-phosphate synthase large subunit [EC:6.3.5.5]	0	1081.6	csl:COCSUDRAFT_25106	;ko00240//Pyrimidine metabolism//Nucleotide metabolism//Metabolism
Isoform0000663	BDA42087.1	720.7	1.1e-204	BDA42087.1 probable tubulin-specific chaperone D [Coccomyxa sp. Obi]	sp|Q28205|TBCD_BOVIN	540.4	5.9e-152	sp|Q28205|TBCD_BOVIN Tubulin-specific chaperone D OS=Bos taurus OX=9913 GN=TBCD PE=1 SV=1	At3g60740	515.8	2.4e-145	KOG1943	Beta-tubulin folding cofactor D	K21767//TBCD; tubulin-specific chaperone D	2.1e-165	588.2	obr:102720635	--
Isoform0000664	XP_005651772.1	898.3	3.6e-258	XP_005651772.1 beta and beta-prime subunits of DNA dependent RNA-polymerase [Coccomyxa subellipsoidea C-169]	sp|P18616|NRPB1_ARATH	774.6	1.8e-222	sp|P18616|NRPB1_ARATH DNA-directed RNA polymerase II subunit RPB1 OS=Arabidopsis thaliana OX=3702 GN=NRPB1 PE=1 SV=3	At4g35800	774.6	2.8e-223	KOG0260	RNA polymerase II, large subunit	K03006//RPB1; DNA-directed RNA polymerase II subunit RPB1 [EC:2.7.7.6]	9.3e-259	898.3	csl:COCSUDRAFT_26599	ko03020//RNA polymerase//Transcription//Genetic Information Processing
Isoform0000665	PSC68524.1	161.4	2.4e-36	PSC68524.1 hypothetical protein C2E20_7913 [Micractinium conductrix]	--	--	--	--	--	--	--	--	--	--	--	--	--	--
Isoform0000666	PTQ42147.1	219.9	5.8e-54	PTQ42147.1 hypothetical protein MARPO_0031s0115 [Marchantia polymorpha]	sp|B9G2A8|BIG_ORYSJ	213.4	1.7e-53	sp|B9G2A8|BIG_ORYSJ Auxin transport protein BIG OS=Oryza sativa subsp. japonica OX=39947 GN=Os09g0247700 PE=2 SV=1	At3g02260	191.4	1e-47	KOG1776	Zn-binding protein Push	K10691//UBR4; E3 ubiquitin-protein ligase UBR4 [EC:2.3.2.27]	8.3e-53	214.2	ppp:112288993	--
Isoform0000667	BDA50918.1	1385.9	0	BDA50918.1 Coatomer subunit alpha-1 [Coccomyxa sp. Obi]	sp|Q94A40|COPA1_ARATH	1195.3	0	sp|Q94A40|COPA1_ARATH Coatomer subunit alpha-1 OS=Arabidopsis thaliana OX=3702 GN=At1g62020 PE=2 SV=2	At1g62020	1195.3	0	KOG0292	Vesicle coat complex COPI, alpha subunit	K05236//COPA; coatomer subunit alpha	0	1392.9	csl:COCSUDRAFT_21258	--
Isoform0000668	BDA44310.1	428.7	8.3e-117	BDA44310.1 probable histone-lysine N-methyltransferase TRX1 [Coccomyxa sp. Obi]	sp|Q6K431|TRX1_ORYSJ	356.3	1.6e-96	sp|Q6K431|TRX1_ORYSJ Histone-lysine N-methyltransferase TRX1 OS=Oryza sativa subsp. japonica OX=39947 GN=TRX1 PE=1 SV=1	At1g05830_2	253.4	2.2e-66	KOG1080	Histone H3 (Lys4) methyltransferase complex, subunit SET1 and related methyltransferases	--	--	--	--	--
Isoform0000669	PRW56476.1	1333.9	0	PRW56476.1 Glycine-tRNA ligase chloroplastic mitochondrial [Chlorella sorokiniana]	sp|Q8L785|SYGM2_ARATH	979.2	4.8e-284	sp|Q8L785|SYGM2_ARATH Glycine--tRNA ligase, chloroplastic/mitochondrial 2 OS=Arabidopsis thaliana OX=3702 GN=EDD1 PE=1 SV=1	--	--	--	--	--	K14164//glyQS; glycyl-tRNA synthetase [EC:6.1.1.14]	0	1291.9	cre:CHLRE_10g433000v5	ko00970//Aminoacyl-tRNA biosynthesis//Translation//Genetic Information Processing
Isoform0000670	KAA6420126.1	817.8	6.2e-234	KAA6420126.1 hypothetical protein FRX49_09975 [Trebouxia sp. A1-2]	sp|Q9LZW9|RTOR2_ARATH	522.7	1.2e-146	sp|Q9LZW9|RTOR2_ARATH Regulatory-associated protein of TOR 2 OS=Arabidopsis thaliana OX=3702 GN=RAPTOR2 PE=2 SV=2	At5g01770	445.3	3.8e-124	KOG1517	Guanine nucleotide binding protein MIP1	K07204//RAPTOR; regulatory associated protein of mTOR	5.6e-163	580.1	bvg:104898214	ko04136//Autophagy - other//Transport and catabolism//Cellular Processes
Isoform0000671	KAA6416968.1	158.3	2.1e-35	KAA6416968.1 serine threonine- kinase DCLK3-like [Trebouxia sp. A1-2]	sp|Q2QSL4|CDKF2_ORYSJ	73.2	2.7e-11	sp|Q2QSL4|CDKF2_ORYSJ Putative cyclin-dependent kinase F-2 OS=Oryza sativa subsp. japonica OX=39947 GN=CDKF-2 PE=3 SV=1	7295638	70.9	2e-11	KOG0603	Ribosomal protein S6 kinase	K08866//TTK; serine/threonine-protein kinase TTK/MPS1 [EC:2.7.12.1]	5.9e-11	75.1	ota:OT_ostta05g02220	--
Isoform0000672	BDA40828.1	1422.5	0	BDA40828.1 Stromal processing peptidase, chloroplastic [Coccomyxa sp. Obi]	sp|Q9FIH8|SPP_ARATH	972.2	6.1e-282	sp|Q9FIH8|SPP_ARATH Stromal processing peptidase, chloroplastic OS=Arabidopsis thaliana OX=3702 GN=SPP PE=2 SV=1	At5g42390	972.2	9.2e-283	KOG0959	N-arginine dibasic convertase NRD1 and related Zn2+-dependent endopeptidases, insulinase superfamily	--	--	--	--	--
Isoform0000673	--	--	--	--	--	--	--	--	--	--	--	--	--	--	--	--	--	--
Isoform0000674	--	--	--	--	--	--	--	--	--	--	--	--	--	--	--	--	--	--
Isoform0000675	--	--	--	--	--	--	--	--	--	--	--	--	--	--	--	--	--	--
Isoform0000676	XP_005844289.1	1864.7	0	XP_005844289.1 hypothetical protein CHLNCDRAFT_59036 [Chlorella variabilis]	sp|P38420|NRPB2_ARATH	1709.5	0	sp|P38420|NRPB2_ARATH DNA-directed RNA polymerase II subunit 2 OS=Arabidopsis thaliana OX=3702 GN=NRPB2 PE=1 SV=2	At4g21710	1709.5	0	KOG0214	RNA polymerase II, second largest subunit	K03010//RPB2; DNA-directed RNA polymerase II subunit RPB2 [EC:2.7.7.6]	0	1830.5	csl:COCSUDRAFT_54821	ko03020//RNA polymerase//Transcription//Genetic Information Processing
Isoform0000677	BDA42372.1	1719.1	0	BDA42372.1 Carbamoyl-phosphate synthase large chain [Coccomyxa sp. Obi]	sp|B9EXM2|CARB_ORYSJ	1480.7	0	sp|B9EXM2|CARB_ORYSJ Carbamoyl-phosphate synthase large chain, chloroplastic OS=Oryza sativa subsp. japonica OX=39947 GN=CARB PE=2 SV=1	At1g29900	1091.3	0	KOG0370	Multifunctional pyrimidine synthesis protein CAD (includes carbamoyl-phophate synthetase, aspartate transcarbamylase, and glutamine amidotransferase)	K01955//carB; carbamoyl-phosphate synthase large subunit [EC:6.3.5.5]	0	1714.9	csl:COCSUDRAFT_25106	;ko00240//Pyrimidine metabolism//Nucleotide metabolism//Metabolism
Isoform0000678	BDA47056.1	1632.1	0	BDA47056.1 Exportin-1 [Coccomyxa sp. Obi]	sp|Q9SMV6|XPO1A_ARATH	1344.3	0	sp|Q9SMV6|XPO1A_ARATH Protein EXPORTIN 1A OS=Arabidopsis thaliana OX=3702 GN=XPO1 PE=1 SV=1	At5g17020	1344.3	0	KOG2020	Nuclear transport receptor CRM1/MSN5 (importin beta superfamily)	K14290//XPO1; exportin-1	0	1532.7	apro:F751_0241	;ko03008//Ribosome biogenesis in eukaryotes//Translation//Genetic Information Processing
Isoform0000679	BDA50937.1	243.4	4.9e-61	BDA50937.1 probable origin recognition complex subunit 3 at N-terminal half [Coccomyxa sp. Obi]	--	--	--	--	--	--	--	--	--	K02605//ORC3; origin recognition complex subunit 3	6.4e-21	108.2	ota:OT_ostta16g01070	--
Isoform0000680	BDA48567.1	817.4	8e-234	BDA48567.1 probable UDP-N-acetylglucosamine-peptide N-acetylglucosaminyltransferase [Coccomyxa sp. Obi]	sp|Q9M8Y0|SEC_ARATH	573.2	8e-162	sp|Q9M8Y0|SEC_ARATH Probable UDP-N-acetylglucosamine--peptide N-acetylglucosaminyltransferase SEC OS=Arabidopsis thaliana OX=3702 GN=SEC PE=1 SV=1	At3g04240	573.2	1.2e-162	KOG4626	O-linked N-acetylglucosamine transferase OGT	K09667//OGT; protein O-GlcNAc transferase [EC:2.4.1.255]	3.5e-234	816.6	csl:COCSUDRAFT_52225	ko00514//Other types of O-glycan biosynthesis//Glycan biosynthesis and metabolism//Metabolism
Isoform0000681	KAG7669392.1	749.6	2.1e-213	KAG7669392.1 hypothetical protein KSW81_007547 [Chlorella desiccata (nom. nud.)]	sp|Q9FIH8|SPP_ARATH	535.4	1.9e-150	sp|Q9FIH8|SPP_ARATH Stromal processing peptidase, chloroplastic OS=Arabidopsis thaliana OX=3702 GN=SPP PE=2 SV=1	At5g42390	535.4	2.9e-151	KOG0959	N-arginine dibasic convertase NRD1 and related Zn2+-dependent endopeptidases, insulinase superfamily	--	--	--	--	--
Isoform0000682	BDA40522.1	342.4	7.7e-91	BDA40522.1 probable fibronectin type-III domain-containing protein 3a [Coccomyxa sp. Obi]	sp|A2ASS6|TITIN_MOUSE	95.9	3.8e-18	sp|A2ASS6|TITIN_MOUSE Titin OS=Mus musculus OX=10090 GN=Ttn PE=1 SV=1	Hs19747267	95.5	7.6e-19	KOG0613	Projectin/twitchin and related proteins	--	--	--	--	--
Isoform0000683	BDA44290.1	825.9	2.2e-236	BDA44290.1 probable Golgi apparatus protein 1 [Coccomyxa sp. Obi]	--	--	--	--	--	--	--	--	--	--	--	--	--	--
Isoform0000684	BDA46015.1	1431.8	0	BDA46015.1 DNA damage-binding protein 1 [Coccomyxa sp. Obi]	sp|Q9M0V3|DDB1A_ARATH	1262.3	0	sp|Q9M0V3|DDB1A_ARATH DNA damage-binding protein 1a OS=Arabidopsis thaliana OX=3702 GN=DDB1A PE=1 SV=1	At4g05420	1262.3	0	KOG1897	Damage-specific DNA binding complex, subunit DDB1	K10610//DDB1; DNA damage-binding protein 1	0	1277.7	egu:105033280	;ko03420//Nucleotide excision repair//Replication and repair//Genetic Information Processing
Isoform0000685	BDA48776.1	917.5	5.7e-264	BDA48776.1 probable beta-Ala-His dipeptidase at C-terminar half [Coccomyxa sp. Obi]	sp|Q96KP4|CNDP2_HUMAN	270.4	1.1e-70	sp|Q96KP4|CNDP2_HUMAN Cytosolic non-specific dipeptidase OS=Homo sapiens OX=9606 GN=CNDP2 PE=1 SV=2	7302222	278.1	8.1e-74	KOG2276	Metalloexopeptidases	K14262//DUG2; di- and tripeptidase [EC:3.4.-.-]	2.4e-251	873.6	apro:F751_6327	--
Isoform0000686	RMZ52838.1	189.9	6.4e-45	RMZ52838.1 hypothetical protein APUTEX25_000957 [Auxenochlorella protothecoides]	sp|Q8RWL6|STY17_ARATH	131.3	8.3e-29	sp|Q8RWL6|STY17_ARATH Serine/threonine-protein kinase STY17 OS=Arabidopsis thaliana OX=3702 GN=STY17 PE=1 SV=1	At4g35780	131.3	1.2e-29	KOG0192	Tyrosine kinase specific for activated (GTP-bound) p21cdc42Hs	--	--	--	--	--
Isoform0000687	--	--	--	--	--	--	--	--	--	--	--	--	--	--	--	--	--	--
Isoform0000688	BDA46015.1	1002.3	1.8e-289	BDA46015.1 DNA damage-binding protein 1 [Coccomyxa sp. Obi]	sp|Q6L4S0|DDB1_ORYSJ	869.4	5.5e-251	sp|Q6L4S0|DDB1_ORYSJ DNA damage-binding protein 1 OS=Oryza sativa subsp. japonica OX=39947 GN=DBB1 PE=1 SV=1	At4g05420	869	1.1e-251	KOG1897	Damage-specific DNA binding complex, subunit DDB1	K10610//DDB1; DNA damage-binding protein 1	2.6e-253	880.2	ppp:112292408	;ko03420//Nucleotide excision repair//Replication and repair//Genetic Information Processing
Isoform0000689	KXZ56059.1	1545.4	0	KXZ56059.1 hypothetical protein GPECTOR_2g941 [Gonium pectorale]	sp|Q54JE4|ODO1_DICDI	1023.8	1.7e-297	sp|Q54JE4|ODO1_DICDI 2-oxoglutarate dehydrogenase, mitochondrial OS=Dictyostelium discoideum OX=44689 GN=ogdh PE=3 SV=1	At5g65750	1266.9	0	KOG0450	2-oxoglutarate dehydrogenase, E1 subunit	K00164//OGDH; 2-oxoglutarate dehydrogenase E1 component [EC:1.2.4.2]	0	1531.9	vcn:VOLCADRAFT_74810	;ko00020//Citrate cycle (TCA cycle)//Carbohydrate metabolism//Metabolism
Isoform0000690	XP_024371265.1	219.9	5.8e-54	XP_024371265.1 kinesin-like protein KIN-4A isoform X3 [Physcomitrium patens]	sp|F4K0J3|KN4C_ARATH	176	2.9e-42	sp|F4K0J3|KN4C_ARATH Kinesin-like protein KIN-4C OS=Arabidopsis thaliana OX=3702 GN=KIN4C PE=2 SV=2	At5g60930	176	4.4e-43	KOG0244	Kinesin-like protein	--	--	--	--	--
Isoform0000691	--	--	--	--	--	--	--	--	--	--	--	--	--	--	--	--	--	--
Isoform0000692	PSC75610.1	75.5	1.7e-10	PSC75610.1 ABC(ATP-binding) family transporter: iron compound [Micractinium conductrix]	--	--	--	--	--	--	--	--	--	--	--	--	--	--
Isoform0000693	KAA6429750.1	708.4	5.4e-201	KAA6429750.1 brefeldin A-inhibited guanine nucleotide-exchange 2 [Trebouxia sp. A1-2]	sp|F4IXW2|BIG5_ARATH	317	1.1e-84	sp|F4IXW2|BIG5_ARATH Brefeldin A-inhibited guanine nucleotide-exchange protein 5 OS=Arabidopsis thaliana OX=3702 GN=BIG5 PE=1 SV=2	At3g60860	295.8	3.8e-79	KOG0929	Guanine nucleotide exchange factor	K13462//MIN7; guanine nucleotide-exchange factor	5.8e-91	340.9	pda:103721470	--
Isoform0000694	BDA41177.1	686.8	1.7e-194	BDA41177.1 probable tRNA wybutosine-synthesizing protein 5 at C-terminar half [Coccomyxa sp. Obi]	sp|Q8W4K1|TYW23_ARATH	319.3	2.1e-85	sp|Q8W4K1|TYW23_ARATH tRNA wybutosine-synthesizing protein 2/3/4 OS=Arabidopsis thaliana OX=3702 GN=At4g04670 PE=2 SV=1	At4g04670_3	274.2	1.2e-72	KOG1227	Putative methyltransferase	--	--	--	--	--
Isoform0000695	KAG2448376.1	1163.3	0	KAG2448376.1 hypothetical protein HYH02_006958 [Chlamydomonas schloesseri]	sp|Q8RY22|DEGP7_ARATH	907.5	1.8e-262	sp|Q8RY22|DEGP7_ARATH Protease Do-like 7 OS=Arabidopsis thaliana OX=3702 GN=DEGP7 PE=2 SV=1	At3g03380	522.7	1.9e-147	KOG1421	Predicted signaling-associated protein (contains a PDZ domain)	K22686//NMA111; pro-apoptotic serine protease NMA111 [EC:3.4.21.-]	0	1164.1	cre:CHLRE_03g180650v5	--
Isoform0000696	PSC75610.1	75.5	1.7e-10	PSC75610.1 ABC(ATP-binding) family transporter: iron compound [Micractinium conductrix]	--	--	--	--	--	--	--	--	--	--	--	--	--	--
Isoform0000697	AQL07116.1	524.2	1.4e-145	AQL07116.1 hypothetical protein ZEAMMB73_Zm00001d047609 [Zea mays]	sp|Q9H611|PIF1_HUMAN	111.7	6.6e-23	sp|Q9H611|PIF1_HUMAN ATP-dependent DNA helicase PIF1 OS=Homo sapiens OX=9606 GN=PIF1 PE=1 SV=2	At1g54430	454.1	8.1e-127	KOG0987	DNA helicase PIF1/RRM3	K15255//PIF1; ATP-dependent DNA helicase PIF1 [EC:5.6.2.3]	2.2e-143	515	ccav:112508558	--
Isoform0000698	BDA51313.1	804.7	5.4e-230	BDA51313.1 probable peroxisomal-coenzyme A synthetase at N-terminal half [Coccomyxa sp. Obi]	sp|P45745|DHBF_BACSU	68.6	6.5e-10	sp|P45745|DHBF_BACSU Dimodular nonribosomal peptide synthase OS=Bacillus subtilis (strain 168) OX=224308 GN=dhbF PE=1 SV=4	YBR222c	62	9.1e-09	KOG1176	Acyl-CoA synthetase	--	--	--	--	--
Isoform0000699	KAH9531540.1	969.1	1.7e-279	KAH9531540.1 hypothetical protein CY35_19G044000 [Sphagnum magellanicum]	sp|Q0R4F1|PIF1_XENLA	117.5	1.2e-24	sp|Q0R4F1|PIF1_XENLA ATP-dependent DNA helicase PIF1 OS=Xenopus laevis OX=8355 GN=pif1 PE=2 SV=1	At1g54430	802.4	1.2e-231	KOG0987	DNA helicase PIF1/RRM3	--	--	--	--	--
Isoform0000700	--	--	--	--	--	--	--	--	--	--	--	--	--	--	--	--	--	--
Isoform0000701	--	--	--	--	--	--	--	--	--	--	--	--	--	--	--	--	--	--
Isoform0000702	KAH7622588.1	1275.4	0	KAH7622588.1 putative Sodium/potassium-transporting ATPase subunit alpha-B [Chlorella desiccata (nom. nud.)]	sp|Q9WV27|AT1A4_MOUSE	665.6	1.2e-189	sp|Q9WV27|AT1A4_MOUSE Sodium/potassium-transporting ATPase subunit alpha-4 OS=Mus musculus OX=10090 GN=Atp1a4 PE=1 SV=3	Hs21361181	652.9	1.2e-186	KOG0203	Na+/K+ ATPase, alpha subunit	K01539//ATP1A; sodium/potassium-transporting ATPase subunit alpha [EC:7.2.2.13]	0	1063.9	ota:OT_ostta01g00890	--
Isoform0000703	XP_011395689.1	241.9	1.4e-60	XP_011395689.1 putative serine/threonine-protein kinase [Auxenochlorella protothecoides]	sp|Q9ZQ31|STY13_ARATH	134.4	9.5e-30	sp|Q9ZQ31|STY13_ARATH Serine/threonine-protein kinase STY13 OS=Arabidopsis thaliana OX=3702 GN=STY13 PE=1 SV=2	At2g24360	134.4	1.4e-30	KOG0192	Tyrosine kinase specific for activated (GTP-bound) p21cdc42Hs	--	--	--	--	--
Isoform0000704	KAA6426630.1	434.5	1.5e-118	KAA6426630.1 kinase [Trebouxia sp. A1-2]	sp|Q05609|CTR1_ARATH	223.8	1.2e-56	sp|Q05609|CTR1_ARATH Serine/threonine-protein kinase CTR1 OS=Arabidopsis thaliana OX=3702 GN=CTR1 PE=1 SV=1	At5g03730	223.8	1.8e-57	KOG0192	Tyrosine kinase specific for activated (GTP-bound) p21cdc42Hs	--	--	--	--	--
Isoform0000705	XP_002946459.1	1571.6	0	XP_002946459.1 hypothetical protein VOLCADRAFT_103047 [Volvox carteri f. nagariensis]	sp|P94535|GLCD_BACSU	136	3.2e-30	sp|P94535|GLCD_BACSU Glycolate oxidase subunit GlcD OS=Bacillus subtilis (strain 168) OX=224308 GN=glcD PE=3 SV=1	At5g06580	104.4	1.5e-21	KOG1231	Proteins containing the FAD binding domain	K18930//dld; D-lactate dehydrogenase	0	1557.3	cre:CHLRE_06g288700v5	;ko00620//Pyruvate metabolism//Carbohydrate metabolism//Metabolism
Isoform0000706	BDA41455.1	1560.8	0	BDA41455.1 Glycine dehydrogenase (decarboxylating), mitochondrial [Coccomyxa sp. Obi]	sp|P26969|GCSP_PEA	1318.1	0	sp|P26969|GCSP_PEA Glycine dehydrogenase (decarboxylating), mitochondrial OS=Pisum sativum OX=3888 GN=GDCSP PE=1 SV=1	At2g26080	1314.3	0	KOG2040	Glycine dehydrogenase (decarboxylating)	K00281//GLDC; glycine dehydrogenase [EC:1.4.4.2]	0	1554.7	csl:COCSUDRAFT_52793	;ko00260//Glycine, serine and threonine metabolism//Amino acid metabolism//Metabolism
Isoform0000707	PRW61378.1	978.8	2.1e-282	PRW61378.1 putative phosphoribosylformylglycinamidine chloroplastic mitochondrial [Chlorella sorokiniana]	sp|Q9M8D3|PUR4_ARATH	816.6	4.2e-235	sp|Q9M8D3|PUR4_ARATH Probable phosphoribosylformylglycinamidine synthase, chloroplastic/mitochondrial OS=Arabidopsis thaliana OX=3702 GN=At1g74260 PE=2 SV=3	At1g74260	812.8	9.1e-235	KOG1907	Phosphoribosylformylglycinamidine synthase	K01952//PFAS; phosphoribosylformylglycinamidine synthase [EC:6.3.5.3]	3.9e-273	946	csl:COCSUDRAFT_53438	;ko00230//Purine metabolism//Nucleotide metabolism//Metabolism
Isoform0000708	XP_005644775.1	313.2	5e-82	XP_005644775.1 hypothetical protein COCSUDRAFT_67547 [Coccomyxa subellipsoidea C-169]	--	--	--	--	--	--	--	--	--	K18465//MRT43; WASH complex subunit 7	3.7e-29	135.6	ppp:112286496	ko04144//Endocytosis//Transport and catabolism//Cellular Processes
Isoform0000709	CAB1121247.1	169.9	6.9e-39	CAB1121247.1 unnamed protein product [Ectocarpus sp. CCAP 1310/34]	--	--	--	--	CE17100	76.6	3.6e-13	KOG1075	FOG: Reverse transcriptase	--	--	--	--	--
Isoform0000710	BDA41377.1	587	1.8e-164	BDA41377.1 probable MATH domain and coiled-coil domain-containing protein At3g at N-terminal half [Coccomyxa sp. Obi]	sp|Q8RY18|TRF1A_ARATH	397.9	4.6e-109	sp|Q8RY18|TRF1A_ARATH TNF receptor-associated factor homolog 1a OS=Arabidopsis thaliana OX=3702 GN=TRAF1A PE=1 SV=1	--	--	--	--	--	--	--	--	--	--
Isoform0000711	XP_005651179.1	1922.9	0	XP_005651179.1 clathrin heavy chain [Coccomyxa subellipsoidea C-169]	sp|Q2RBN7|CLH1_ORYSJ	1644	0	sp|Q2RBN7|CLH1_ORYSJ Clathrin heavy chain 1 OS=Oryza sativa subsp. japonica OX=39947 GN=Os11g0104900 PE=3 SV=1	At3g08530	1619	0	KOG0985	Vesicle coat protein clathrin, heavy chain	K04646//CLTC; clathrin heavy chain	0	1928.7	csl:COCSUDRAFT_52408	ko04144//Endocytosis//Transport and catabolism//Cellular Processes
Isoform0000712	XP_005851572.1	247.3	3.2e-62	XP_005851572.1 hypothetical protein CHLNCDRAFT_138063 [Chlorella variabilis]	sp|Q3EBR6|PLA16_ARATH	70.5	1.7e-10	sp|Q3EBR6|PLA16_ARATH Phospholipase A1-Igamma2, chloroplastic OS=Arabidopsis thaliana OX=3702 GN=At2g30550 PE=1 SV=2	At4g13550	80.9	1.8e-14	KOG4569	Predicted lipase	--	--	--	--	--
Isoform0000713	KAG7673703.1	824.7	5.1e-236	KAG7673703.1 hypothetical protein KSW81_006895 [Chlorella desiccata (nom. nud.)]	sp|Q9FJL0|SMC4_ARATH	617.1	4.9e-175	sp|Q9FJL0|SMC4_ARATH Structural maintenance of chromosomes protein 4 OS=Arabidopsis thaliana OX=3702 GN=SMC4 PE=1 SV=1	At5g48600	617.1	7.4e-176	KOG0996	Structural maintenance of chromosome protein 4 (chromosome condensation complex Condensin, subunit C)	K06675//SMC4; structural maintenance of chromosome 4	1.5e-224	784.6	mpp:MICPUCDRAFT_33825	--
Isoform0000714	GBF93619.1	1162.1	0	GBF93619.1 H+-transporting ATPase [Raphidocelis subcapitata]	sp|P12522|ATXB_LEIDO	885.9	5.4e-256	sp|P12522|ATXB_LEIDO Probable proton ATPase 1B OS=Leishmania donovani OX=5661 GN=H1B PE=2 SV=1	At2g18960	519.2	2e-146	KOG0205	Plasma membrane H+-transporting ATPase	K01535//PMA1; H+-transporting ATPase [EC:7.1.2.1]	0	1097.4	cre:CHLRE_03g165050v5	;ko00190//Oxidative phosphorylation//Energy metabolism//Metabolism
Isoform0000715	PRW34057.1	755.4	3.7e-215	PRW34057.1 transport SEC31-like protein B isoform A [Chlorella sorokiniana]	sp|Q8L611|SC31B_ARATH	508.4	2.4e-142	sp|Q8L611|SC31B_ARATH Protein transport protein SEC31 homolog B OS=Arabidopsis thaliana OX=3702 GN=SEC31B PE=1 SV=1	At3g63460	500.4	9.9e-141	KOG0307	Vesicle coat complex COPII, subunit SEC31	K14005//SEC31; protein transport protein SEC31	2.8e-207	727.2	cre:CHLRE_12g522450v5	ko04141//Protein processing in endoplasmic reticulum//Folding, sorting and degradation//Genetic Information Processing
Isoform0000716	AQL07116.1	524.2	1.4e-145	AQL07116.1 hypothetical protein ZEAMMB73_Zm00001d047609 [Zea mays]	sp|Q9H611|PIF1_HUMAN	111.7	6.8e-23	sp|Q9H611|PIF1_HUMAN ATP-dependent DNA helicase PIF1 OS=Homo sapiens OX=9606 GN=PIF1 PE=1 SV=2	At1g54430	454.1	8.3e-127	KOG0987	DNA helicase PIF1/RRM3	K15255//PIF1; ATP-dependent DNA helicase PIF1 [EC:5.6.2.3]	2.2e-143	515	ccav:112508558	--
Isoform0000717	KAF7113065.1	776.9	1.2e-221	KAF7113065.1 hypothetical protein RHSIM_RhsimUnG0164500 [Rhododendron simsii]	sp|Q7ZV90|PIF1_DANRE	69.7	2.9e-10	sp|Q7ZV90|PIF1_DANRE ATP-dependent DNA helicase PIF1 OS=Danio rerio OX=7955 GN=pif1 PE=2 SV=1	At3g13250	642.9	1.2e-183	KOG0987	DNA helicase PIF1/RRM3	--	--	--	--	--
Isoform0000718	GAQ88011.1	357.5	2.3e-95	GAQ88011.1 hypothetical protein KFL_003940020 [Klebsormidium nitens]	sp|P02789|TRFE_CHICK	164.9	6.7e-39	sp|P02789|TRFE_CHICK Ovotransferrin OS=Gallus gallus OX=9031 PE=1 SV=2	--	--	--	--	--	K06569//MFI2; melanoma-associated antigen p97	1.9e-49	203	mng:MNEG_1054	--
Isoform0000719	PRW56955.1	1102.8	0	PRW56955.1 Six-hairpin glycosidase [Chlorella sorokiniana]	sp|Q6YXT7|GUN19_ORYSJ	161.8	5.6e-38	sp|Q6YXT7|GUN19_ORYSJ Endoglucanase 19 OS=Oryza sativa subsp. japonica OX=39947 GN=Os08g0114200 PE=2 SV=1	--	--	--	--	--	K01179//E3.2.1.4; endoglucanase [EC:3.2.1.4]	0	1099.3	apro:F751_1329	;ko00500//Starch and sucrose metabolism//Carbohydrate metabolism//Metabolism
Isoform0000720	BDA43096.1	247.7	2.6e-62	BDA43096.1 probable serine/threonine-protein kinase STY8 at C-terminar half [Coccomyxa sp. Obi]	sp|Q54TH6|Y9863_DICDI	147.5	1.1e-33	sp|Q54TH6|Y9863_DICDI Probable serine/threonine-protein kinase DDB_G0281745 OS=Dictyostelium discoideum OX=44689 GN=DDB_G0281745 PE=3 SV=1	At5g03730	141.4	1.2e-32	KOG0192	Tyrosine kinase specific for activated (GTP-bound) p21cdc42Hs	--	--	--	--	--
Isoform0000721	BDA44033.1	1827.4	0	BDA44033.1 magnesium-chelatase subunit H [Coccomyxa sp. Obi]	sp|O50314|BCHH_CHLP8	817	3.2e-235	sp|O50314|BCHH_CHLP8 Magnesium-chelatase subunit H OS=Chlorobaculum parvum (strain NCIB 8327) OX=517417 GN=bchH PE=3 SV=2	--	--	--	--	--	K03403//chlH; magnesium chelatase subunit H [EC:6.6.1.1]	0	1717.6	csl:COCSUDRAFT_12706	;ko00860//Porphyrin metabolism//Metabolism of cofactors and vitamins//Metabolism
Isoform0000722	--	--	--	--	--	--	--	--	--	--	--	--	--	--	--	--	--	--
Isoform0000723	XP_040999305.1	229.2	9.5e-57	XP_040999305.1 DENN domain and WD repeat-containing protein SCD1-like isoform X1 [Juglans microcarpa x Juglans regia]	sp|Q8RXA7|SCD1_ARATH	203.8	1.3e-50	sp|Q8RXA7|SCD1_ARATH DENN domain and WD repeat-containing protein SCD1 OS=Arabidopsis thaliana OX=3702 GN=SCD1 PE=1 SV=1	At1g49040	203.8	2e-51	KOG2127	Calmodulin-binding protein CRAG, contains DENN domain	--	--	--	--	--
Isoform0000724	GBF93619.1	229.6	7.2e-57	GBF93619.1 H+-transporting ATPase [Raphidocelis subcapitata]	sp|P11718|ATXA_LEIDO	146.4	2.4e-33	sp|P11718|ATXA_LEIDO Probable proton ATPase 1A OS=Leishmania donovani OX=5661 GN=H1A PE=2 SV=2	At3g60330	77.4	2.1e-13	KOG0205	Plasma membrane H+-transporting ATPase	K01535//PMA1; H+-transporting ATPase [EC:7.1.2.1]	5.9e-56	224.6	cre:CHLRE_03g165050v5	;ko00190//Oxidative phosphorylation//Energy metabolism//Metabolism
Isoform0000725	PNH12438.1	517.7	1.3e-143	PNH12438.1 hypothetical protein TSOC_000697, partial [Tetrabaena socialis]	--	--	--	--	--	--	--	--	--	--	--	--	--	--
Isoform0000726	XP_005649827.1	96.3	9.6e-17	XP_005649827.1 hypothetical protein COCSUDRAFT_61507 [Coccomyxa subellipsoidea C-169]	--	--	--	--	--	--	--	--	--	--	--	--	--	--
Isoform0000727	KAA6423750.1	2447.5	0	KAA6423750.1 pre-mRNA-processing-splicing factor 8-like [Trebouxia sp. A1-2]	sp|Q9SSD2|PRP8A_ARATH	2323.9	0	sp|Q9SSD2|PRP8A_ARATH Pre-mRNA-processing-splicing factor 8A OS=Arabidopsis thaliana OX=3702 GN=PRP8A PE=1 SV=1	At1g80070	2323.9	0	KOG1795	U5 snRNP spliceosome subunit	K12856//PRPF8; pre-mRNA-processing factor 8	0	2406.3	cre:CHLRE_01g016050v5	ko03040//Spliceosome//Transcription//Genetic Information Processing
Isoform0000728	BDA44290.1	323.2	4.6e-85	BDA44290.1 probable Golgi apparatus protein 1 [Coccomyxa sp. Obi]	--	--	--	--	--	--	--	--	--	--	--	--	--	--
Isoform0000729	XP_005844355.1	1963.3	0	XP_005844355.1 hypothetical protein CHLNCDRAFT_36916 [Chlorella variabilis]	sp|Q9Z2Q4|METH_RAT	1409	0	sp|Q9Z2Q4|METH_RAT Methionine synthase OS=Rattus norvegicus OX=10116 GN=Mtr PE=1 SV=1	CE01609_1	320.9	1.1e-86	KOG1579	Homocysteine S-methyltransferase	K00548//metH; 5-methyltetrahydrofolate--homocysteine methyltransferase [EC:2.1.1.13]	0	1706.4	ota:OT_ostta03g04670	;ko00450//Selenocompound metabolism//Metabolism of other amino acids//Metabolism
Isoform0000730	KAA6419048.1	775.4	3.6e-221	KAA6419048.1 DEAD-box ATP-dependent RNA helicase chloroplastic-like [Trebouxia sp. A1-2]	sp|B9DFG3|ISE2_ARATH	479.9	9.4e-134	sp|B9DFG3|ISE2_ARATH DExH-box ATP-dependent RNA helicase DExH15 chloroplastic OS=Arabidopsis thaliana OX=3702 GN=ISE2 PE=1 SV=2	At1g70070	479.9	1.4e-134	KOG0947	Cytoplasmic exosomal RNA helicase SKI2, DEAD-box superfamily	--	--	--	--	--
Isoform0000731	XP_005851164.1	1173.3	0	XP_005851164.1 hypothetical protein CHLNCDRAFT_137783 [Chlorella variabilis]	sp|P30182|TOP2_ARATH	913.3	3.3e-264	sp|P30182|TOP2_ARATH DNA topoisomerase 2 OS=Arabidopsis thaliana OX=3702 GN=TOP2 PE=2 SV=2	At3g23890	913.3	4.9e-265	KOG0355	DNA topoisomerase type II	K03164//TOP2; DNA topoisomerase II [EC:5.6.2.2]	0	1147.9	apro:F751_1302	--
Isoform0000732	PSC69011.1	1125.5	0	PSC69011.1 U5 small nuclear ribonucleo 200 kDa helicase-like [Micractinium conductrix]	sp|Q9SYP1|DEXHC_ARATH	944.9	1e-273	sp|Q9SYP1|DEXHC_ARATH DExH-box ATP-dependent RNA helicase DExH12 OS=Arabidopsis thaliana OX=3702 GN=BRR2A PE=1 SV=1	At1g20960	944.9	1.5e-274	KOG0951	RNA helicase BRR2, DEAD-box superfamily	K12854//SNRNP200; pre-mRNA-splicing helicase BRR2 [EC:3.6.4.13]	7.9e-303	1044.6	cre:CHLRE_17g744147v5	ko03040//Spliceosome//Transcription//Genetic Information Processing
Isoform0000733	BDA51085.1	277.3	3e-71	BDA51085.1 probable lipase at C-terminar half [Coccomyxa sp. Obi]	sp|P61870|MDLA_PENCA	60.8	1.3e-07	sp|P61870|MDLA_PENCA Mono- and diacylglycerol lipase OS=Penicillium camembertii OX=5075 GN=mdlA PE=1 SV=1	At5g18640	76.3	4.6e-13	KOG4569	Predicted lipase	--	--	--	--	--
Isoform0000734	KAA6425831.1	1350.9	0	KAA6425831.1 component of CCR4-NOT transcriptional regulator complex [Trebouxia sp. A1-2]	sp|Q6ZQ08|CNOT1_MOUSE	826.6	4.1e-238	sp|Q6ZQ08|CNOT1_MOUSE CCR4-NOT transcription complex subunit 1 OS=Mus musculus OX=10090 GN=Cnot1 PE=1 SV=2	At1g02080	963.4	4.2e-280	KOG1831	Negative regulator of transcription	K12604//CNOT1; CCR4-NOT transcription complex subunit 1	0	1245	csl:COCSUDRAFT_47765	ko03018//RNA degradation//Folding, sorting and degradation//Genetic Information Processing
Isoform0000735	KAA6424268.1	882.9	1.6e-253	KAA6424268.1 serine threonine- kinase sepA-like [Trebouxia sp. A1-2]	sp|A0A078CGE6|M3KE1_BRANA	546.2	1.1e-153	sp|A0A078CGE6|M3KE1_BRANA MAP3K epsilon protein kinase 1 OS=Brassica napus OX=3708 GN=M3KE1 PE=1 SV=1	At3g13530	525	3.8e-148	KOG0198	MEKK and related serine/threonine protein kinases	--	--	--	--	--
Isoform0000736	XP_002946459.1	1571.6	0	XP_002946459.1 hypothetical protein VOLCADRAFT_103047 [Volvox carteri f. nagariensis]	sp|P94535|GLCD_BACSU	136	3.1e-30	sp|P94535|GLCD_BACSU Glycolate oxidase subunit GlcD OS=Bacillus subtilis (strain 168) OX=224308 GN=glcD PE=3 SV=1	At5g06580	104.4	1.5e-21	KOG1231	Proteins containing the FAD binding domain	K18930//dld; D-lactate dehydrogenase	0	1557.3	cre:CHLRE_06g288700v5	;ko00620//Pyruvate metabolism//Carbohydrate metabolism//Metabolism
Isoform0000737	BDA42391.1	619.4	3.3e-174	BDA42391.1 probable lysine-specific demethylase JMJ703 at N-terminal half [Coccomyxa sp. Obi]	sp|C0SUT9|JMJ16_ARATH	310.1	1.3e-82	sp|C0SUT9|JMJ16_ARATH Putative lysine-specific demethylase JMJ16 OS=Arabidopsis thaliana OX=3702 GN=JMJ16 PE=2 SV=1	At1g08620	292	5.5e-78	KOG1246	DNA-binding protein jumonji/RBP2/SMCY, contains JmjC domain	--	--	--	--	--
Isoform0000738	PSC71577.1	402.9	4.8e-109	PSC71577.1 ubiquitin-ligase E3 A isoform A [Micractinium conductrix]	sp|O08759|UBE3A_MOUSE	127.1	1.5e-27	sp|O08759|UBE3A_MOUSE Ubiquitin-protein ligase E3A OS=Mus musculus OX=10090 GN=Ube3a PE=1 SV=2	Hs19718762	125.9	5.2e-28	KOG0941	E3 ubiquitin protein ligase	K10614//HERC3; E3 ubiquitin-protein ligase HERC3 [EC:2.3.2.26]	3.4e-59	235.3	apro:F751_5500	ko04120//Ubiquitin mediated proteolysis//Folding, sorting and degradation//Genetic Information Processing
Isoform0000739	BDA48062.1	923.7	8e-266	BDA48062.1 Importin subunit beta-1 [Coccomyxa sp. Obi]	sp|Q9FJD4|IMB1_ARATH	732.3	1e-209	sp|Q9FJD4|IMB1_ARATH Importin subunit beta-1 OS=Arabidopsis thaliana OX=3702 GN=KPNB1 PE=1 SV=1	At5g53480	732.3	1.6e-210	KOG1241	Karyopherin (importin) beta 1	K14293//KPNB1; importin subunit beta-1	1.8e-257	894	csl:COCSUDRAFT_11191	ko03013//Nucleocytoplasmic transport//Translation//Genetic Information Processing
Isoform0000740	BDA45360.1	632.5	3.6e-178	BDA45360.1 DIS3-like exonuclease 2 [Coccomyxa sp. Obi]	sp|P0DM58|DI3L2_ARATH	422.9	1.3e-116	sp|P0DM58|DI3L2_ARATH DIS3-like exonuclease 2 OS=Arabidopsis thaliana OX=3702 GN=SOV PE=1 SV=1	At1g77680	419.5	2.2e-116	KOG2102	Exosomal 3'-5' exoribonuclease complex, subunit Rrp44/Dis3	K18758//DIS3L2; DIS3-like exonuclease 2 [EC:3.1.13.-]	1e-156	559.3	cre:CHLRE_03g208100v5	--
Isoform0000741	XP_001700076.2	516.5	2.9e-143	XP_001700076.2 uncharacterized protein CHLRE_07g338300v5 [Chlamydomonas reinhardtii]	sp|A2ASS6|TITIN_MOUSE	122.5	3.7e-26	sp|A2ASS6|TITIN_MOUSE Titin OS=Mus musculus OX=10090 GN=Ttn PE=1 SV=1	Hs19747267	119.4	4.7e-26	KOG0613	Projectin/twitchin and related proteins	--	--	--	--	--
Isoform0000742	XP_005844355.1	1827.8	0	XP_005844355.1 hypothetical protein CHLNCDRAFT_36916 [Chlorella variabilis]	sp|Q9Z2Q4|METH_RAT	1327.4	0	sp|Q9Z2Q4|METH_RAT Methionine synthase OS=Rattus norvegicus OX=10116 GN=Mtr PE=1 SV=1	CE01609_1	237.7	1.2e-61	KOG1579	Homocysteine S-methyltransferase	K00548//metH; 5-methyltetrahydrofolate--homocysteine methyltransferase [EC:2.1.1.13]	0	1611.7	ota:OT_ostta03g04670	;ko00450//Selenocompound metabolism//Metabolism of other amino acids//Metabolism
Isoform0000743	GAQ88023.1	73.6	6.6e-10	GAQ88023.1 hypothetical protein KFL_003940140 [Klebsormidium nitens]	--	--	--	--	--	--	--	--	--	--	--	--	--	--
Isoform0000744	BDA48697.1	1341.6	0	BDA48697.1 Calcium-transporting ATPase 2, endoplasmic reticulum-type [Coccomyxa sp. Obi]	sp|O23087|ECA2_ARATH	1176.4	0	sp|O23087|ECA2_ARATH Calcium-transporting ATPase 2, endoplasmic reticulum-type OS=Arabidopsis thaliana OX=3702 GN=ECA2 PE=1 SV=1	At4g00900	1176.4	0	KOG0202	Ca2+ transporting ATPase	K01537//ATP2C; P-type Ca2+ transporter type 2C [EC:7.2.2.10]	0	1327	csl:COCSUDRAFT_26789	--
Isoform0000745	RMZ53419.1	210.3	4.6e-51	RMZ53419.1 hypothetical protein APUTEX25_004907 [Auxenochlorella protothecoides]	sp|P40797|PNUT_DROME	106.7	2.2e-21	sp|P40797|PNUT_DROME Protein peanut OS=Drosophila melanogaster OX=7227 GN=pnut PE=1 SV=2	7304074	106.7	3.2e-22	KOG2655	Septin family protein (P-loop GTPase)	K16944//SEPT7; septin 7	4.8e-29	135.2	mng:MNEG_8739	--
Isoform0000746	YP_009106229.1	314.3	2.2e-82	YP_009106229.1 ribosomal protein L5 [Planctonema lauterbornii]	sp|Q8HTL1|RK5_CHLRE	285.8	2.6e-75	sp|Q8HTL1|RK5_CHLRE 50S ribosomal protein L5, chloroplastic OS=Chlamydomonas reinhardtii OX=3055 GN=rpl5 PE=3 SV=2	At4g01310	213.4	2.5e-54	KOG0398	Mitochondrial/chloroplast ribosomal protein L5/L7	K03040//rpoA; DNA-directed RNA polymerase subunit alpha [EC:2.7.7.6]	6.4e-58	231.1	gsl:Gasu_40330	ko03020//RNA polymerase//Transcription//Genetic Information Processing
Isoform0000747	KAA6424936.1	521.5	9.2e-145	KAA6424936.1 Galactosyltransferase family [Trebouxia sp. A1-2]	sp|Q6AY39|B3GL1_RAT	59.3	4e-07	sp|Q6AY39|B3GL1_RAT UDP-GalNAc:beta-1,3-N-acetylgalactosaminyltransferase 1 OS=Rattus norvegicus OX=10116 GN=B3galnt1 PE=2 SV=1	Hs4502343	54.7	1.5e-06	KOG2287	Galactosyltransferases	--	--	--	--	--
Isoform0000748	PRW56489.1	1782.7	0	PRW56489.1 ferredoxin-dependent glutamate synthase isoform A [Chlorella sorokiniana]	sp|Q9ZNZ7|GLTB1_ARATH	1450.6	0	sp|Q9ZNZ7|GLTB1_ARATH Ferredoxin-dependent glutamate synthase 1, chloroplastic/mitochondrial OS=Arabidopsis thaliana OX=3702 GN=GLU1 PE=1 SV=3	At5g04140	1450.6	0	KOG0399	Glutamate synthase	K00284//GLU; glutamate synthase (ferredoxin) [EC:1.4.7.1]	0	1767.7	csl:COCSUDRAFT_22625	;ko00910//Nitrogen metabolism//Energy metabolism//Metabolism
Isoform0000749	KAH7617214.1	176	9.4e-41	KAH7617214.1 putative serine/threonine-protein kinase [Chlorella desiccata (nom. nud.)]	sp|Q5UQG7|YR818_MIMIV	85.5	5.1e-15	sp|Q5UQG7|YR818_MIMIV Putative serine/threonine-protein kinase/receptor R818 OS=Acanthamoeba polyphaga mimivirus OX=212035 GN=MIMI_R818 PE=3 SV=1	At2g35050_2	78.6	9.3e-14	KOG0192	Tyrosine kinase specific for activated (GTP-bound) p21cdc42Hs	--	--	--	--	--
Isoform0000750	BDA49675.1	297.4	2.8e-77	BDA49675.1 probable eukaryotic translation initiation factor 4 gamma 1 [Coccomyxa sp. Obi]	sp|B9FXV5|IF4G_ORYSJ	218.8	3.9e-55	sp|B9FXV5|IF4G_ORYSJ Eukaryotic translation initiation factor 4G OS=Oryza sativa subsp. japonica OX=39947 GN=Os07g0555200 PE=2 SV=2	At3g60240_1	211.1	1.2e-53	KOG0401	Translation initiation factor 4F, ribosome/mRNA-bridging subunit (eIF-4G)	K03260//EIF4G; translation initiation factor 4G	1.2e-72	280	csl:COCSUDRAFT_31629	--
Isoform0000751	KAA6424936.1	364	2.5e-97	KAA6424936.1 Galactosyltransferase family [Trebouxia sp. A1-2]	sp|Q9LV16|B3GTJ_ARATH	63.2	2.7e-08	sp|Q9LV16|B3GTJ_ARATH Hydroxyproline O-galactosyltransferase GALT6 OS=Arabidopsis thaliana OX=3702 GN=GALT6 PE=2 SV=2	At5g62620	63.2	4.1e-09	KOG2287	Galactosyltransferases	K20843//GALT2S; hydroxyproline O-galactosyltransferase 2/3/4/5/6 [EC:2.4.1.-]	4.2e-09	68.9	sbi:110433130	--
Isoform0000752	KAA6428199.1	155.6	1.3e-34	KAA6428199.1 hypothetical protein FRX49_01795 [Trebouxia sp. A1-2]	sp|Q8VZE7|RAP_ARATH	67.4	1.4e-09	sp|Q8VZE7|RAP_ARATH RAP domain-containing protein, chloroplastic OS=Arabidopsis thaliana OX=3702 GN=RAP PE=1 SV=1	--	--	--	--	--	--	--	--	--	--
Isoform0000753	PSC76094.1	428.3	1.1e-116	PSC76094.1 putative Xaa-Pro aminopeptidase 3 isoform X1 [Micractinium conductrix]	sp|F4HZG9|ICP55_ARATH	290.8	8.1e-77	sp|F4HZG9|ICP55_ARATH Intermediate cleaving peptidase 55, mitochondrial OS=Arabidopsis thaliana OX=3702 GN=ICP55 PE=1 SV=1	At1g09300	290.8	1.2e-77	KOG2414	Putative Xaa-Pro aminopeptidase	K01262//pepP; Xaa-Pro aminopeptidase [EC:3.4.11.9]	3.7e-106	391.3	csl:COCSUDRAFT_66933	--
Isoform0000754	KAA6417476.1	1319.3	0	KAA6417476.1 alpha-glucan water chloroplastic-like [Trebouxia sp. A1-2]	sp|Q9AWA5|GWD1_SOLTU	707.6	2.8e-202	sp|Q9AWA5|GWD1_SOLTU Alpha-glucan water dikinase, chloroplastic OS=Solanum tuberosum OX=4113 GN=R1 PE=1 SV=2	--	--	--	--	--	K08244//R1; alpha-glucan, water dikinase [EC:2.7.9.4]	0	1308.9	csl:COCSUDRAFT_28229	--
Isoform0000755	XP_005652030.1	255.8	9.3e-65	XP_005652030.1 hypothetical protein COCSUDRAFT_55494 [Coccomyxa subellipsoidea C-169]	--	--	--	--	--	--	--	--	--	--	--	--	--	--
Isoform0000756	GAQ88023.1	73.6	6.5e-10	GAQ88023.1 hypothetical protein KFL_003940140 [Klebsormidium nitens]	--	--	--	--	--	--	--	--	--	--	--	--	--	--
Isoform0000757	GAQ88023.1	73.6	6.6e-10	GAQ88023.1 hypothetical protein KFL_003940140 [Klebsormidium nitens]	--	--	--	--	--	--	--	--	--	--	--	--	--	--
Isoform0000758	PRW59759.1	803.5	1.2e-229	PRW59759.1 putative sucrose-phosphate synthase 3 isoform X1 [Chlorella sorokiniana]	sp|A2WYE9|SPSA1_ORYSI	500.4	6.6e-140	sp|A2WYE9|SPSA1_ORYSI Probable sucrose-phosphate synthase 1 OS=Oryza sativa subsp. indica OX=39946 GN=SPS1 PE=2 SV=2	At1g04920	491.5	4.6e-138	KOG0853	Glycosyltransferase	K00696//E2.4.1.14; sucrose-phosphate synthase [EC:2.4.1.14]	1.2e-213	748.4	apro:F751_1987	;ko00500//Starch and sucrose metabolism//Carbohydrate metabolism//Metabolism
Isoform0000759	GAQ88023.1	73.6	6.4e-10	GAQ88023.1 hypothetical protein KFL_003940140 [Klebsormidium nitens]	--	--	--	--	--	--	--	--	--	--	--	--	--	--
Isoform0000760	BDA45050.1	490.7	1.7e-135	BDA45050.1 probable exosome component 10 at N-terminal half [Coccomyxa sp. Obi]	sp|A9LLI8|RP6L3_ARATH	421.4	3.9e-116	sp|A9LLI8|RP6L3_ARATH Protein RRP6-like 3 OS=Arabidopsis thaliana OX=3702 GN=RRP6L3 PE=2 SV=1	At2g32420	180.6	1.7e-44	KOG2206	Exosome 3'-5' exoribonuclease complex, subunit PM/SCL-100 (Rrp6)	K12951//ctpD; cobalt/nickel-transporting P-type ATPase D [EC:7.2.2.-]	4.2e-118	431	ecad:122593913	--
Isoform0000761	BDA51046.1	543.1	2.8e-151	BDA51046.1 Chloride channel protein D [Coccomyxa sp. Obi]	sp|Q1ZXJ0|CLCD_DICDI	211.5	6e-53	sp|Q1ZXJ0|CLCD_DICDI Chloride channel protein D OS=Dictyostelium discoideum OX=44689 GN=clcD PE=3 SV=1	At5g26240	172.6	4.6e-42	KOG0474	Cl- channel CLC-7 and related proteins (CLC superfamily)	K05016//CLCN7; chloride channel 7	1.1e-139	502.7	csl:COCSUDRAFT_43546	--
Isoform0000762	GAQ88023.1	73.6	6.6e-10	GAQ88023.1 hypothetical protein KFL_003940140 [Klebsormidium nitens]	--	--	--	--	--	--	--	--	--	--	--	--	--	--
Isoform0000763	BDA41163.1	564.7	9.5e-158	BDA41163.1 Dihydroxy-acid dehydratase [Coccomyxa sp. Obi]	sp|Q9LIR4|ILVD_ARATH	537.3	4.9e-151	sp|Q9LIR4|ILVD_ARATH Dihydroxy-acid dehydratase, chloroplastic OS=Arabidopsis thaliana OX=3702 GN=DHAD PE=1 SV=1	At3g23940	537.3	7.4e-152	KOG2448	Dihydroxy-acid dehydratase	K01687//ilvD; dihydroxy-acid dehydratase [EC:4.2.1.9]	1.9e-155	555.1	csl:COCSUDRAFT_35014	;ko00290//Valine, leucine and isoleucine biosynthesis//Amino acid metabolism//Metabolism
Isoform0000764	PRW59126.1	725.3	4.2e-206	PRW59126.1 pre-mRNA-splicing factor ATP-dependent RNA helicase DHX16 isoform B [Chlorella sorokiniana]	sp|Q8VY00|ESP3_ARATH	643.7	4.9e-183	sp|Q8VY00|ESP3_ARATH Pre-mRNA-splicing factor ATP-dependent RNA helicase DEAH1 OS=Arabidopsis thaliana OX=3702 GN=ESP3 PE=1 SV=1	At1g32490	643.7	7.4e-184	KOG0923	mRNA splicing factor ATP-dependent RNA helicase	K12813//DHX16; pre-mRNA-splicing factor ATP-dependent RNA helicase DHX16 [EC:3.6.4.13]	1.2e-197	695.3	csl:COCSUDRAFT_38237	ko03040//Spliceosome//Transcription//Genetic Information Processing
Isoform0000765	BDA49675.1	287	3.8e-74	BDA49675.1 probable eukaryotic translation initiation factor 4 gamma 1 [Coccomyxa sp. Obi]	sp|G5CEW6|IF4G_WHEAT	219.2	3e-55	sp|G5CEW6|IF4G_WHEAT Eukaryotic translation initiation factor 4G OS=Triticum aestivum OX=4565 PE=1 SV=1	At3g60240_1	202.2	5.7e-51	KOG0401	Translation initiation factor 4F, ribosome/mRNA-bridging subunit (eIF-4G)	K03260//EIF4G; translation initiation factor 4G	2.8e-69	268.9	csl:COCSUDRAFT_31629	--
Isoform0000766	GAQ90231.1	506.1	4e-140	GAQ90231.1 ATP-binding cassette transporter [Klebsormidium nitens]	sp|Q949G3|PDR1_NICPL	457.2	6.5e-127	sp|Q949G3|PDR1_NICPL Pleiotropic drug resistance protein 1 OS=Nicotiana plumbaginifolia OX=4092 GN=PDR1 PE=1 SV=1	At3g16340	436.8	1.4e-121	KOG0065	Pleiotropic drug resistance proteins (PDR1-15), ABC superfamily	--	--	--	--	--
Isoform0000767	XP_005643918.1	1241.9	0	XP_005643918.1 P-loop containing nucleoside triphosphate hydrolase protein [Coccomyxa subellipsoidea C-169]	sp|Q8VY00|ESP3_ARATH	1107	0	sp|Q8VY00|ESP3_ARATH Pre-mRNA-splicing factor ATP-dependent RNA helicase DEAH1 OS=Arabidopsis thaliana OX=3702 GN=ESP3 PE=1 SV=1	At1g32490	1107.4	0	KOG0923	mRNA splicing factor ATP-dependent RNA helicase	K12813//DHX16; pre-mRNA-splicing factor ATP-dependent RNA helicase DHX16 [EC:3.6.4.13]	0	1250.7	csl:COCSUDRAFT_38237	ko03040//Spliceosome//Transcription//Genetic Information Processing
Isoform0000768	KAA6418794.1	364	2.5e-97	KAA6418794.1 eukaryotic translation initiation factor 4G-like [Trebouxia sp. A1-2]	sp|G5CEW6|IF4G_WHEAT	236.1	2.4e-60	sp|G5CEW6|IF4G_WHEAT Eukaryotic translation initiation factor 4G OS=Triticum aestivum OX=4565 PE=1 SV=1	At3g60240_1	196.1	4.1e-49	KOG0401	Translation initiation factor 4F, ribosome/mRNA-bridging subunit (eIF-4G)	K03260//EIF4G; translation initiation factor 4G	5.2e-92	344.4	csl:COCSUDRAFT_31629	--
Isoform0000769	PRW58593.1	1195.3	0	PRW58593.1 NAD(P) mitochondrial isoform A [Chlorella sorokiniana]	sp|P11024|NNTM_BOVIN	910.6	2.1e-263	sp|P11024|NNTM_BOVIN NAD(P) transhydrogenase, mitochondrial OS=Bos taurus OX=9913 GN=NNT PE=1 SV=3	--	--	--	--	--	K00323//NNT; H+-translocating NAD(P) transhydrogenase [EC:1.6.1.2 7.1.1.1]	0	1081.2	cre:CHLRE_01g054500v5	;ko00760//Nicotinate and nicotinamide metabolism//Metabolism of cofactors and vitamins//Metabolism
Isoform0000770	PSC73908.1	233.4	4.9e-58	PSC73908.1 alpha beta-hydrolase [Micractinium conductrix]	sp|Q3EBR6|PLA16_ARATH	73.2	2.6e-11	sp|Q3EBR6|PLA16_ARATH Phospholipase A1-Igamma2, chloroplastic OS=Arabidopsis thaliana OX=3702 GN=At2g30550 PE=1 SV=2	At4g13550	85.5	7.6e-16	KOG4569	Predicted lipase	--	--	--	--	--
Isoform0000771	XP_011396290.1	852.4	2.3e-244	XP_011396290.1 ABC transporter A family member 2 [Auxenochlorella protothecoides]	sp|Q9FKF2|AB11A_ARATH	655.6	1.2e-186	sp|Q9FKF2|AB11A_ARATH ABC transporter A family member 11 OS=Arabidopsis thaliana OX=3702 GN=ABCA11 PE=3 SV=1	At3g47730	635.2	2.6e-181	KOG0059	Lipid exporter ABCA1 and related proteins, ABC superfamily	--	--	--	--	--
Isoform0000772	XP_001700076.2	516.5	3e-143	XP_001700076.2 uncharacterized protein CHLRE_07g338300v5 [Chlamydomonas reinhardtii]	sp|A2ASS6|TITIN_MOUSE	122.5	3.8e-26	sp|A2ASS6|TITIN_MOUSE Titin OS=Mus musculus OX=10090 GN=Ttn PE=1 SV=1	Hs19747267	119.4	4.8e-26	KOG0613	Projectin/twitchin and related proteins	--	--	--	--	--
Isoform0000773	BDA50376.1	552.4	4.8e-154	BDA50376.1 probable conserved oligomeric Golgi complex subunit 1 at N-terminal half [Coccomyxa sp. Obi]	sp|Q9FFF3|COG1_ARATH	301.6	4.5e-80	sp|Q9FFF3|COG1_ARATH Conserved oligomeric Golgi complex subunit 1 OS=Arabidopsis thaliana OX=3702 GN=COG1 PE=1 SV=1	At5g16300	301.6	6.8e-81	KOG2033	Low density lipoprotein B-like protein	K20288//COG1; conserved oligomeric Golgi complex subunit 1	5.8e-128	463.8	vcn:VOLCADRAFT_120129	--
Isoform0000774	KAF6258011.1	100.5	5.1e-18	KAF6258011.1 hypothetical protein COO60DRAFT_1626613 [Scenedesmus sp. NREL 46B-D3]	--	--	--	--	--	--	--	--	--	--	--	--	--	--
Isoform0000775	XP_013900317.1	540.8	1.5e-150	XP_013900317.1 Niemann-Pick C1 protein Flags: Precursor [Monoraphidium neglectum]	sp|P56941|NPC1_PIG	287	1.2e-75	sp|P56941|NPC1_PIG NPC intracellular cholesterol transporter 1 OS=Sus scrofa OX=9823 GN=NPC1 PE=2 SV=1	At1g42470	345.9	3.2e-94	KOG1933	Cholesterol transport protein (Niemann-Pick C disease protein)	K12385//NPC1; Niemann-Pick C1 protein	3.8e-151	540.8	mng:MNEG_6664	--
Isoform0000776	--	--	--	--	--	--	--	--	--	--	--	--	--	--	--	--	--	--
Isoform0000777	BDA47644.1	1079.3	0	BDA47644.1 probable histone acetyltransferase HAC1 [Coccomyxa sp. Obi]	sp|Q9FWQ5|HAC12_ARATH	684.9	1.9e-195	sp|Q9FWQ5|HAC12_ARATH Histone acetyltransferase HAC12 OS=Arabidopsis thaliana OX=3702 GN=HAC12 PE=3 SV=2	At1g16710	684.9	2.9e-196	KOG1778	CREB binding protein/P300 and related TAZ Zn-finger proteins	K04498//EP300; E1A/CREB-binding protein [EC:2.3.1.48]	4e-286	989.2	csl:COCSUDRAFT_23618	--
Isoform0000778	--	--	--	--	--	--	--	--	--	--	--	--	--	--	--	--	--	--
Isoform0000779	XP_005852249.1	159.1	1.2e-35	XP_005852249.1 hypothetical protein CHLNCDRAFT_133569 [Chlorella variabilis]	--	--	--	--	--	--	--	--	--	--	--	--	--	--
Isoform0000780	XP_042916207.1	166.8	5.7e-38	XP_042916207.1 uncharacterized protein CHLRE_16g676421v5 [Chlamydomonas reinhardtii]	sp|Q9LKL2|APRR1_ARATH	108.2	7.4e-22	sp|Q9LKL2|APRR1_ARATH Two-component response regulator-like APRR1 OS=Arabidopsis thaliana OX=3702 GN=APRR1 PE=1 SV=1	At5g61380	108.2	1.1e-22	KOG1601	GATA-4/5/6 transcription factors	K12127//TOC1; pseudo-response regulator 1	5.5e-25	121.7	peu:105141612	ko04712//Circadian rhythm - plant//Environmental adaptation//Organismal Systems
Isoform0000781	PRW57136.1	1258	0	PRW57136.1 brefeldin A-inhibited guanine nucleotide-exchange 2-like [Chlorella sorokiniana]	sp|Q9LZX8|BIG2_ARATH	863.6	3e-249	sp|Q9LZX8|BIG2_ARATH Brefeldin A-inhibited guanine nucleotide-exchange protein 2 OS=Arabidopsis thaliana OX=3702 GN=BIG2 PE=2 SV=1	At3g60860	863.6	4.5e-250	KOG0929	Guanine nucleotide exchange factor	K18442//ARFGEF; brefeldin A-inhibited guanine nucleotide-exchange protein	0	1214.1	csl:COCSUDRAFT_26655	ko04144//Endocytosis//Transport and catabolism//Cellular Processes
Isoform0000782	GBF87685.1	1561.2	0	GBF87685.1 hypothetical protein Rsub_00396 [Raphidocelis subcapitata]	sp|P33527|MRP1_HUMAN	540.8	4.4e-152	sp|P33527|MRP1_HUMAN Multidrug resistance-associated protein 1 OS=Homo sapiens OX=9606 GN=ABCC1 PE=1 SV=3	Hs4826838	540.8	6.6e-153	KOG0054	Multidrug resistance-associated protein/mitoxantrone resistance protein, ABC superfamily	K05665//ABCC1; ATP-binding cassette, subfamily C (CFTR/MRP), member 1 [EC:7.6.2.3]	0	1505.3	mng:MNEG_6300	ko02010//ABC transporters//Membrane transport//Environmental Information Processing
Isoform0000783	KAH7619352.1	276.2	6.6e-71	KAH7619352.1 putative Transposon 149 kDa protein [Chlorella desiccata (nom. nud.)]	sp|Q03278|PO21_NASVI	75.1	6.8e-12	sp|Q03278|PO21_NASVI Retrovirus-related Pol polyprotein from type-1 retrotransposable element R2 (Fragment) OS=Nasonia vitripennis OX=7425 PE=4 SV=2	--	--	--	--	--	--	--	--	--	--
Isoform0000784	KAF1855775.1	583.6	2e-163	KAF1855775.1 hypothetical protein Lal_00045043 [Lupinus albus]	sp|Q8TGM6|TAR1_YEAST	105.5	4.8e-21	sp|Q8TGM6|TAR1_YEAST Protein TAR1 OS=Saccharomyces cerevisiae (strain ATCC 204508 / S288c) OX=559292 GN=TAR1 PE=2 SV=1	Hs22053937	59.7	4.5e-08	KOG1721	FOG: Zn-finger	--	--	--	--	--
Isoform0000785	KAA6429003.1	569.3	3.9e-159	KAA6429003.1 hypothetical protein FRX49_01113 [Trebouxia sp. A1-2]	sp|A1Z713|VPS13_DROME	149.1	3.8e-34	sp|A1Z713|VPS13_DROME Vacuolar protein sorting-associated protein 13 OS=Drosophila melanogaster OX=7227 GN=Vps13 PE=1 SV=2	7304192	149.1	5.7e-35	KOG1809	Vacuolar protein sorting-associated protein	--	--	--	--	--
Isoform0000786	--	--	--	--	--	--	--	--	--	--	--	--	--	--	--	--	--	--
Isoform0000787	--	--	--	--	--	--	--	--	--	--	--	--	--	--	--	--	--	--
Isoform0000788	BDA47382.1	1315.4	0	BDA47382.1 probable phosphoenolpyruvate carboxylase [Coccomyxa sp. Obi]	sp|Q6R2V6|CAPP2_CHLRE	1124.4	0	sp|Q6R2V6|CAPP2_CHLRE Phosphoenolpyruvate carboxylase 2 OS=Chlamydomonas reinhardtii OX=3055 GN=Ppc2 PE=2 SV=1	--	--	--	--	--	K01595//ppc; phosphoenolpyruvate carboxylase [EC:4.1.1.31]	0	1107.4	egr:104433317	;ko00710//Carbon fixation in photosynthetic organisms//Energy metabolism//Metabolism
Isoform0000789	KAA6424936.1	364	2.4e-97	KAA6424936.1 Galactosyltransferase family [Trebouxia sp. A1-2]	sp|Q9LV16|B3GTJ_ARATH	63.2	2.7e-08	sp|Q9LV16|B3GTJ_ARATH Hydroxyproline O-galactosyltransferase GALT6 OS=Arabidopsis thaliana OX=3702 GN=GALT6 PE=2 SV=2	At5g62620	63.2	4.1e-09	KOG2287	Galactosyltransferases	K20843//GALT2S; hydroxyproline O-galactosyltransferase 2/3/4/5/6 [EC:2.4.1.-]	4.2e-09	68.9	sbi:110433130	--
Isoform0000790	PSC76094.1	501.1	1.3e-138	PSC76094.1 putative Xaa-Pro aminopeptidase 3 isoform X1 [Micractinium conductrix]	sp|F4HZG9|ICP55_ARATH	359.4	1.8e-97	sp|F4HZG9|ICP55_ARATH Intermediate cleaving peptidase 55, mitochondrial OS=Arabidopsis thaliana OX=3702 GN=ICP55 PE=1 SV=1	At1g09300	346.3	2.4e-94	KOG2414	Putative Xaa-Pro aminopeptidase	K01262//pepP; Xaa-Pro aminopeptidase [EC:3.4.11.9]	3.8e-132	477.6	csl:COCSUDRAFT_66933	--
Isoform0000791	XP_002988893.2	133.7	5.4e-28	XP_002988893.2 protein CCA1 [Selaginella moellendorffii]	sp|F4KGY6|RVE1_ARATH	117.1	1.6e-24	sp|F4KGY6|RVE1_ARATH Protein REVEILLE 1 OS=Arabidopsis thaliana OX=3702 GN=RVE1 PE=2 SV=1	At5g17300	117.1	2.4e-25	KOG0724	Zuotin and related molecular chaperones (DnaJ superfamily), contains DNA-binding domains	K12133//LHY; MYB-related transcription factor LHY	2.9e-26	125.9	ppp:112280611	ko04712//Circadian rhythm - plant//Environmental adaptation//Organismal Systems
Isoform0000792	BDA40828.1	1423.3	0	BDA40828.1 Stromal processing peptidase, chloroplastic [Coccomyxa sp. Obi]	sp|Q9FIH8|SPP_ARATH	973.8	2.1e-282	sp|Q9FIH8|SPP_ARATH Stromal processing peptidase, chloroplastic OS=Arabidopsis thaliana OX=3702 GN=SPP PE=2 SV=1	At5g42390	973.8	3.1e-283	KOG0959	N-arginine dibasic convertase NRD1 and related Zn2+-dependent endopeptidases, insulinase superfamily	--	--	--	--	--
Isoform0000793	GFH05752.1	73.6	6.5e-10	GFH05752.1 uncharacterized protein HaLaN_00263 [Haematococcus lacustris]	--	--	--	--	--	--	--	--	--	--	--	--	--	--
Isoform0000794	BDA47837.1	561.6	7.9e-157	BDA47837.1 probable dual specificity tyrosine-phosphorylation-regulated kinase at N-terminal half [Coccomyxa sp. Obi]	sp|Q8RWH3|YAK1_ARATH	430.3	8.4e-119	sp|Q8RWH3|YAK1_ARATH Dual specificity protein kinase YAK1 homolog OS=Arabidopsis thaliana OX=3702 GN=YAK1 PE=1 SV=1	At5g35980	430.3	1.3e-119	KOG0667	Dual-specificity tyrosine-phosphorylation regulated kinase	K18670//YAK1; dual specificity protein kinase YAK1 [EC:2.7.12.1]	7.8e-157	559.7	csl:COCSUDRAFT_10317	--
Isoform0000795	GBG76156.1	653.7	1.5e-184	GBG76156.1 hypothetical protein CBR_g21905 [Chara braunii]	sp|Q9P2E3|ZNFX1_HUMAN	356.3	1.6e-96	sp|Q9P2E3|ZNFX1_HUMAN NFX1-type zinc finger-containing protein 1 OS=Homo sapiens OX=9606 GN=ZNFX1 PE=2 SV=2	Hs14786304_1	345.9	3.2e-94	KOG1807	Helicases	--	--	--	--	--
Isoform0000796	PRW57649.1	2033.8	0	PRW57649.1 magnesium chelatase subunit H [Chlorella sorokiniana]	sp|B8ANF1|CHLH_ORYSI	1720.7	0	sp|B8ANF1|CHLH_ORYSI Magnesium-chelatase subunit ChlH, chloroplastic OS=Oryza sativa subsp. indica OX=39946 GN=CHLH PE=3 SV=1	--	--	--	--	--	K03403//chlH; magnesium chelatase subunit H [EC:6.6.1.1]	0	2031.1	vcn:VOLCADRAFT_76537	;ko00860//Porphyrin metabolism//Metabolism of cofactors and vitamins//Metabolism
Isoform0000797	GAQ80532.1	579.3	3.7e-162	GAQ80532.1 pleiotropic drug resistance protein [Klebsormidium nitens]	sp|A3BXL8|AB53G_ORYSJ	545.8	1.4e-153	sp|A3BXL8|AB53G_ORYSJ ABC transporter G family member 53 OS=Oryza sativa subsp. japonica OX=39947 GN=ABCG53 PE=2 SV=1	At2g29940	544.3	6e-154	KOG0065	Pleiotropic drug resistance proteins (PDR1-15), ABC superfamily	--	--	--	--	--
Isoform0000798	PRW45594.1	1199.9	0	PRW45594.1 regulator of nonsense transcripts 1-like protein [Chlorella sorokiniana]	sp|Q9FJR0|RENT1_ARATH	1096.6	0	sp|Q9FJR0|RENT1_ARATH Regulator of nonsense transcripts 1 homolog OS=Arabidopsis thaliana OX=3702 GN=UPF1 PE=1 SV=2	At5g47010	1091.3	0	KOG1802	RNA helicase nonsense mRNA reducing factor (pNORF1)	K14326//UPF1; regulator of nonsense transcripts 1 [EC:3.6.4.-]	0	1121.3	mus:103982451	;ko03015//mRNA surveillance pathway//Translation//Genetic Information Processing
Isoform0000799	KAA6418794.1	233.8	3.7e-58	KAA6418794.1 eukaryotic translation initiation factor 4G-like [Trebouxia sp. A1-2]	sp|G5CEW6|IF4G_WHEAT	120.2	1.8e-25	sp|G5CEW6|IF4G_WHEAT Eukaryotic translation initiation factor 4G OS=Triticum aestivum OX=4565 PE=1 SV=1	At3g60240_1	119	6.2e-26	KOG0401	Translation initiation factor 4F, ribosome/mRNA-bridging subunit (eIF-4G)	K03260//EIF4G; translation initiation factor 4G	1e-52	213.8	csl:COCSUDRAFT_31629	--
Isoform0000800	KAA6419380.1	900.6	7.2e-259	KAA6419380.1 putative ATP-dependent DNA helicase HFM1-like [Trebouxia sp. A1-2]	sp|Q5D892|MER3_ARATH	656.8	5.5e-187	sp|Q5D892|MER3_ARATH DExH-box ATP-dependent RNA helicase DExH17 OS=Arabidopsis thaliana OX=3702 GN=MER3 PE=2 SV=1	At3g27730	508.4	3.7e-143	KOG0952	DNA/RNA helicase MER3/SLH1, DEAD-box superfamily	K15271//HFM1; ATP-dependent DNA helicase HFM1/MER3 [EC:5.6.2.4]	3.5e-226	790	cre:CHLRE_10g446650v5	--
Isoform0000801	PRW58909.1	296.6	4.8e-77	PRW58909.1 sulfur stress regulator [Chlorella sorokiniana]	sp|Q75H77|SAPKA_ORYSJ	247.7	7.8e-64	sp|Q75H77|SAPKA_ORYSJ Serine/threonine-protein kinase SAPK10 OS=Oryza sativa subsp. japonica OX=39947 GN=SAPK10 PE=1 SV=1	At5g66880	245	7.5e-64	KOG0583	Serine/threonine protein kinase	K14498//SNRK2; serine/threonine-protein kinase SRK2 [EC:2.7.11.1]	8.8e-76	290.4	apro:F751_4259	;ko04075//Plant hormone signal transduction//Signal transduction//Environmental Information Processing
Isoform0000802	BDA44033.1	1825.1	0	BDA44033.1 magnesium-chelatase subunit H [Coccomyxa sp. Obi]	sp|O50314|BCHH_CHLP8	816.6	4.1e-235	sp|O50314|BCHH_CHLP8 Magnesium-chelatase subunit H OS=Chlorobaculum parvum (strain NCIB 8327) OX=517417 GN=bchH PE=3 SV=2	--	--	--	--	--	K03403//chlH; magnesium chelatase subunit H [EC:6.6.1.1]	0	1715.3	csl:COCSUDRAFT_12706	;ko00860//Porphyrin metabolism//Metabolism of cofactors and vitamins//Metabolism
Isoform0000803	PRW20525.1	1503.4	0	PRW20525.1 pyruvate carboxylase isoform A [Chlorella sorokiniana]	sp|P52873|PYC_RAT	1171.4	0	sp|P52873|PYC_RAT Pyruvate carboxylase, mitochondrial OS=Rattus norvegicus OX=10116 GN=Pc PE=1 SV=2	Hs4505627	1147.9	0	KOG0369	Pyruvate carboxylase	K01958//PC; pyruvate carboxylase [EC:6.4.1.1]	0	1471.1	vcn:VOLCADRAFT_102707	;ko00020//Citrate cycle (TCA cycle)//Carbohydrate metabolism//Metabolism
Isoform0000804	PSC72089.1	1095.1	0	PSC72089.1 P-type ATPase [Micractinium conductrix]	sp|Q2QMX9|ACA10_ORYSJ	671.4	2.2e-191	sp|Q2QMX9|ACA10_ORYSJ Calcium-transporting ATPase 10, plasma membrane-type OS=Oryza sativa subsp. japonica OX=39947 GN=ACA10 PE=2 SV=1	At1g27770	657.5	4.9e-188	KOG0204	Calcium transporting ATPase	K01537//ATP2C; P-type Ca2+ transporter type 2C [EC:7.2.2.10]	7.2e-296	1021.5	apro:F751_2135	--
Isoform0000805	PSC73378.1	986.9	7.5e-285	PSC73378.1 Insulin-degrading enzyme [Micractinium conductrix]	sp|F4HNU6|NRDC_ARATH	653.7	4.6e-186	sp|F4HNU6|NRDC_ARATH Nardilysin-like OS=Arabidopsis thaliana OX=3702 GN=At1g06900 PE=2 SV=1	At1g06900	646.7	8.5e-185	KOG0959	N-arginine dibasic convertase NRD1 and related Zn2+-dependent endopeptidases, insulinase superfamily	K01411//NRD1; nardilysin [EC:3.4.24.61]	6.3e-260	902.1	apro:F751_0466	--
Isoform0000806	KAH7617677.1	808.1	4.7e-231	KAH7617677.1 putative Ornithine decarboxylase [Chlorella desiccata (nom. nud.)]	sp|P07805|DCOR_TRYBB	328.6	3.3e-88	sp|P07805|DCOR_TRYBB Ornithine decarboxylase OS=Trypanosoma brucei brucei OX=5702 PE=1 SV=2	Hs4505489	322.8	2.7e-87	KOG0622	Ornithine decarboxylase	K01581//E4.1.1.17; ornithine decarboxylase [EC:4.1.1.17]	4.4e-165	587	apro:F751_3176	;ko00330//Arginine and proline metabolism//Amino acid metabolism//Metabolism
Isoform0000807	KAF6258699.1	112.5	1.3e-21	KAF6258699.1 hypothetical protein COO60DRAFT_1088483 [Scenedesmus sp. NREL 46B-D3]	--	--	--	--	--	--	--	--	--	--	--	--	--	--
Isoform0000808	KAF6258011.1	194.1	3.3e-46	KAF6258011.1 hypothetical protein COO60DRAFT_1626613 [Scenedesmus sp. NREL 46B-D3]	--	--	--	--	--	--	--	--	--	--	--	--	--	--
Isoform0000809	KAF6252844.1	628.2	6.9e-177	KAF6252844.1 hypothetical protein COO60DRAFT_1704125 [Scenedesmus sp. NREL 46B-D3]	sp|O82859|BCSA2_KOMXY	159.8	2.1e-37	sp|O82859|BCSA2_KOMXY Cellulose synthase catalytic subunit [UDP-forming] OS=Komagataeibacter xylinus OX=28448 GN=bcsA PE=3 SV=1	--	--	--	--	--	--	--	--	--	--
Isoform0000810	GAQ88023.1	73.6	6.3e-10	GAQ88023.1 hypothetical protein KFL_003940140 [Klebsormidium nitens]	--	--	--	--	--	--	--	--	--	--	--	--	--	--
Isoform0000811	BDA41743.1	974.9	3e-281	BDA41743.1 Phospholipid-transporting ATPase IA [Coccomyxa sp. Obi]	sp|O94296|YOOC_SCHPO	514.6	3.4e-144	sp|O94296|YOOC_SCHPO Probable phospholipid-transporting ATPase C887.12 OS=Schizosaccharomyces pombe (strain 972 / ATCC 24843) OX=284812 GN=SPBC887.12 PE=3 SV=1	7303318	516.2	1.8e-145	KOG0206	P-type ATPase	K14802//DRS2; phospholipid-transporting ATPase [EC:7.6.2.1]	7.5e-277	958.4	csl:COCSUDRAFT_65278	--
Isoform0000812	PRW20509.1	1453.3	0	PRW20509.1 Pre-mRNA-splicing factor ATP-dependent RNA helicase PRP16 [Chlorella sorokiniana]	sp|F4K2E9|PRP16_ARATH	1221.8	0	sp|F4K2E9|PRP16_ARATH Pre-mRNA-splicing factor ATP-dependent RNA helicase DEAH7 OS=Arabidopsis thaliana OX=3702 GN=CUV PE=1 SV=1	At5g13010	1208	0	KOG0924	mRNA splicing factor ATP-dependent RNA helicase	K12815//DHX38; pre-mRNA-splicing factor ATP-dependent RNA helicase DHX38/PRP16 [EC:3.6.4.13]	0	1323.9	apro:F751_0593	ko03040//Spliceosome//Transcription//Genetic Information Processing
Isoform0000813	PSC74251.1	163.7	4.7e-37	PSC74251.1 hypothetical protein C2E20_2776 [Micractinium conductrix]	--	--	--	--	--	--	--	--	--	--	--	--	--	--
Isoform0000814	CAD7701689.1	683.3	1.8e-193	CAD7701689.1 unnamed protein product [Ostreobium quekettii]	sp|B7PXE3|SPAST_IXOSC	235	5.2e-60	sp|B7PXE3|SPAST_IXOSC Spastin OS=Ixodes scapularis OX=6945 GN=spas PE=3 SV=1	At1g02890_2	460.7	8.7e-129	KOG0737	AAA+-type ATPase	--	--	--	--	--
Isoform0000815	KAF8058304.1	566.2	3.1e-158	KAF8058304.1 clcA [Scenedesmus sp. PABB004]	sp|Q54AX6|CLCA_DICDI	201.8	4.8e-50	sp|Q54AX6|CLCA_DICDI Chloride channel protein A OS=Dictyostelium discoideum OX=44689 GN=clcA PE=2 SV=1	CE29336	201.4	9.3e-51	KOG0474	Cl- channel CLC-7 and related proteins (CLC superfamily)	--	--	--	--	--
Isoform0000816	RMZ52838.1	189.9	6.2e-45	RMZ52838.1 hypothetical protein APUTEX25_000957 [Auxenochlorella protothecoides]	sp|Q8RWL6|STY17_ARATH	131.3	7.9e-29	sp|Q8RWL6|STY17_ARATH Serine/threonine-protein kinase STY17 OS=Arabidopsis thaliana OX=3702 GN=STY17 PE=1 SV=1	At4g35780	131.3	1.2e-29	KOG0192	Tyrosine kinase specific for activated (GTP-bound) p21cdc42Hs	--	--	--	--	--
Isoform0000817	KAA6427849.1	1130.2	0	KAA6427849.1 elongation factor 3 [Trebouxia sp. A1-2]	sp|O94489|EF3_SCHPO	792	1.1e-227	sp|O94489|EF3_SCHPO Elongation factor 3 OS=Schizosaccharomyces pombe (strain 972 / ATCC 24843) OX=284812 GN=tef3 PE=1 SV=1	YPL226w_2	619.4	1.4e-176	KOG0062	ATPase component of ABC transporters with duplicated ATPase domains/Translation elongation factor EF-3b	K03235//EF3; elongation factor 3	0	1105.5	csl:COCSUDRAFT_47721	--
Isoform0000818	KAH9557258.1	351.7	1.2e-93	KAH9557258.1 hypothetical protein CY35_07G076300 [Sphagnum magellanicum]	sp|Q0R4F1|PIF1_XENLA	94	1.4e-17	sp|Q0R4F1|PIF1_XENLA ATP-dependent DNA helicase PIF1 OS=Xenopus laevis OX=8355 GN=pif1 PE=2 SV=1	At2g05640	288.5	5.8e-77	KOG0987	DNA helicase PIF1/RRM3	K15255//PIF1; ATP-dependent DNA helicase PIF1 [EC:5.6.2.3]	1.2e-85	323.2	pxb:103941633	--
Isoform0000819	KAA6427441.1	421.4	1.3e-114	KAA6427441.1 Serine threonine- kinase CTR1 [Trebouxia sp. A1-2]	sp|Q9C9U5|SIS8_ARATH	157.1	1.3e-36	sp|Q9C9U5|SIS8_ARATH Probable serine/threonine-protein kinase SIS8 OS=Arabidopsis thaliana OX=3702 GN=SIS8 PE=1 SV=1	At3g46920_2	222.6	3.9e-57	KOG0192	Tyrosine kinase specific for activated (GTP-bound) p21cdc42Hs	--	--	--	--	--
Isoform0000820	--	--	--	--	--	--	--	--	--	--	--	--	--	--	--	--	--	--
Isoform0000821	KAG9438446.1	442.2	7e-121	KAG9438446.1 hypothetical protein H6P81_021616 [Aristolochia fimbriata]	sp|Q3BAI2|YCX91_PHAAO	114.8	7.8e-24	sp|Q3BAI2|YCX91_PHAAO Uncharacterized protein ORF91 OS=Phalaenopsis aphrodite subsp. formosana OX=308872 PE=4 SV=1	--	--	--	--	--	--	--	--	--	--
Isoform0000822	BDA50376.1	590.5	1.6e-165	BDA50376.1 probable conserved oligomeric Golgi complex subunit 1 at N-terminal half [Coccomyxa sp. Obi]	sp|Q9FFF3|COG1_ARATH	295.8	2.4e-78	sp|Q9FFF3|COG1_ARATH Conserved oligomeric Golgi complex subunit 1 OS=Arabidopsis thaliana OX=3702 GN=COG1 PE=1 SV=1	At5g16300	295.8	3.6e-79	KOG2033	Low density lipoprotein B-like protein	K20288//COG1; conserved oligomeric Golgi complex subunit 1	3.7e-135	487.6	vcn:VOLCADRAFT_120129	--
Isoform0000823	GBF87685.1	1502.6	0	GBF87685.1 hypothetical protein Rsub_00396 [Raphidocelis subcapitata]	sp|P33527|MRP1_HUMAN	531.2	3.4e-149	sp|P33527|MRP1_HUMAN Multidrug resistance-associated protein 1 OS=Homo sapiens OX=9606 GN=ABCC1 PE=1 SV=3	Hs4826838	531.2	5.1e-150	KOG0054	Multidrug resistance-associated protein/mitoxantrone resistance protein, ABC superfamily	K05665//ABCC1; ATP-binding cassette, subfamily C (CFTR/MRP), member 1 [EC:7.6.2.3]	0	1448.3	mng:MNEG_6300	ko02010//ABC transporters//Membrane transport//Environmental Information Processing
Isoform0000824	KAH9531540.1	444.9	1.1e-121	KAH9531540.1 hypothetical protein CY35_19G044000 [Sphagnum magellanicum]	sp|Q9H611|PIF1_HUMAN	111.7	6.5e-23	sp|Q9H611|PIF1_HUMAN ATP-dependent DNA helicase PIF1 OS=Homo sapiens OX=9606 GN=PIF1 PE=1 SV=2	At1g54430	382.9	2.3e-105	KOG0987	DNA helicase PIF1/RRM3	K15255//PIF1; ATP-dependent DNA helicase PIF1 [EC:5.6.2.3]	8.8e-121	439.9	han:110920056	--
Isoform0000825	XP_005649827.1	96.3	9.4e-17	XP_005649827.1 hypothetical protein COCSUDRAFT_61507 [Coccomyxa subellipsoidea C-169]	--	--	--	--	--	--	--	--	--	--	--	--	--	--
Isoform0000826	PRW33017.1	1333.5	0	PRW33017.1 valyl-tRNA synthetase [Chlorella sorokiniana]	sp|F4KE63|SYVM2_ARATH	1056.6	2.4e-307	sp|F4KE63|SYVM2_ARATH Valine--tRNA ligase, chloroplastic/mitochondrial 2 OS=Arabidopsis thaliana OX=3702 GN=EMB2247 PE=3 SV=1	At5g16710_2	871.7	1.6e-252	KOG0432	Valyl-tRNA synthetase	K01873//VARS; valyl-tRNA synthetase [EC:6.1.1.9]	0	1250	cre:CHLRE_07g350500v5	ko00970//Aminoacyl-tRNA biosynthesis//Translation//Genetic Information Processing
Isoform0000827	XP_002988893.2	165.2	1.6e-37	XP_002988893.2 protein CCA1 [Selaginella moellendorffii]	sp|F4KGY6|RVE1_ARATH	145.2	5.4e-33	sp|F4KGY6|RVE1_ARATH Protein REVEILLE 1 OS=Arabidopsis thaliana OX=3702 GN=RVE1 PE=2 SV=1	At5g17300	145.2	8.1e-34	KOG0724	Zuotin and related molecular chaperones (DnaJ superfamily), contains DNA-binding domains	K12133//LHY; MYB-related transcription factor LHY	1.2e-35	157.1	ppp:112280611	ko04712//Circadian rhythm - plant//Environmental adaptation//Organismal Systems
Isoform0000828	PRW61562.1	872.8	1.6e-250	PRW61562.1 structural maintenance of chromosomes 2-1 isoform B [Chlorella sorokiniana]	sp|Q9C5Y4|SMC21_ARATH	654.8	2.1e-186	sp|Q9C5Y4|SMC21_ARATH Structural maintenance of chromosomes protein 2-1 OS=Arabidopsis thaliana OX=3702 GN=SMC2-1 PE=2 SV=2	At5g62410	654.8	3.1e-187	KOG0933	Structural maintenance of chromosome protein 2 (chromosome condensation complex Condensin, subunit E)	K06674//SMC2; structural maintenance of chromosome 2	6e-234	815.8	csl:COCSUDRAFT_54978	--
Isoform0000829	PRW59759.1	511.1	1.2e-141	PRW59759.1 putative sucrose-phosphate synthase 3 isoform X1 [Chlorella sorokiniana]	sp|Q94BT0|SPSA1_ARATH	294.7	5.5e-78	sp|Q94BT0|SPSA1_ARATH Sucrose-phosphate synthase 1 OS=Arabidopsis thaliana OX=3702 GN=SPS1 PE=1 SV=1	At5g20280	294.7	8.2e-79	KOG0853	Glycosyltransferase	K00696//E2.4.1.14; sucrose-phosphate synthase [EC:2.4.1.14]	3.5e-125	454.5	apro:F751_1987	;ko00500//Starch and sucrose metabolism//Carbohydrate metabolism//Metabolism
Isoform0000830	KAA6419040.1	308.1	1.6e-80	KAA6419040.1 structural maintenance of chromosomes 6-like [Trebouxia sp. A1-2]	sp|Q9FII7|SMC6B_ARATH	211.8	4.7e-53	sp|Q9FII7|SMC6B_ARATH Structural maintenance of chromosomes protein 6B OS=Arabidopsis thaliana OX=3702 GN=SMC6B PE=2 SV=1	At5g61460	211.8	7e-54	KOG0250	DNA repair protein RAD18 (SMC family protein)	K22804//SMC6; structural maintenance of chromosomes protein 6	5.7e-75	287.7	csl:COCSUDRAFT_38836	--
Isoform0000831	RMZ53419.1	205.3	1.4e-49	RMZ53419.1 hypothetical protein APUTEX25_004907 [Auxenochlorella protothecoides]	sp|P40797|PNUT_DROME	106.3	2.6e-21	sp|P40797|PNUT_DROME Protein peanut OS=Drosophila melanogaster OX=7227 GN=pnut PE=1 SV=2	7304074	106.3	4e-22	KOG2655	Septin family protein (P-loop GTPase)	K16944//SEPT7; septin 7	2.5e-27	129.4	mng:MNEG_8739	--
Isoform0000832	PSC70791.1	715.7	3.3e-203	PSC70791.1 Methionine-tRNA [Micractinium conductrix]	--	--	--	--	--	--	--	--	--	--	--	--	--	--
Isoform0000833	KAA6429470.1	471.5	1.1e-129	KAA6429470.1 hypothetical protein FRX49_00863 [Trebouxia sp. A1-2]	--	--	--	--	--	--	--	--	--	K17710//PTCD1; pentatricopeptide repeat domain-containing protein 1	1.2e-50	206.8	cre:CHLRE_12g511400v5	--
Isoform0000834	KAH7623060.1	947.6	5.1e-273	KAH7623060.1 putative Calcium-transporting ATPase 3, endoplasmic reticulum-type [Chlorella desiccata (nom. nud.)]	sp|P54209|ATC1_DUNBI	882.9	4.7e-255	sp|P54209|ATC1_DUNBI Cation-transporting ATPase CA1 OS=Dunaliella bioculata OX=13790 GN=CA1 PE=2 SV=1	At1g10130	865.1	1.5e-250	KOG0202	Ca2+ transporting ATPase	--	--	--	--	--
Isoform0000835	GAQ88023.1	73.6	6.4e-10	GAQ88023.1 hypothetical protein KFL_003940140 [Klebsormidium nitens]	--	--	--	--	--	--	--	--	--	--	--	--	--	--
Isoform0000836	KAA6425836.1	1103.6	0	KAA6425836.1 DNA polymerase delta catalytic subunit-like [Trebouxia sp. A1-2]	sp|Q9LRE6|DPOD1_ORYSJ	976.9	2.4e-283	sp|Q9LRE6|DPOD1_ORYSJ DNA polymerase delta catalytic subunit OS=Oryza sativa subsp. japonica OX=39947 GN=POLD1 PE=2 SV=1	At5g63960	859.4	8.4e-249	KOG0969	DNA polymerase delta, catalytic subunit	K02327//POLD1; DNA polymerase delta subunit 1 [EC:2.7.7.7]	9e-307	1057.7	csl:COCSUDRAFT_16696	;ko03410//Base excision repair//Replication and repair//Genetic Information Processing
Isoform0000837	KAA6427849.1	1130.2	0	KAA6427849.1 elongation factor 3 [Trebouxia sp. A1-2]	sp|O94489|EF3_SCHPO	792	1.1e-227	sp|O94489|EF3_SCHPO Elongation factor 3 OS=Schizosaccharomyces pombe (strain 972 / ATCC 24843) OX=284812 GN=tef3 PE=1 SV=1	YPL226w_2	619.4	1.4e-176	KOG0062	ATPase component of ABC transporters with duplicated ATPase domains/Translation elongation factor EF-3b	K03235//EF3; elongation factor 3	0	1105.5	csl:COCSUDRAFT_47721	--
Isoform0000838	BDA47382.1	631.3	8e-178	BDA47382.1 probable phosphoenolpyruvate carboxylase [Coccomyxa sp. Obi]	sp|Q6R2V6|CAPP2_CHLRE	568.5	2e-160	sp|Q6R2V6|CAPP2_CHLRE Phosphoenolpyruvate carboxylase 2 OS=Chlamydomonas reinhardtii OX=3055 GN=Ppc2 PE=2 SV=1	--	--	--	--	--	K01595//ppc; phosphoenolpyruvate carboxylase [EC:4.1.1.31]	1.3e-159	568.9	itr:116001969	;ko00710//Carbon fixation in photosynthetic organisms//Energy metabolism//Metabolism
Isoform0000839	GAQ89017.1	290.8	2.6e-75	GAQ89017.1 Argonaute family protein [Klebsormidium nitens]	sp|Q7XSA2|AGO1B_ORYSJ	251.1	6.9e-65	sp|Q7XSA2|AGO1B_ORYSJ Protein argonaute 1B OS=Oryza sativa subsp. japonica OX=39947 GN=AGO1B PE=2 SV=3	At2g27880	238.4	6.9e-62	KOG1041	Translation initiation factor 2C (eIF-2C) and related proteins	K11593//ELF2C; eukaryotic translation initiation factor 2C	8.4e-63	247.3	psom:113322032	--
Isoform0000840	XP_011395811.1	699.9	1.9e-198	XP_011395811.1 Piezo-type mechanosensitive ion channel component 2 [Auxenochlorella protothecoides]	sp|F4IN58|PIEZO_ARATH	247.3	1e-63	sp|F4IN58|PIEZO_ARATH Piezo-type mechanosensitive ion channel homolog OS=Arabidopsis thaliana OX=3702 GN=At2g48060/At2g48040/At2g48050 PE=2 SV=1	7297351	153.7	2.3e-36	KOG1893	Uncharacterized conserved protein	K22128//PIEZO1_2; piezo-type mechanosensitive ion channel component 1/2	4.8e-199	699.9	apro:F751_6454	--
Isoform0000841	KAH9557258.1	351.7	1.2e-93	KAH9557258.1 hypothetical protein CY35_07G076300 [Sphagnum magellanicum]	sp|Q0R4F1|PIF1_XENLA	94	1.4e-17	sp|Q0R4F1|PIF1_XENLA ATP-dependent DNA helicase PIF1 OS=Xenopus laevis OX=8355 GN=pif1 PE=2 SV=1	At2g05640	288.5	5.9e-77	KOG0987	DNA helicase PIF1/RRM3	K15255//PIF1; ATP-dependent DNA helicase PIF1 [EC:5.6.2.3]	1.2e-85	323.2	pxb:103941633	--
Isoform0000842	PSC71819.1	1180.6	0	PSC71819.1 calcium-transporting ATPase endoplasmic reticulum-type [Micractinium conductrix]	sp|P54209|ATC1_DUNBI	1104	0	sp|P54209|ATC1_DUNBI Cation-transporting ATPase CA1 OS=Dunaliella bioculata OX=13790 GN=CA1 PE=2 SV=1	At1g10130	1073.5	2.0e-313	KOG0202	Ca2+ transporting ATPase	--	--	--	--	--
Isoform0000843	XP_005652004.1	355.5	8.3e-95	XP_005652004.1 hypothetical protein COCSUDRAFT_39124 [Coccomyxa subellipsoidea C-169]	sp|Q45670|THES_BACSJ	134	1.2e-29	sp|Q45670|THES_BACSJ Thermophilic serine proteinase OS=Bacillus sp. (strain AK1) OX=268807 PE=1 SV=1	--	--	--	--	--	--	--	--	--	--
Isoform0000844	PSC74251.1	163.7	4.7e-37	PSC74251.1 hypothetical protein C2E20_2776 [Micractinium conductrix]	--	--	--	--	--	--	--	--	--	--	--	--	--	--
Isoform0000845	BDA47382.1	1315.4	0	BDA47382.1 probable phosphoenolpyruvate carboxylase [Coccomyxa sp. Obi]	sp|Q6R2V6|CAPP2_CHLRE	1124.4	0	sp|Q6R2V6|CAPP2_CHLRE Phosphoenolpyruvate carboxylase 2 OS=Chlamydomonas reinhardtii OX=3055 GN=Ppc2 PE=2 SV=1	--	--	--	--	--	K01595//ppc; phosphoenolpyruvate carboxylase [EC:4.1.1.31]	0	1107.4	egr:104433317	;ko00710//Carbon fixation in photosynthetic organisms//Energy metabolism//Metabolism
Isoform0000846	PRW56539.1	957.2	6.4e-276	PRW56539.1 translocase subunit chloroplastic isoform A [Chlorella sorokiniana]	sp|A4RW83|SECA_OSTLU	835.9	6.6e-241	sp|A4RW83|SECA_OSTLU Protein translocase subunit SecA, chloroplastic OS=Ostreococcus lucimarinus (strain CCE9901) OX=436017 GN=secA PE=3 SV=1	--	--	--	--	--	K03070//secA; preprotein translocase subunit SecA [EC:7.4.2.8]	2.3e-270	936.8	csl:COCSUDRAFT_64511	ko03060//Protein export//Folding, sorting and degradation//Genetic Information Processing
Isoform0000847	PSC73908.1	241.5	1.8e-60	PSC73908.1 alpha beta-hydrolase [Micractinium conductrix]	sp|Q3EBR6|PLA16_ARATH	73.2	2.6e-11	sp|Q3EBR6|PLA16_ARATH Phospholipase A1-Igamma2, chloroplastic OS=Arabidopsis thaliana OX=3702 GN=At2g30550 PE=1 SV=2	At4g13550	85.5	7.6e-16	KOG4569	Predicted lipase	--	--	--	--	--
Isoform0000848	XP_011396950.1	980.7	5.4e-283	XP_011396950.1 Endoglucanase B [Auxenochlorella protothecoides]	sp|P26224|GUNF_HUNT2	184.9	6.1e-45	sp|P26224|GUNF_HUNT2 Endoglucanase F OS=Hungateiclostridium thermocellum (strain ATCC 27405 / DSM 1237 / JCM 9322 / NBRC 103400 / NCIMB 10682 / NRRL B-4536 / VPI 7372) OX=203119 GN=celF PE=3 SV=1	--	--	--	--	--	K01179//E3.2.1.4; endoglucanase [EC:3.2.1.4]	1.4e-283	980.7	apro:F751_1329	;ko00500//Starch and sucrose metabolism//Carbohydrate metabolism//Metabolism
Isoform0000849	KAH7573239.1	80.5	5.3e-12	KAH7573239.1 hypothetical protein JRO89_XS03G0097100 [Xanthoceras sorbifolium]	sp|Q8C050|KS6A5_MOUSE	84.7	8.6e-15	sp|Q8C050|KS6A5_MOUSE Ribosomal protein S6 kinase alpha-5 OS=Mus musculus OX=10090 GN=Rps6ka5 PE=1 SV=2	Hs21361643	84.7	1.3e-15	KOG4717	Serine/threonine protein kinase	K13412//CPK; calcium-dependent protein kinase [EC:2.7.11.1]	1.5e-11	77	bvg:104889995	ko04626//Plant-pathogen interaction//Environmental adaptation//Organismal Systems
Isoform0000850	BDA41428.1	409.8	3.8e-111	BDA41428.1 probable pentatricopeptide repeat-containing protein At5g02860 at N-terminal half [Coccomyxa sp. Obi]	--	--	--	--	--	--	--	--	--	K17710//PTCD1; pentatricopeptide repeat domain-containing protein 1	1.7e-95	355.9	cre:CHLRE_12g511400v5	--
Isoform0000851	BDA43725.1	797.3	8.5e-228	BDA43725.1 Exportin-5 [Coccomyxa sp. Obi]	--	--	--	--	--	--	--	--	--	--	--	--	--	--
Isoform0000852	KAH8968805.1	1233.8	0	KAH8968805.1 hypothetical protein BDL97_02G001100 [Sphagnum fallax]	sp|Q9FPT1|UBP12_ARATH	1213.4	0	sp|Q9FPT1|UBP12_ARATH Ubiquitin carboxyl-terminal hydrolase 12 OS=Arabidopsis thaliana OX=3702 GN=UBP12 PE=1 SV=2	At5g06600	1221.1	0	KOG1863	Ubiquitin carboxyl-terminal hydrolase	K11838//USP7; ubiquitin carboxyl-terminal hydrolase 7 [EC:3.4.19.12]	0	1227.6	soe:110803360	--
Isoform0000853	GAX73241.1	161	3.1e-36	GAX73241.1 hypothetical protein CEUSTIGMA_g695.t1 [Chlamydomonas eustigma]	sp|Q09446|DNJ5_CAEEL	63.2	2.6e-08	sp|Q09446|DNJ5_CAEEL DnaJ homolog dnj-5 OS=Caenorhabditis elegans OX=6239 GN=dnj-5 PE=4 SV=2	CE01772_2	63.2	4e-09	KOG0720	Molecular chaperone (DnaJ superfamily)	K19720//COL3A; collagen type III alpha	1.4e-17	97.1	vcn:VOLCADRAFT_117042	--
Isoform0000854	KAH9531540.1	944.5	4.2e-272	KAH9531540.1 hypothetical protein CY35_19G044000 [Sphagnum magellanicum]	sp|Q0R4F1|PIF1_XENLA	116.3	2.6e-24	sp|Q0R4F1|PIF1_XENLA ATP-dependent DNA helicase PIF1 OS=Xenopus laevis OX=8355 GN=pif1 PE=2 SV=1	At3g13250	790.4	4.6e-228	KOG0987	DNA helicase PIF1/RRM3	--	--	--	--	--
Isoform0000855	XP_011396290.1	719.2	2.9e-204	XP_011396290.1 ABC transporter A family member 2 [Auxenochlorella protothecoides]	sp|Q9FKF2|AB11A_ARATH	548.5	2.1e-154	sp|Q9FKF2|AB11A_ARATH ABC transporter A family member 11 OS=Arabidopsis thaliana OX=3702 GN=ABCA11 PE=3 SV=1	At3g47730	522.3	2.4e-147	KOG0059	Lipid exporter ABCA1 and related proteins, ABC superfamily	--	--	--	--	--
Isoform0000856	KAG2444365.1	125.6	1.4e-25	KAG2444365.1 hypothetical protein HXX76_001121 [Chlamydomonas incerta]	--	--	--	--	--	--	--	--	--	--	--	--	--	--
Isoform0000857	PRW56476.1	1333.9	0	PRW56476.1 Glycine-tRNA ligase chloroplastic mitochondrial [Chlorella sorokiniana]	sp|Q8L785|SYGM2_ARATH	979.2	4.7e-284	sp|Q8L785|SYGM2_ARATH Glycine--tRNA ligase, chloroplastic/mitochondrial 2 OS=Arabidopsis thaliana OX=3702 GN=EDD1 PE=1 SV=1	--	--	--	--	--	K14164//glyQS; glycyl-tRNA synthetase [EC:6.1.1.14]	0	1291.9	cre:CHLRE_10g433000v5	ko00970//Aminoacyl-tRNA biosynthesis//Translation//Genetic Information Processing
Isoform0000858	PRW55951.1	1582.4	0	PRW55951.1 exportin-7 isoform X2 isoform B [Chlorella sorokiniana]	sp|Q704U0|XPO7A_XENLA	867.1	2.7e-250	sp|Q704U0|XPO7A_XENLA Exportin-7-A OS=Xenopus laevis OX=8355 GN=xpo7-a PE=1 SV=1	At5g06120	1213	0	KOG1410	Nuclear transport receptor RanBP16 (importin beta superfamily)	K18460//XPO7; exportin-7	0	1350.1	ppp:112282334	ko03013//Nucleocytoplasmic transport//Translation//Genetic Information Processing
Isoform0000859	KAA6417846.1	647.1	1.4e-182	KAA6417846.1 hypothetical protein FRX49_12202 [Trebouxia sp. A1-2]	--	--	--	--	At1g48090	169.5	3.9e-41	KOG1809	Vacuolar protein sorting-associated protein	K19525//VPS13A_C; vacuolar protein sorting-associated protein 13A/C	3.4e-56	225.3	ppp:112275048	--
Isoform0000860	KAA6417476.1	1319.3	0	KAA6417476.1 alpha-glucan water chloroplastic-like [Trebouxia sp. A1-2]	sp|Q9AWA5|GWD1_SOLTU	707.6	2.7e-202	sp|Q9AWA5|GWD1_SOLTU Alpha-glucan water dikinase, chloroplastic OS=Solanum tuberosum OX=4113 GN=R1 PE=1 SV=2	--	--	--	--	--	K08244//R1; alpha-glucan, water dikinase [EC:2.7.9.4]	0	1310.4	csl:COCSUDRAFT_28229	--
Isoform0000861	KAG7528433.1	203.4	5.3e-49	KAG7528433.1 hypothetical protein ISN44_Un184g000050 [Arabidopsis suecica]	sp|Q8TGM6|TAR1_YEAST	105.5	4.6e-21	sp|Q8TGM6|TAR1_YEAST Protein TAR1 OS=Saccharomyces cerevisiae (strain ATCC 204508 / S288c) OX=559292 GN=TAR1 PE=2 SV=1	--	--	--	--	--	--	--	--	--	--
Isoform0000862	PRW34057.1	743	1.9e-211	PRW34057.1 transport SEC31-like protein B isoform A [Chlorella sorokiniana]	sp|Q8L611|SC31B_ARATH	508.4	2.4e-142	sp|Q8L611|SC31B_ARATH Protein transport protein SEC31 homolog B OS=Arabidopsis thaliana OX=3702 GN=SEC31B PE=1 SV=1	At3g63460	500.4	9.8e-141	KOG0307	Vesicle coat complex COPII, subunit SEC31	K14005//SEC31; protein transport protein SEC31	1.7e-196	691.4	cre:CHLRE_12g522450v5	ko04141//Protein processing in endoplasmic reticulum//Folding, sorting and degradation//Genetic Information Processing
Isoform0000863	PRW56489.1	1711	0	PRW56489.1 ferredoxin-dependent glutamate synthase isoform A [Chlorella sorokiniana]	sp|Q9ZNZ7|GLTB1_ARATH	1395.2	0	sp|Q9ZNZ7|GLTB1_ARATH Ferredoxin-dependent glutamate synthase 1, chloroplastic/mitochondrial OS=Arabidopsis thaliana OX=3702 GN=GLU1 PE=1 SV=3	At5g04140	1395.2	0	KOG0399	Glutamate synthase	K00284//GLU; glutamate synthase (ferredoxin) [EC:1.4.7.1]	0	1701	csl:COCSUDRAFT_22625	;ko00910//Nitrogen metabolism//Energy metabolism//Metabolism
Isoform0000864	XP_005844289.1	1864.7	0	XP_005844289.1 hypothetical protein CHLNCDRAFT_59036 [Chlorella variabilis]	sp|P38420|NRPB2_ARATH	1709.5	0	sp|P38420|NRPB2_ARATH DNA-directed RNA polymerase II subunit 2 OS=Arabidopsis thaliana OX=3702 GN=NRPB2 PE=1 SV=2	At4g21710	1709.5	0	KOG0214	RNA polymerase II, second largest subunit	K03010//RPB2; DNA-directed RNA polymerase II subunit RPB2 [EC:2.7.7.6]	0	1830.5	csl:COCSUDRAFT_54821	ko03020//RNA polymerase//Transcription//Genetic Information Processing
Isoform0000865	KAH7622672.1	374	2.2e-100	KAH7622672.1 putative Ornithine decarboxylase [Chlorella desiccata (nom. nud.)]	sp|P07805|DCOR_TRYBB	244.2	8.2e-63	sp|P07805|DCOR_TRYBB Ornithine decarboxylase OS=Trypanosoma brucei brucei OX=5702 PE=1 SV=2	Hs4505489	239.2	4e-62	KOG0622	Ornithine decarboxylase	K01581//E4.1.1.17; ornithine decarboxylase [EC:4.1.1.17]	1.9e-72	279.3	cre:CHLRE_03g159500v5	;ko00330//Arginine and proline metabolism//Amino acid metabolism//Metabolism
Isoform0000866	BDA41842.1	1407.1	0	BDA41842.1 SWI/SNF-related matrix-associated actin-dependent regulator [Coccomyxa sp. Obi]	sp|Q7G8Y3|ISW2_ORYSJ	1134	0	sp|Q7G8Y3|ISW2_ORYSJ Probable chromatin-remodeling complex ATPase chain OS=Oryza sativa subsp. japonica OX=39947 GN=Os01g0367900 PE=2 SV=2	At3g06400	1116.7	0	KOG0385	Chromatin remodeling complex WSTF-ISWI, small subunit	K11654//SMARCA5; SWI/SNF-related matrix-associated actin-dependent regulator of chromatin subfamily A member 5 [EC:5.6.2.-]	0	1338.6	cre:CHLRE_12g508150v5	--
Isoform0000867	BDA42241.1	1137.1	0	BDA42241.1 H(+)/Cl(-) exchange transporter 7 [Coccomyxa sp. Obi]	sp|Q54AX6|CLCA_DICDI	338.2	4.1e-91	sp|Q54AX6|CLCA_DICDI Chloride channel protein A OS=Dictyostelium discoideum OX=44689 GN=clcA PE=2 SV=1	CE29336	349.7	2e-95	KOG0474	Cl- channel CLC-7 and related proteins (CLC superfamily)	--	--	--	--	--
Isoform0000868	XP_005844355.1	1698.7	0	XP_005844355.1 hypothetical protein CHLNCDRAFT_36916 [Chlorella variabilis]	sp|Q9Z2Q4|METH_RAT	1237.2	0	sp|Q9Z2Q4|METH_RAT Methionine synthase OS=Rattus norvegicus OX=10116 GN=Mtr PE=1 SV=1	CE01609_1	154.5	1.3e-36	KOG1579	Homocysteine S-methyltransferase	K00548//metH; 5-methyltetrahydrofolate--homocysteine methyltransferase [EC:2.1.1.13]	0	1507.7	ota:OT_ostta03g04670	;ko00450//Selenocompound metabolism//Metabolism of other amino acids//Metabolism
Isoform0000869	XP_005845191.1	441	1.5e-120	XP_005845191.1 hypothetical protein CHLNCDRAFT_137406 [Chlorella variabilis]	--	--	--	--	--	--	--	--	--	--	--	--	--	--
Isoform0000870	PRW59121.1	1121.3	0	PRW59121.1 P-type ATPase PMA1 [Chlorella sorokiniana]	sp|Q9LV11|PMA11_ARATH	491.1	3.8e-137	sp|Q9LV11|PMA11_ARATH ATPase 11, plasma membrane-type OS=Arabidopsis thaliana OX=3702 GN=AHA11 PE=1 SV=1	At5g62670	491.1	5.7e-138	KOG0205	Plasma membrane H+-transporting ATPase	K01535//PMA1; H+-transporting ATPase [EC:7.1.2.1]	2e-292	1010	csl:COCSUDRAFT_16800	;ko00190//Oxidative phosphorylation//Energy metabolism//Metabolism
Isoform0000871	KAA6425831.1	849	2.5e-243	KAA6425831.1 component of CCR4-NOT transcriptional regulator complex [Trebouxia sp. A1-2]	sp|A0JP85|CNOT1_XENTR	532.3	1.6e-149	sp|A0JP85|CNOT1_XENTR CCR4-NOT transcription complex subunit 1 OS=Xenopus tropicalis OX=8364 GN=cnot1 PE=2 SV=1	At1g02080	605.1	2.8e-172	KOG1831	Negative regulator of transcription	K12604//CNOT1; CCR4-NOT transcription complex subunit 1	2.7e-226	790.4	csl:COCSUDRAFT_47765	ko03018//RNA degradation//Folding, sorting and degradation//Genetic Information Processing
Isoform0000872	BDA46706.1	657.1	1.4e-185	BDA46706.1 probable Kinesin-like protein KIN-14F [Coccomyxa sp. Obi]	sp|B9G8P1|KN14P_ORYSJ	391	5.6e-107	sp|B9G8P1|KN14P_ORYSJ Kinesin-like protein KIN-14P OS=Oryza sativa subsp. japonica OX=39947 GN=KIN14P PE=3 SV=2	At5g27000	377.9	7.4e-104	KOG0239	Kinesin (KAR3 subfamily)	K10406//KIFC2_3; kinesin family member C2/C3	4.4e-136	490.7	csl:COCSUDRAFT_19236	--
Isoform0000873	CAD7701733.1	464.2	1.7e-127	CAD7701733.1 unnamed protein product, partial [Ostreobium quekettii]	sp|F4IVL6|GRV2_ARATH	379.4	1.7e-103	sp|F4IVL6|GRV2_ARATH DnaJ homolog subfamily C GRV2 OS=Arabidopsis thaliana OX=3702 GN=GRV2 PE=1 SV=1	At2g26890	379.4	2.5e-104	KOG1789	Endocytosis protein RME-8, contains DnaJ domain	K09533//DNAJC13; DnaJ homolog subfamily C member 13	1.6e-106	392.5	pvy:116124164	--
Isoform0000874	PRW20816.1	609.4	3.3e-171	PRW20816.1 Serine protease ABC transporter B family tagA [Chlorella sorokiniana]	sp|Q8T9W1|TAGD_DICDI	149.1	3.7e-34	sp|Q8T9W1|TAGD_DICDI Serine protease/ABC transporter B family protein tagD OS=Dictyostelium discoideum OX=44689 GN=tagD PE=3 SV=1	--	--	--	--	--	--	--	--	--	--
Isoform0000875	XP_005645801.1	157.9	2.5e-35	XP_005645801.1 alpha/beta-hydrolase [Coccomyxa subellipsoidea C-169]	--	--	--	--	At5g18640	70.9	1.8e-11	KOG4569	Predicted lipase	--	--	--	--	--
Isoform0000876	XP_005651179.1	1845.5	0	XP_005651179.1 clathrin heavy chain [Coccomyxa subellipsoidea C-169]	sp|Q2RBN7|CLH1_ORYSJ	1586.2	0	sp|Q2RBN7|CLH1_ORYSJ Clathrin heavy chain 1 OS=Oryza sativa subsp. japonica OX=39947 GN=Os11g0104900 PE=3 SV=1	At3g08530	1561.2	0	KOG0985	Vesicle coat protein clathrin, heavy chain	K04646//CLTC; clathrin heavy chain	0	1851.3	csl:COCSUDRAFT_52408	ko04144//Endocytosis//Transport and catabolism//Cellular Processes
Isoform0000877	XP_011396950.1	923.7	7.8e-266	XP_011396950.1 Endoglucanase B [Auxenochlorella protothecoides]	sp|P37700|GUNG_RUMCH	174.9	6.3e-42	sp|P37700|GUNG_RUMCH Endoglucanase G OS=Ruminiclostridium cellulolyticum (strain ATCC 35319 / DSM 5812 / JCM 6584 / H10) OX=394503 GN=celCCG PE=1 SV=2	--	--	--	--	--	K01179//E3.2.1.4; endoglucanase [EC:3.2.1.4]	2e-266	923.7	apro:F751_1329	;ko00500//Starch and sucrose metabolism//Carbohydrate metabolism//Metabolism
Isoform0000878	PSC74251.1	163.7	4.6e-37	PSC74251.1 hypothetical protein C2E20_2776 [Micractinium conductrix]	--	--	--	--	--	--	--	--	--	--	--	--	--	--
Isoform0000879	GAQ88023.1	73.6	6.5e-10	GAQ88023.1 hypothetical protein KFL_003940140 [Klebsormidium nitens]	--	--	--	--	--	--	--	--	--	--	--	--	--	--
Isoform0000880	KAA6428640.1	416.8	3.1e-113	KAA6428640.1 hypothetical protein FRX49_01515, partial [Trebouxia sp. A1-2]	sp|A8C754|THADA_CHICK	174.1	1.1e-41	sp|A8C754|THADA_CHICK Thyroid adenoma-associated protein homolog OS=Gallus gallus OX=9031 GN=THADA PE=2 SV=1	At3g55160	247.3	1.5e-64	KOG1810	Cell cycle-associated protein	K24169//THADA; thyroid adenoma-associated protein	5.4e-70	271.2	csat:104712142	--
Isoform0000881	KAA6427849.1	934.5	4.4e-269	KAA6427849.1 elongation factor 3 [Trebouxia sp. A1-2]	sp|Q75EV6|EF3_ASHGO	660.6	3.8e-188	sp|Q75EV6|EF3_ASHGO Elongation factor 3 OS=Ashbya gossypii (strain ATCC 10895 / CBS 109.51 / FGSC 9923 / NRRL Y-1056) OX=284811 GN=TEF3 PE=3 SV=2	YPL226w_2	619.4	1.4e-176	KOG0062	ATPase component of ABC transporters with duplicated ATPase domains/Translation elongation factor EF-3b	K03235//EF3; elongation factor 3	3.1e-259	899.8	csl:COCSUDRAFT_47721	--
Isoform0000882	BDA50272.1	807.7	6.3e-231	BDA50272.1 probable DNA (cytosine-5)-methyltransferase 3 [Coccomyxa sp. Obi]	sp|Q8LPU5|CMT3_MAIZE	312	3.3e-83	sp|Q8LPU5|CMT3_MAIZE DNA (cytosine-5)-methyltransferase 3 OS=Zea mays OX=4577 GN=DMT105 PE=2 SV=1	--	--	--	--	--	K00558//DNMT1; DNA (cytosine-5)-methyltransferase 1 [EC:2.1.1.37]	2.8e-119	434.9	csl:COCSUDRAFT_20657	;ko00270//Cysteine and methionine metabolism//Amino acid metabolism//Metabolism
Isoform0000883	KAG2448376.1	790.8	7.9e-226	KAG2448376.1 hypothetical protein HYH02_006958 [Chlamydomonas schloesseri]	sp|Q8RY22|DEGP7_ARATH	607.4	3.8e-172	sp|Q8RY22|DEGP7_ARATH Protease Do-like 7 OS=Arabidopsis thaliana OX=3702 GN=DEGP7 PE=2 SV=1	At3g03380	392.9	2.2e-108	KOG1421	Predicted signaling-associated protein (contains a PDZ domain)	K22686//NMA111; pro-apoptotic serine protease NMA111 [EC:3.4.21.-]	1.2e-226	791.6	cre:CHLRE_03g180650v5	--
Isoform0000884	KAA6425836.1	1093.2	0	KAA6425836.1 DNA polymerase delta catalytic subunit-like [Trebouxia sp. A1-2]	sp|Q9LRE6|DPOD1_ORYSJ	992.6	4.1e-288	sp|Q9LRE6|DPOD1_ORYSJ DNA polymerase delta catalytic subunit OS=Oryza sativa subsp. japonica OX=39947 GN=POLD1 PE=2 SV=1	At5g63960	983	4.9e-286	KOG0969	DNA polymerase delta, catalytic subunit	K02327//POLD1; DNA polymerase delta subunit 1 [EC:2.7.7.7]	5.1e-307	1058.5	csl:COCSUDRAFT_16696	;ko03410//Base excision repair//Replication and repair//Genetic Information Processing
Isoform0000885	KXZ44052.1	251.9	1.3e-63	KXZ44052.1 hypothetical protein GPECTOR_75g776 [Gonium pectorale]	sp|P03018|UVRD_ECOLI	167.2	1.3e-39	sp|P03018|UVRD_ECOLI DNA helicase II OS=Escherichia coli (strain K12) OX=83333 GN=uvrD PE=1 SV=1	YJL092w	83.6	2.9e-15	KOG2108	3'-5' DNA helicase	K03657//uvrD; ATP-dependent DNA helicase UvrD/PcrA [EC:5.6.2.4]	2.6e-35	156	plab:C6361_33145	;ko03430//Mismatch repair//Replication and repair//Genetic Information Processing
Isoform0000886	GBF94891.1	154.8	2.1e-34	GBF94891.1 hypothetical protein Rsub_08134 [Raphidocelis subcapitata]	--	--	--	--	--	--	--	--	--	--	--	--	--	--
Isoform0000887	BDA50958.1	377.5	2.1e-101	BDA50958.1 probable CSC1-like protein At3g21620 at C-terminar half [Coccomyxa sp. Obi]	sp|F4JCY2|CSCL8_ARATH	95.9	3.7e-18	sp|F4JCY2|CSCL8_ARATH CSC1-like protein At3g54510 OS=Arabidopsis thaliana OX=3702 GN=At3g54510 PE=3 SV=1	At3g54510	91.7	1e-17	KOG1134	Uncharacterized conserved protein	K21989//TMEM63; calcium permeable stress-gated cation channel	1.1e-27	130.6	egr:104440756	--
Isoform0000888	GIL42858.1	459.1	5.4e-126	GIL42858.1 hypothetical protein Vafri_712 [Volvox africanus]	sp|Q8RY22|DEGP7_ARATH	321.6	4.1e-86	sp|Q8RY22|DEGP7_ARATH Protease Do-like 7 OS=Arabidopsis thaliana OX=3702 GN=DEGP7 PE=2 SV=1	At3g03380	218.8	5.6e-56	KOG1421	Predicted signaling-associated protein (contains a PDZ domain)	K22686//NMA111; pro-apoptotic serine protease NMA111 [EC:3.4.21.-]	3.2e-123	448	cre:CHLRE_03g180650v5	--
Isoform0000889	BDA45528.1	1393.6	0	BDA45528.1 probable 2-hydroxyacyl-CoA lyase at C-terminar half [Coccomyxa sp. Obi]	sp|Q0JMH0|HACL_ORYSJ	539.3	1.2e-151	sp|Q0JMH0|HACL_ORYSJ 2-hydroxyacyl-CoA lyase OS=Oryza sativa subsp. japonica OX=39947 GN=Os01g0505400 PE=3 SV=3	At5g17380	506.5	1.3e-142	KOG1185	Thiamine pyrophosphate-requiring enzyme	K12261//HACL1; 2-hydroxyacyl-CoA lyase [EC:4.1.2.63]	5.4e-269	932.2	gsl:Gasu_12440	ko04146//Peroxisome//Transport and catabolism//Cellular Processes
Isoform0000890	BDA49232.1	706.1	2.5e-200	BDA49232.1 probable signal transduction histidine-protein kinase BarA at N-terminal half [Coccomyxa sp. Obi]	sp|Q5A599|NIK1_CANAL	188.3	5.4e-46	sp|Q5A599|NIK1_CANAL Histidine protein kinase NIK1 OS=Candida albicans (strain SC5314 / ATCC MYA-2876) OX=237561 GN=NIK1 PE=1 SV=3	At2g01830	153.3	2.9e-36	KOG0519	Sensory transduction histidine kinase	--	--	--	--	--
Isoform0000891	PRW20525.1	1635.5	0	PRW20525.1 pyruvate carboxylase isoform A [Chlorella sorokiniana]	sp|O17732|PYC1_CAEEL	1252.3	0	sp|O17732|PYC1_CAEEL Pyruvate carboxylase 1 OS=Caenorhabditis elegans OX=6239 GN=pyc-1 PE=1 SV=1	CE09072	1252.3	0	KOG0369	Pyruvate carboxylase	K01958//PC; pyruvate carboxylase [EC:6.4.1.1]	0	1605.5	vcn:VOLCADRAFT_102707	;ko00020//Citrate cycle (TCA cycle)//Carbohydrate metabolism//Metabolism
Isoform0000892	BDA46931.1	1209.1	0	BDA46931.1 probable alpha,alpha-trehalose-phosphate synthase [UDP-for [Coccomyxa sp. Obi]	sp|Q9SYM4|TPS1_ARATH	890.2	2.9e-257	sp|Q9SYM4|TPS1_ARATH Alpha,alpha-trehalose-phosphate synthase [UDP-forming] 1 OS=Arabidopsis thaliana OX=3702 GN=TPS1 PE=1 SV=1	At1g78580	890.2	4.3e-258	KOG1050	Trehalose-6-phosphate synthase component TPS1 and related subunits	K16055//TPS; trehalose 6-phosphate synthase/phosphatase [EC:2.4.1.15 3.1.3.12]	3e-307	1059.3	cre:CHLRE_16g686200v5	;ko00500//Starch and sucrose metabolism//Carbohydrate metabolism//Metabolism
Isoform0000893	KAA6423750.1	2334.3	0	KAA6423750.1 pre-mRNA-processing-splicing factor 8-like [Trebouxia sp. A1-2]	sp|Q9SSD2|PRP8A_ARATH	2213.7	0	sp|Q9SSD2|PRP8A_ARATH Pre-mRNA-processing-splicing factor 8A OS=Arabidopsis thaliana OX=3702 GN=PRP8A PE=1 SV=1	At1g80070	2213.7	0	KOG1795	U5 snRNP spliceosome subunit	K12856//PRPF8; pre-mRNA-processing factor 8	0	2291.9	cre:CHLRE_01g016050v5	ko03040//Spliceosome//Transcription//Genetic Information Processing
Isoform0000894	PSC75362.1	641.7	6e-181	PSC75362.1 nuclear export mediator factor Nemf-like isoform X1 [Micractinium conductrix]	sp|Q9VBX1|NEMF_DROME	354.8	4.4e-96	sp|Q9VBX1|NEMF_DROME Nuclear export mediator factor NEMF homolog OS=Drosophila melanogaster OX=7227 GN=Clbn PE=1 SV=2	At5g49930	436.4	1.7e-121	KOG2030	Predicted RNA-binding protein	K24971//NEMF; nuclear export mediator factor NEMF	2.9e-140	504.6	pvy:116110886	--
Isoform0000895	BDA46020.1	179.5	8.3e-42	BDA46020.1 LINE-1 retrotransposable element ORF2 protein at N-terminal half [Coccomyxa sp. Obi]	--	--	--	--	At1g31100	65.5	8e-10	KOG1075	FOG: Reverse transcriptase	--	--	--	--	--
Isoform0000896	KAH8968805.1	1230.7	0	KAH8968805.1 hypothetical protein BDL97_02G001100 [Sphagnum fallax]	sp|Q9FPT1|UBP12_ARATH	1213.4	0	sp|Q9FPT1|UBP12_ARATH Ubiquitin carboxyl-terminal hydrolase 12 OS=Arabidopsis thaliana OX=3702 GN=UBP12 PE=1 SV=2	At5g06600	1219.1	0	KOG1863	Ubiquitin carboxyl-terminal hydrolase	K11838//USP7; ubiquitin carboxyl-terminal hydrolase 7 [EC:3.4.19.12]	0	1226.8	soe:110803360	--
Isoform0000897	BDA44527.1	1384	0	BDA44527.1 Serine/threonine-protein kinase TOR [Coccomyxa sp. Obi]	sp|Q0DJS1|TOR_ORYSJ	1148.3	0	sp|Q0DJS1|TOR_ORYSJ Serine/threonine-protein kinase TOR OS=Oryza sativa subsp. japonica OX=39947 GN=TOR PE=1 SV=3	At1g50030	1045.4	8.2e-305	KOG0891	DNA-dependent protein kinase	K07203//MTOR; serine/threonine-protein kinase mTOR [EC:2.7.11.1]	0	1384	csl:COCSUDRAFT_30586	ko04136//Autophagy - other//Transport and catabolism//Cellular Processes
Isoform0000898	BDA41678.1	1656.3	0	BDA41678.1 Ferredoxin-dependent glutamate synthase, chloroplastic [Coccomyxa sp. Obi]	sp|Q9ZNZ7|GLTB1_ARATH	1354.3	0	sp|Q9ZNZ7|GLTB1_ARATH Ferredoxin-dependent glutamate synthase 1, chloroplastic/mitochondrial OS=Arabidopsis thaliana OX=3702 GN=GLU1 PE=1 SV=3	At5g04140	1354.3	0	KOG0399	Glutamate synthase	K00284//GLU; glutamate synthase (ferredoxin) [EC:1.4.7.1]	0	1654	csl:COCSUDRAFT_22625	;ko00910//Nitrogen metabolism//Energy metabolism//Metabolism
Isoform0000899	XP_005851572.1	247.3	3.3e-62	XP_005851572.1 hypothetical protein CHLNCDRAFT_138063 [Chlorella variabilis]	sp|Q3EBR6|PLA16_ARATH	70.5	1.7e-10	sp|Q3EBR6|PLA16_ARATH Phospholipase A1-Igamma2, chloroplastic OS=Arabidopsis thaliana OX=3702 GN=At2g30550 PE=1 SV=2	At4g13550	80.9	1.9e-14	KOG4569	Predicted lipase	--	--	--	--	--
Isoform0000900	KAH7573239.1	80.5	5.2e-12	KAH7573239.1 hypothetical protein JRO89_XS03G0097100 [Xanthoceras sorbifolium]	sp|Q8C050|KS6A5_MOUSE	84.7	8.5e-15	sp|Q8C050|KS6A5_MOUSE Ribosomal protein S6 kinase alpha-5 OS=Mus musculus OX=10090 GN=Rps6ka5 PE=1 SV=2	Hs21361643	84.7	1.3e-15	KOG4717	Serine/threonine protein kinase	K13412//CPK; calcium-dependent protein kinase [EC:2.7.11.1]	1.5e-11	77	bvg:104889995	ko04626//Plant-pathogen interaction//Environmental adaptation//Organismal Systems
Isoform0000901	PSC72762.1	1035.8	1.4e-299	PSC72762.1 ATP binding cassette subfamily B4 isoform 2 [Micractinium conductrix]	sp|O80725|AB4B_ARATH	823.9	2.6e-237	sp|O80725|AB4B_ARATH ABC transporter B family member 4 OS=Arabidopsis thaliana OX=3702 GN=ABCB4 PE=1 SV=1	At2g47000	823.9	3.9e-238	KOG0055	Multidrug/pheromone exporter, ABC superfamily	K05658//ABCB1; ATP-binding cassette, subfamily B (MDR/TAP), member 1 [EC:7.6.2.2]	6.6e-294	1015	apro:F751_1263	ko02010//ABC transporters//Membrane transport//Environmental Information Processing
Isoform0000902	KAA6420736.1	877.1	8e-252	KAA6420736.1 K(+) efflux antiporter chloroplastic-like [Trebouxia sp. A1-2]	sp|Q9ZTZ7|KEA1_ARATH	669.5	7.7e-191	sp|Q9ZTZ7|KEA1_ARATH K(+) efflux antiporter 1, chloroplastic OS=Arabidopsis thaliana OX=3702 GN=KEA1 PE=1 SV=2	At1g01790	669.5	1.2e-191	KOG1650	Predicted K+/H+-antiporter	--	--	--	--	--
Isoform0000903	XP_005651812.1	222.6	8.3e-55	XP_005651812.1 hypothetical protein COCSUDRAFT_55287 [Coccomyxa subellipsoidea C-169]	--	--	--	--	--	--	--	--	--	--	--	--	--	--
Isoform0000904	KAA6427849.1	1130.2	0	KAA6427849.1 elongation factor 3 [Trebouxia sp. A1-2]	sp|O94489|EF3_SCHPO	792	1.1e-227	sp|O94489|EF3_SCHPO Elongation factor 3 OS=Schizosaccharomyces pombe (strain 972 / ATCC 24843) OX=284812 GN=tef3 PE=1 SV=1	YPL226w_2	619.4	1.5e-176	KOG0062	ATPase component of ABC transporters with duplicated ATPase domains/Translation elongation factor EF-3b	K03235//EF3; elongation factor 3	0	1105.5	csl:COCSUDRAFT_47721	--
Isoform0000905	XP_005650690.1	491.1	1.3e-135	XP_005650690.1 hypothetical protein COCSUDRAFT_61136 [Coccomyxa subellipsoidea C-169]	--	--	--	--	At1g15240	110.5	2.2e-23	KOG2101	Intermediate filament-like protein, sorting nexins, and related proteins containing PX (PhoX) domain(s)	K17925//SNX13; sorting nexin-13	2.5e-35	156	oeu:111388366	--
Isoform0000906	KAA6416968.1	158.3	2e-35	KAA6416968.1 serine threonine- kinase DCLK3-like [Trebouxia sp. A1-2]	sp|Q2QSL4|CDKF2_ORYSJ	73.2	2.6e-11	sp|Q2QSL4|CDKF2_ORYSJ Putative cyclin-dependent kinase F-2 OS=Oryza sativa subsp. japonica OX=39947 GN=CDKF-2 PE=3 SV=1	7295638	70.9	1.9e-11	KOG0603	Ribosomal protein S6 kinase	K08866//TTK; serine/threonine-protein kinase TTK/MPS1 [EC:2.7.12.1]	5.7e-11	75.1	ota:OT_ostta05g02220	--
Isoform0000907	PRW56955.1	1101.7	0	PRW56955.1 Six-hairpin glycosidase [Chlorella sorokiniana]	sp|Q6YXT7|GUN19_ORYSJ	161.8	5.4e-38	sp|Q6YXT7|GUN19_ORYSJ Endoglucanase 19 OS=Oryza sativa subsp. japonica OX=39947 GN=Os08g0114200 PE=2 SV=1	--	--	--	--	--	K01179//E3.2.1.4; endoglucanase [EC:3.2.1.4]	0	1090.1	apro:F751_1329	;ko00500//Starch and sucrose metabolism//Carbohydrate metabolism//Metabolism
Isoform0000908	PRW59001.1	504.2	1.5e-139	PRW59001.1 5 -3 exoribonuclease 1 [Chlorella sorokiniana]	--	--	--	--	7293586	63.5	3e-09	KOG2045	5'-3' exonuclease XRN1/KEM1/SEP1 involved in DNA strand exchange and mRNA turnover	K12618//XRN1; 5'-3' exoribonuclease 1 [EC:3.1.13.-]	1.8e-12	80.1	cme:CYME_CMR447C	;ko03008//Ribosome biogenesis in eukaryotes//Translation//Genetic Information Processing
Isoform0000909	PSC68184.1	547.7	1.2e-152	PSC68184.1 arginine methyltransferase [Micractinium conductrix]	sp|Q9W1V1|ANM7_DROME	124.8	7.3e-27	sp|Q9W1V1|ANM7_DROME Protein arginine N-methyltransferase 7 OS=Drosophila melanogaster OX=7227 GN=Art7 PE=2 SV=4	7291527	124.8	1.1e-27	KOG1501	Arginine N-methyltransferase	--	--	--	--	--
Isoform0000910	BDA49200.1	381.7	1.1e-102	BDA49200.1 probable serine/threonine-protein kinase SIS8 [Coccomyxa sp. Obi]	sp|Q05609|CTR1_ARATH	308.9	2.8e-82	sp|Q05609|CTR1_ARATH Serine/threonine-protein kinase CTR1 OS=Arabidopsis thaliana OX=3702 GN=CTR1 PE=1 SV=1	At1g18160	310.1	1.9e-83	KOG0192	Tyrosine kinase specific for activated (GTP-bound) p21cdc42Hs	K04424//ZAK; sterile alpha motif and leucine zipper containing kinase AZK [EC:2.7.11.25]	8.6e-92	343.6	nnu:104600738	--
Isoform0000911	BDA40620.1	681.4	6.6e-193	BDA40620.1 probable Exportin-4 [Coccomyxa sp. Obi]	--	--	--	--	--	--	--	--	--	K25203//XPO4; exportin-4	6.1e-159	566.6	ppp:112283933	ko03013//Nucleocytoplasmic transport//Translation//Genetic Information Processing
Isoform0000912	KAA6423659.1	636.3	2.4e-179	KAA6423659.1 2-oxoglutarate dehydrogenase E1 component [Trebouxia sp. A1-2]	sp|O74378|ODO1_SCHPO	435.6	1.9e-120	sp|O74378|ODO1_SCHPO 2-oxoglutarate dehydrogenase, mitochondrial OS=Schizosaccharomyces pombe (strain 972 / ATCC 24843) OX=284812 GN=kgd1 PE=3 SV=1	SPBC3H7.03c	435.6	2.8e-121	KOG0450	2-oxoglutarate dehydrogenase, E1 subunit	K00164//OGDH; 2-oxoglutarate dehydrogenase E1 component [EC:1.2.4.2]	3.3e-165	587.4	csl:COCSUDRAFT_31412	;ko00020//Citrate cycle (TCA cycle)//Carbohydrate metabolism//Metabolism
Isoform0000913	PSC70763.1	1211.8	0	PSC70763.1 sodium potassium-transporting ATPase subunit alpha-1 [Micractinium conductrix]	sp|Q9WV27|AT1A4_MOUSE	615.5	1.4e-174	sp|Q9WV27|AT1A4_MOUSE Sodium/potassium-transporting ATPase subunit alpha-4 OS=Mus musculus OX=10090 GN=Atp1a4 PE=1 SV=3	Hs21361181	605.9	1.6e-172	KOG0203	Na+/K+ ATPase, alpha subunit	K01539//ATP1A; sodium/potassium-transporting ATPase subunit alpha [EC:7.2.2.13]	4.2e-285	985.7	ota:OT_ostta01g00890	--
Isoform0000914	XP_005851164.1	1256.1	0	XP_005851164.1 hypothetical protein CHLNCDRAFT_137783 [Chlorella variabilis]	sp|P30182|TOP2_ARATH	981.5	9.6e-285	sp|P30182|TOP2_ARATH DNA topoisomerase 2 OS=Arabidopsis thaliana OX=3702 GN=TOP2 PE=2 SV=2	At3g23890	981.5	1.4e-285	KOG0355	DNA topoisomerase type II	K03164//TOP2; DNA topoisomerase II [EC:5.6.2.2]	0	1213.7	apro:F751_1302	--
Isoform0000915	KAA6424268.1	882.9	1.5e-253	KAA6424268.1 serine threonine- kinase sepA-like [Trebouxia sp. A1-2]	sp|A0A078CGE6|M3KE1_BRANA	546.2	1e-153	sp|A0A078CGE6|M3KE1_BRANA MAP3K epsilon protein kinase 1 OS=Brassica napus OX=3708 GN=M3KE1 PE=1 SV=1	At3g13530	525	3.7e-148	KOG0198	MEKK and related serine/threonine protein kinases	--	--	--	--	--
Isoform0000916	BDA42391.1	619.4	3.1e-174	BDA42391.1 probable lysine-specific demethylase JMJ703 at N-terminal half [Coccomyxa sp. Obi]	sp|C0SUT9|JMJ16_ARATH	310.1	1.2e-82	sp|C0SUT9|JMJ16_ARATH Putative lysine-specific demethylase JMJ16 OS=Arabidopsis thaliana OX=3702 GN=JMJ16 PE=2 SV=1	At1g08620	292	5.3e-78	KOG1246	DNA-binding protein jumonji/RBP2/SMCY, contains JmjC domain	--	--	--	--	--
Isoform0000917	AQL07116.1	524.2	1.4e-145	AQL07116.1 hypothetical protein ZEAMMB73_Zm00001d047609 [Zea mays]	sp|Q9H611|PIF1_HUMAN	111.7	6.5e-23	sp|Q9H611|PIF1_HUMAN ATP-dependent DNA helicase PIF1 OS=Homo sapiens OX=9606 GN=PIF1 PE=1 SV=2	At1g54430	454.1	8e-127	KOG0987	DNA helicase PIF1/RRM3	K15255//PIF1; ATP-dependent DNA helicase PIF1 [EC:5.6.2.3]	2.1e-143	515	ccav:112508558	--
Isoform0000918	XP_005851572.1	247.3	3.2e-62	XP_005851572.1 hypothetical protein CHLNCDRAFT_138063 [Chlorella variabilis]	sp|Q3EBR6|PLA16_ARATH	70.5	1.6e-10	sp|Q3EBR6|PLA16_ARATH Phospholipase A1-Igamma2, chloroplastic OS=Arabidopsis thaliana OX=3702 GN=At2g30550 PE=1 SV=2	At4g13550	80.9	1.8e-14	KOG4569	Predicted lipase	--	--	--	--	--
Isoform0000919	KAF1858189.1	184.1	3.4e-43	KAF1858189.1 hypothetical protein Lal_00010714 [Lupinus albus]	sp|Q3BAI2|YCX91_PHAAO	74.3	1.1e-11	sp|Q3BAI2|YCX91_PHAAO Uncharacterized protein ORF91 OS=Phalaenopsis aphrodite subsp. formosana OX=308872 PE=4 SV=1	--	--	--	--	--	--	--	--	--	--
Isoform0000920	BDA40919.1	590.5	1.6e-165	BDA40919.1 probable ATP-dependent DNA helicase RecG at C-terminar half [Coccomyxa sp. Obi]	sp|Q55681|RECG_SYNY3	390.6	7.2e-107	sp|Q55681|RECG_SYNY3 ATP-dependent DNA helicase RecG OS=Synechocystis sp. (strain PCC 6803 / Kazusa) OX=1111708 GN=recG PE=3 SV=1	At2g01440	323.9	1.2e-87	KOG0344	ATP-dependent RNA helicase	--	--	--	--	--
Isoform0000921	KAA6424936.1	364	2.3e-97	KAA6424936.1 Galactosyltransferase family [Trebouxia sp. A1-2]	sp|Q9LV16|B3GTJ_ARATH	63.2	2.6e-08	sp|Q9LV16|B3GTJ_ARATH Hydroxyproline O-galactosyltransferase GALT6 OS=Arabidopsis thaliana OX=3702 GN=GALT6 PE=2 SV=2	At5g62620	63.2	3.9e-09	KOG2287	Galactosyltransferases	K20843//GALT2S; hydroxyproline O-galactosyltransferase 2/3/4/5/6 [EC:2.4.1.-]	4e-09	68.9	sbi:110433130	--
Isoform0000922	KAA6426630.1	434.5	1.4e-118	KAA6426630.1 kinase [Trebouxia sp. A1-2]	sp|Q05609|CTR1_ARATH	223.8	1.2e-56	sp|Q05609|CTR1_ARATH Serine/threonine-protein kinase CTR1 OS=Arabidopsis thaliana OX=3702 GN=CTR1 PE=1 SV=1	At5g03730	223.8	1.8e-57	KOG0192	Tyrosine kinase specific for activated (GTP-bound) p21cdc42Hs	--	--	--	--	--
Isoform0000923	BDA48810.1	427.9	1.3e-116	BDA48810.1 probable phosphatidylinositol 4-phosphate 5-kinase 9 [Coccomyxa sp. Obi]	sp|Q8L850|PI5K9_ARATH	275.4	3.2e-72	sp|Q8L850|PI5K9_ARATH Phosphatidylinositol 4-phosphate 5-kinase 9 OS=Arabidopsis thaliana OX=3702 GN=PIP5K9 PE=1 SV=2	At3g09920	275.4	4.8e-73	KOG0229	Phosphatidylinositol-4-phosphate 5-kinase	K00889//PIP5K; 1-phosphatidylinositol-4-phosphate 5-kinase [EC:2.7.1.68]	1.7e-105	389	csl:COCSUDRAFT_38742	;ko04070//Phosphatidylinositol signaling system//Signal transduction//Environmental Information Processing
Isoform0000924	--	--	--	--	--	--	--	--	--	--	--	--	--	--	--	--	--	--
Isoform0000925	XP_005649944.1	328.2	1.4e-86	XP_005649944.1 hypothetical protein COCSUDRAFT_46702 [Coccomyxa subellipsoidea C-169]	sp|Q9SX85|SEC3A_ARATH	142.1	4.3e-32	sp|Q9SX85|SEC3A_ARATH Exocyst complex component SEC3A OS=Arabidopsis thaliana OX=3702 GN=SEC3A PE=1 SV=1	At1g47560_1	142.1	6.4e-33	KOG2148	Exocyst protein Sec3	K19983//EXOC1; exocyst complex component 1	4.1e-35	155.2	ppp:112288963	--
Isoform0000926	KAA6419015.1	873.6	9.2e-251	KAA6419015.1 metal ion binding, partial [Trebouxia sp. A1-2]	sp|Q9ULE6|PALD_HUMAN	68.6	6.3e-10	sp|Q9ULE6|PALD_HUMAN Paladin OS=Homo sapiens OX=9606 GN=PALD1 PE=1 SV=3	--	--	--	--	--	--	--	--	--	--
Isoform0000927	KAA6418794.1	364	2.4e-97	KAA6418794.1 eukaryotic translation initiation factor 4G-like [Trebouxia sp. A1-2]	sp|G5CEW6|IF4G_WHEAT	236.1	2.3e-60	sp|G5CEW6|IF4G_WHEAT Eukaryotic translation initiation factor 4G OS=Triticum aestivum OX=4565 PE=1 SV=1	At3g60240_1	196.1	3.9e-49	KOG0401	Translation initiation factor 4F, ribosome/mRNA-bridging subunit (eIF-4G)	K03260//EIF4G; translation initiation factor 4G	5e-92	344.4	csl:COCSUDRAFT_31629	--
Isoform0000928	KAH9531540.1	945.3	2.4e-272	KAH9531540.1 hypothetical protein CY35_19G044000 [Sphagnum magellanicum]	sp|Q0R4F1|PIF1_XENLA	120.6	1.4e-25	sp|Q0R4F1|PIF1_XENLA ATP-dependent DNA helicase PIF1 OS=Xenopus laevis OX=8355 GN=pif1 PE=2 SV=1	At3g13250	792.7	9.3e-229	KOG0987	DNA helicase PIF1/RRM3	--	--	--	--	--
Isoform0000929	PRW57281.1	883.2	1.1e-253	PRW57281.1 transportin-3 isoform X1 [Chlorella sorokiniana]	sp|Q8GUL2|MOS14_ARATH	531.9	1.9e-149	sp|Q8GUL2|MOS14_ARATH Transportin MOS14 OS=Arabidopsis thaliana OX=3702 GN=MOS14 PE=1 SV=1	At5g62600	319.7	2.3e-86	KOG2081	Nuclear transport regulator	K15436//TRPO3; transportin-3	2.5e-221	773.9	csl:COCSUDRAFT_29908	ko03013//Nucleocytoplasmic transport//Translation//Genetic Information Processing
Isoform0000930	RMZ52838.1	163.3	6e-37	RMZ52838.1 hypothetical protein APUTEX25_000957 [Auxenochlorella protothecoides]	sp|Q55GU0|Y9955_DICDI	124.8	7.2e-27	sp|Q55GU0|Y9955_DICDI Probable serine/threonine-protein kinase DDB_G0267514 OS=Dictyostelium discoideum OX=44689 GN=DDB_G0267514 PE=3 SV=1	At3g22750	122.1	7e-27	KOG0192	Tyrosine kinase specific for activated (GTP-bound) p21cdc42Hs	--	--	--	--	--
Isoform0000931	--	--	--	--	--	--	--	--	--	--	--	--	--	--	--	--	--	--
Isoform0000932	BDA43096.1	247.7	2.5e-62	BDA43096.1 probable serine/threonine-protein kinase STY8 at C-terminar half [Coccomyxa sp. Obi]	sp|Q54TH6|Y9863_DICDI	147.5	1.1e-33	sp|Q54TH6|Y9863_DICDI Probable serine/threonine-protein kinase DDB_G0281745 OS=Dictyostelium discoideum OX=44689 GN=DDB_G0281745 PE=3 SV=1	At5g03730	141.4	1.1e-32	KOG0192	Tyrosine kinase specific for activated (GTP-bound) p21cdc42Hs	--	--	--	--	--
Isoform0000933	XP_005649827.1	96.3	9.1e-17	XP_005649827.1 hypothetical protein COCSUDRAFT_61507 [Coccomyxa subellipsoidea C-169]	--	--	--	--	--	--	--	--	--	--	--	--	--	--
Isoform0000934	BDA47644.1	1083.6	0	BDA47644.1 probable histone acetyltransferase HAC1 [Coccomyxa sp. Obi]	sp|Q9FWQ5|HAC12_ARATH	684.5	2.4e-195	sp|Q9FWQ5|HAC12_ARATH Histone acetyltransferase HAC12 OS=Arabidopsis thaliana OX=3702 GN=HAC12 PE=3 SV=2	At1g16710	684.5	3.6e-196	KOG1778	CREB binding protein/P300 and related TAZ Zn-finger proteins	K04498//EP300; E1A/CREB-binding protein [EC:2.3.1.48]	5.1e-286	988.8	csl:COCSUDRAFT_23618	--
Isoform0000935	KAH7443294.1	257.7	2.4e-65	KAH7443294.1 hypothetical protein KP509_02G028800 [Ceratopteris richardii]	--	--	--	--	At2g25320	204.1	1.4e-51	KOG1987	Speckle-type POZ protein SPOP and related proteins with TRAF, MATH and BTB/POZ domains	--	--	--	--	--
Isoform0000936	KAA6417865.1	919.8	1.1e-264	KAA6417865.1 delta 1-pyrroline-5-carboxylate synthetase [Trebouxia sp. A1-2]	sp|Q96480|P5CS_SOLLC	719.9	5.1e-206	sp|Q96480|P5CS_SOLLC Delta-1-pyrroline-5-carboxylate synthase OS=Solanum lycopersicum OX=4081 GN=PRO2 PE=2 SV=1	At2g39800_2	475.3	3.3e-133	KOG4165	Gamma-glutamyl phosphate reductase	K12657//ALDH18A1; delta-1-pyrroline-5-carboxylate synthetase [EC:2.7.2.11 1.2.1.41]	1.6e-207	728	nau:109233261	;ko00330//Arginine and proline metabolism//Amino acid metabolism//Metabolism
Isoform0000937	PRW32859.1	1087	0	PRW32859.1 ribosomal S5 Elongation factor G III V family [Chlorella sorokiniana]	sp|Q7Z2Z2|EFL1_HUMAN	591.3	2.8e-167	sp|Q7Z2Z2|EFL1_HUMAN Elongation factor-like GTPase 1 OS=Homo sapiens OX=9606 GN=EFL1 PE=1 SV=2	At3g22980	743.4	6.6e-214	KOG0467	Translation elongation factor 2/ribosome biogenesis protein RIA1 and related proteins	K14536//RIA1; ribosome assembly protein 1 [EC:3.6.5.-]	3.6e-276	956.1	csl:COCSUDRAFT_14230	ko03008//Ribosome biogenesis in eukaryotes//Translation//Genetic Information Processing
Isoform0000938	BDA46931.1	1216.1	0	BDA46931.1 probable alpha,alpha-trehalose-phosphate synthase [UDP-for [Coccomyxa sp. Obi]	sp|Q9SYM4|TPS1_ARATH	896	5.2e-259	sp|Q9SYM4|TPS1_ARATH Alpha,alpha-trehalose-phosphate synthase [UDP-forming] 1 OS=Arabidopsis thaliana OX=3702 GN=TPS1 PE=1 SV=1	At1g78580	896	7.8e-260	KOG1050	Trehalose-6-phosphate synthase component TPS1 and related subunits	K16055//TPS; trehalose 6-phosphate synthase/phosphatase [EC:2.4.1.15 3.1.3.12]	0	1066.6	cre:CHLRE_16g686200v5	;ko00500//Starch and sucrose metabolism//Carbohydrate metabolism//Metabolism
Isoform0000939	PRW20658.1	1442.2	0	PRW20658.1 leucine--tRNA cytoplasmic [Chlorella sorokiniana]	sp|F4I116|SYLC_ARATH	1139	0	sp|F4I116|SYLC_ARATH Leucine--tRNA ligase, cytoplasmic OS=Arabidopsis thaliana OX=3702 GN=At1g09620 PE=1 SV=1	At1g09620	1139	0	KOG0437	Leucyl-tRNA synthetase	K01869//LARS; leucyl-tRNA synthetase [EC:6.1.1.4]	0	1363.6	csl:COCSUDRAFT_54564	ko00970//Aminoacyl-tRNA biosynthesis//Translation//Genetic Information Processing
Isoform0000940	KAA6429529.1	1056.2	1e-305	KAA6429529.1 cullin-associated NEDD8-dissociated 1-like [Trebouxia sp. A1-2]	sp|Q8L5Y6|CAND1_ARATH	839.3	5.9e-242	sp|Q8L5Y6|CAND1_ARATH Cullin-associated NEDD8-dissociated protein 1 OS=Arabidopsis thaliana OX=3702 GN=CAND1 PE=1 SV=1	At2g02560	842.4	1e-243	KOG1824	TATA-binding protein-interacting protein	K17263//CAND1; cullin-associated NEDD8-dissociated protein 1	2.8e-292	1009.6	csl:COCSUDRAFT_30566	--
Isoform0000941	KAA6419450.1	357.8	1.6e-95	KAA6419450.1 hypothetical protein FRX49_10548 [Trebouxia sp. A1-2]	--	--	--	--	At3g61290	112.1	7.2e-24	KOG2458	Endoplasmic reticulum protein EP58, contains filamin rod domain and KDEL motif	--	--	--	--	--
Isoform0000942	RMZ57759.1	327.8	1.9e-86	RMZ57759.1 hypothetical protein APUTEX25_004611, partial [Auxenochlorella protothecoides]	sp|A0A0N7KMH0|AP24_ORYSJ	84.7	8.4e-15	sp|A0A0N7KMH0|AP24_ORYSJ APETALA2-like protein 4 OS=Oryza sativa subsp. japonica OX=39947 GN=AP2-4 PE=2 SV=2	--	--	--	--	--	--	--	--	--	--
Isoform0000943	PSC72608.1	344.7	1.5e-91	PSC72608.1 nucleic acid-binding [Micractinium conductrix]	sp|F4J3R7|SPD1_ARATH	234.2	8.6e-60	sp|F4J3R7|SPD1_ARATH Protein SEEDLING PLASTID DEVELOPMENT 1 OS=Arabidopsis thaliana OX=3702 GN=SPD1 PE=2 SV=1	At2g25910	57.8	1.7e-07	KOG2405	Predicted 3'-5' exonuclease	--	--	--	--	--
Isoform0000944	PSC75199.1	151	3.1e-33	PSC75199.1 Pentatricopeptide repeat-containing [Micractinium conductrix]	--	--	--	--	--	--	--	--	--	K17710//PTCD1; pentatricopeptide repeat domain-containing protein 1	9.1e-14	84.3	mng:MNEG_15081	--
Isoform0000945	PSC75208.1	589	4.5e-165	PSC75208.1 thiamine biosynthetic bifunctional enzyme chloroplastic isoform A [Micractinium conductrix]	sp|Q2QWK9|TPS1_ORYSJ	214.2	9.1e-54	sp|Q2QWK9|TPS1_ORYSJ Probable thiamine biosynthetic bifunctional enzyme, chloroplastic OS=Oryza sativa subsp. japonica OX=39947 GN=Os12g0192500 PE=2 SV=2	At1g22940	199.1	4.6e-50	KOG2598	Phosphomethylpyrimidine kinase	K14153//thiDE; hydroxymethylpyrimidine kinase / phosphomethylpyrimidine kinase / thiamine-phosphate diphosphorylase [EC:2.7.1.49 2.7.4.7 2.5.1.3]	2.4e-62	245.7	apro:F751_6799	;ko00730//Thiamine metabolism//Metabolism of cofactors and vitamins//Metabolism
Isoform0000946	PSC67151.1	1060.4	5.2e-307	PSC67151.1 glycosyltransferase family 5 [Micractinium conductrix]	sp|Q43846|SSY3_SOLTU	701	2.5e-200	sp|Q43846|SSY3_SOLTU Soluble starch synthase 3, chloroplastic/amyloplastic OS=Solanum tuberosum OX=4113 GN=SS3 PE=1 SV=1	--	--	--	--	--	K00703//glgA; starch synthase [EC:2.4.1.21]	1.6e-284	983.8	cre:CHLRE_06g282000v5	;ko00500//Starch and sucrose metabolism//Carbohydrate metabolism//Metabolism
Isoform0000947	--	--	--	--	--	--	--	--	--	--	--	--	--	--	--	--	--	--
Isoform0000948	PSC75610.1	71.2	3.2e-09	PSC75610.1 ABC(ATP-binding) family transporter: iron compound [Micractinium conductrix]	--	--	--	--	--	--	--	--	--	--	--	--	--	--
Isoform0000949	ONM12438.1	220.3	4.2e-54	ONM12438.1 PIF1 helicase [Zea mays]	sp|Q7ZV90|PIF1_DANRE	56.2	3.2e-06	sp|Q7ZV90|PIF1_DANRE ATP-dependent DNA helicase PIF1 OS=Danio rerio OX=7955 GN=pif1 PE=2 SV=1	At1g54430	174.9	9.2e-43	KOG0987	DNA helicase PIF1/RRM3	K15255//PIF1; ATP-dependent DNA helicase PIF1 [EC:5.6.2.3]	1e-52	213.8	sita:111256747	--
Isoform0000950	PRW57649.1	1960.3	0	PRW57649.1 magnesium chelatase subunit H [Chlorella sorokiniana]	sp|B8ANF1|CHLH_ORYSI	1653.6	0	sp|B8ANF1|CHLH_ORYSI Magnesium-chelatase subunit ChlH, chloroplastic OS=Oryza sativa subsp. indica OX=39946 GN=CHLH PE=3 SV=1	--	--	--	--	--	K03403//chlH; magnesium chelatase subunit H [EC:6.6.1.1]	0	1954.5	vcn:VOLCADRAFT_76537	;ko00860//Porphyrin metabolism//Metabolism of cofactors and vitamins//Metabolism
Isoform0000951	AQL07116.1	524.2	1.3e-145	AQL07116.1 hypothetical protein ZEAMMB73_Zm00001d047609 [Zea mays]	sp|Q9H611|PIF1_HUMAN	111.7	6.3e-23	sp|Q9H611|PIF1_HUMAN ATP-dependent DNA helicase PIF1 OS=Homo sapiens OX=9606 GN=PIF1 PE=1 SV=2	At1g54430	454.1	7.8e-127	KOG0987	DNA helicase PIF1/RRM3	K15255//PIF1; ATP-dependent DNA helicase PIF1 [EC:5.6.2.3]	2.1e-143	515	ccav:112508558	--
Isoform0000952	KXZ56059.1	1545.4	0	KXZ56059.1 hypothetical protein GPECTOR_2g941 [Gonium pectorale]	sp|Q54JE4|ODO1_DICDI	1023.8	1.6e-297	sp|Q54JE4|ODO1_DICDI 2-oxoglutarate dehydrogenase, mitochondrial OS=Dictyostelium discoideum OX=44689 GN=ogdh PE=3 SV=1	At5g65750	1266.9	0	KOG0450	2-oxoglutarate dehydrogenase, E1 subunit	K00164//OGDH; 2-oxoglutarate dehydrogenase E1 component [EC:1.2.4.2]	0	1531.9	vcn:VOLCADRAFT_74810	;ko00020//Citrate cycle (TCA cycle)//Carbohydrate metabolism//Metabolism
Isoform0000953	XP_005844355.1	1870.5	0	XP_005844355.1 hypothetical protein CHLNCDRAFT_36916 [Chlorella variabilis]	sp|Q9Z2Q4|METH_RAT	1355.5	0	sp|Q9Z2Q4|METH_RAT Methionine synthase OS=Rattus norvegicus OX=10116 GN=Mtr PE=1 SV=1	CE01609_1	265.4	5.2e-70	KOG1579	Homocysteine S-methyltransferase	K00548//metH; 5-methyltetrahydrofolate--homocysteine methyltransferase [EC:2.1.1.13]	0	1638.2	ota:OT_ostta03g04670	;ko00450//Selenocompound metabolism//Metabolism of other amino acids//Metabolism
Isoform0000954	KAA6425836.1	1398.3	0	KAA6425836.1 DNA polymerase delta catalytic subunit-like [Trebouxia sp. A1-2]	sp|Q9LRE6|DPOD1_ORYSJ	1235.3	0	sp|Q9LRE6|DPOD1_ORYSJ DNA polymerase delta catalytic subunit OS=Oryza sativa subsp. japonica OX=39947 GN=POLD1 PE=2 SV=1	At5g63960	1122.1	0	KOG0969	DNA polymerase delta, catalytic subunit	K02327//POLD1; DNA polymerase delta subunit 1 [EC:2.7.7.7]	0	1349	csl:COCSUDRAFT_16696	;ko03410//Base excision repair//Replication and repair//Genetic Information Processing
Isoform0000955	PSC67151.1	1011.9	2.2e-292	PSC67151.1 glycosyltransferase family 5 [Micractinium conductrix]	sp|Q43846|SSY3_SOLTU	691.4	2e-197	sp|Q43846|SSY3_SOLTU Soluble starch synthase 3, chloroplastic/amyloplastic OS=Solanum tuberosum OX=4113 GN=SS3 PE=1 SV=1	--	--	--	--	--	K00703//glgA; starch synthase [EC:2.4.1.21]	3e-270	936.4	cre:CHLRE_06g282000v5	;ko00500//Starch and sucrose metabolism//Carbohydrate metabolism//Metabolism
Isoform0000956	PSC67347.1	516.9	2.1e-143	PSC67347.1 Non-motile and phage-resistance [Micractinium conductrix]	sp|Q3S4A7|AHK5_ARATH	151	9.3e-35	sp|Q3S4A7|AHK5_ARATH Histidine kinase 5 OS=Arabidopsis thaliana OX=3702 GN=AHK5 PE=1 SV=1	At5g10720	136.3	3.6e-31	KOG0519	Sensory transduction histidine kinase	--	--	--	--	--
Isoform0000957	KAA6419093.1	119.8	7.6e-24	KAA6419093.1 phosphatase 2C catalytic subunit [Trebouxia sp. A1-2]	sp|Q5SN75|P2C08_ORYSJ	67.8	1.1e-09	sp|Q5SN75|P2C08_ORYSJ Probable protein phosphatase 2C 8 OS=Oryza sativa subsp. japonica OX=39947 GN=Os01g0656200 PE=2 SV=1	At4g26080	65.1	1e-09	KOG0698	Serine/threonine protein phosphatase	K14497//PP2C; protein phosphatase 2C [EC:3.1.3.16]	2.6e-24	119.4	csl:COCSUDRAFT_6402	;ko04075//Plant hormone signal transduction//Signal transduction//Environmental Information Processing
Isoform0000958	KAG2448376.1	1168.7	0	KAG2448376.1 hypothetical protein HYH02_006958 [Chlamydomonas schloesseri]	sp|Q8RY22|DEGP7_ARATH	911.8	9.2e-264	sp|Q8RY22|DEGP7_ARATH Protease Do-like 7 OS=Arabidopsis thaliana OX=3702 GN=DEGP7 PE=2 SV=1	At3g03380	522.7	1.8e-147	KOG1421	Predicted signaling-associated protein (contains a PDZ domain)	K22686//NMA111; pro-apoptotic serine protease NMA111 [EC:3.4.21.-]	0	1169.1	cre:CHLRE_03g180650v5	--
Isoform0000959	PRW58593.1	1222.2	0	PRW58593.1 NAD(P) mitochondrial isoform A [Chlorella sorokiniana]	sp|P11024|NNTM_BOVIN	939.9	3.1e-272	sp|P11024|NNTM_BOVIN NAD(P) transhydrogenase, mitochondrial OS=Bos taurus OX=9913 GN=NNT PE=1 SV=3	--	--	--	--	--	K00323//NNT; H+-translocating NAD(P) transhydrogenase [EC:1.6.1.2 7.1.1.1]	0	1110.9	cre:CHLRE_01g054500v5	;ko00760//Nicotinate and nicotinamide metabolism//Metabolism of cofactors and vitamins//Metabolism
Isoform0000960	BDA42391.1	619.4	3.1e-174	BDA42391.1 probable lysine-specific demethylase JMJ703 at N-terminal half [Coccomyxa sp. Obi]	sp|C0SUT9|JMJ16_ARATH	310.1	1.2e-82	sp|C0SUT9|JMJ16_ARATH Putative lysine-specific demethylase JMJ16 OS=Arabidopsis thaliana OX=3702 GN=JMJ16 PE=2 SV=1	At1g08620	292	5.2e-78	KOG1246	DNA-binding protein jumonji/RBP2/SMCY, contains JmjC domain	--	--	--	--	--
Isoform0000961	EEC85069.1	109	1.3e-20	EEC85069.1 hypothetical protein OsI_32412 [Oryza sativa Indica Group]	--	--	--	--	--	--	--	--	--	--	--	--	--	--
Isoform0000962	XP_005851572.1	247.3	3.2e-62	XP_005851572.1 hypothetical protein CHLNCDRAFT_138063 [Chlorella variabilis]	sp|Q3EBR6|PLA16_ARATH	70.5	1.6e-10	sp|Q3EBR6|PLA16_ARATH Phospholipase A1-Igamma2, chloroplastic OS=Arabidopsis thaliana OX=3702 GN=At2g30550 PE=1 SV=2	At4g13550	80.9	1.8e-14	KOG4569	Predicted lipase	--	--	--	--	--
Isoform0000963	KAA6427441.1	421.4	1.2e-114	KAA6427441.1 Serine threonine- kinase CTR1 [Trebouxia sp. A1-2]	sp|Q9C9U5|SIS8_ARATH	157.1	1.3e-36	sp|Q9C9U5|SIS8_ARATH Probable serine/threonine-protein kinase SIS8 OS=Arabidopsis thaliana OX=3702 GN=SIS8 PE=1 SV=1	At3g46920_2	222.6	3.8e-57	KOG0192	Tyrosine kinase specific for activated (GTP-bound) p21cdc42Hs	--	--	--	--	--
Isoform0000964	PRW21099.1	97.8	3.1e-17	PRW21099.1 serine threonine- kinase [Chlorella sorokiniana]	sp|Q9ZQ31|STY13_ARATH	75.5	5.1e-12	sp|Q9ZQ31|STY13_ARATH Serine/threonine-protein kinase STY13 OS=Arabidopsis thaliana OX=3702 GN=STY13 PE=1 SV=2	At2g24360	75.5	7.6e-13	KOG0192	Tyrosine kinase specific for activated (GTP-bound) p21cdc42Hs	--	--	--	--	--
Isoform0000965	XP_042916207.1	166.8	5.4e-38	XP_042916207.1 uncharacterized protein CHLRE_16g676421v5 [Chlamydomonas reinhardtii]	sp|Q9LKL2|APRR1_ARATH	108.2	7e-22	sp|Q9LKL2|APRR1_ARATH Two-component response regulator-like APRR1 OS=Arabidopsis thaliana OX=3702 GN=APRR1 PE=1 SV=1	At5g61380	108.2	1e-22	KOG1601	GATA-4/5/6 transcription factors	K12127//TOC1; pseudo-response regulator 1	5.2e-25	121.7	peu:105141612	ko04712//Circadian rhythm - plant//Environmental adaptation//Organismal Systems
Isoform0000966	BDA51126.1	839.3	1.9e-240	BDA51126.1 phosphatidylinositol 4-kinase alpha [Coccomyxa sp. Obi]	sp|Q9SXA1|P4KA1_ARATH	534.3	4e-150	sp|Q9SXA1|P4KA1_ARATH Phosphatidylinositol 4-kinase alpha 1 OS=Arabidopsis thaliana OX=3702 GN=PI4KA1 PE=1 SV=2	At1g49340	534.3	6e-151	KOG0902	Phosphatidylinositol 4-kinase	K00888//PI4KA; phosphatidylinositol 4-kinase A [EC:2.7.1.67]	5e-185	653.3	csl:COCSUDRAFT_19170	;ko04070//Phosphatidylinositol signaling system//Signal transduction//Environmental Information Processing
Isoform0000967	XP_005651179.1	1819.7	0	XP_005651179.1 clathrin heavy chain [Coccomyxa subellipsoidea C-169]	sp|Q2RBN7|CLH1_ORYSJ	1569.3	0	sp|Q2RBN7|CLH1_ORYSJ Clathrin heavy chain 1 OS=Oryza sativa subsp. japonica OX=39947 GN=Os11g0104900 PE=3 SV=1	At3g08530	1544.3	0	KOG0985	Vesicle coat protein clathrin, heavy chain	K04646//CLTC; clathrin heavy chain	0	1825.4	csl:COCSUDRAFT_52408	ko04144//Endocytosis//Transport and catabolism//Cellular Processes
Isoform0000968	PRW20816.1	609.4	3.1e-171	PRW20816.1 Serine protease ABC transporter B family tagA [Chlorella sorokiniana]	sp|Q8T9W1|TAGD_DICDI	149.1	3.5e-34	sp|Q8T9W1|TAGD_DICDI Serine protease/ABC transporter B family protein tagD OS=Dictyostelium discoideum OX=44689 GN=tagD PE=3 SV=1	--	--	--	--	--	--	--	--	--	--
Isoform0000969	PSC74251.1	163.7	4.6e-37	PSC74251.1 hypothetical protein C2E20_2776 [Micractinium conductrix]	--	--	--	--	--	--	--	--	--	--	--	--	--	--
Isoform0000970	PRW57345.1	1031.6	2.5e-298	PRW57345.1 ATP-dependent Clp protease ATP-binding subunit [Chlorella sorokiniana]	sp|O78410|CLPC_GUITH	818.9	7.7e-236	sp|O78410|CLPC_GUITH ATP-dependent Clp protease ATP-binding subunit ClpA homolog OS=Guillardia theta OX=55529 GN=clpC PE=3 SV=1	At5g50920	802.4	1.1e-231	KOG1051	Chaperone HSP104 and related ATP-dependent Clp proteases	--	--	--	--	--
Isoform0000971	KAA6417865.1	919.8	1.1e-264	KAA6417865.1 delta 1-pyrroline-5-carboxylate synthetase [Trebouxia sp. A1-2]	sp|Q96480|P5CS_SOLLC	719.9	5e-206	sp|Q96480|P5CS_SOLLC Delta-1-pyrroline-5-carboxylate synthase OS=Solanum lycopersicum OX=4081 GN=PRO2 PE=2 SV=1	At2g39800_2	475.3	3.2e-133	KOG4165	Gamma-glutamyl phosphate reductase	K12657//ALDH18A1; delta-1-pyrroline-5-carboxylate synthetase [EC:2.7.2.11 1.2.1.41]	1.5e-207	728	nau:109233261	;ko00330//Arginine and proline metabolism//Amino acid metabolism//Metabolism
Isoform0000972	PRW05833.1	350.9	2.1e-93	PRW05833.1 copper-transporting ATPase chloroplastic [Chlorella sorokiniana]	sp|B9DFX7|HMA8_ARATH	226.5	1.8e-57	sp|B9DFX7|HMA8_ARATH Copper-transporting ATPase PAA2, chloroplastic OS=Arabidopsis thaliana OX=3702 GN=PAA2 PE=1 SV=1	At4g33520	213.4	2.4e-54	KOG0207	Cation transport ATPase	K17686//copA; P-type Cu+ transporter [EC:7.2.2.8]	2.1e-82	312.4	csl:COCSUDRAFT_28011	ko04016//MAPK signaling pathway - plant//Signal transduction//Environmental Information Processing
Isoform0000973	KAG2444365.1	120.9	3.5e-24	KAG2444365.1 hypothetical protein HXX76_001121 [Chlamydomonas incerta]	--	--	--	--	--	--	--	--	--	--	--	--	--	--
Isoform0000974	KXZ51275.1	69.7	9.2e-09	KXZ51275.1 hypothetical protein GPECTOR_13g762 [Gonium pectorale]	--	--	--	--	--	--	--	--	--	--	--	--	--	--
Isoform0000975	BDA41428.1	409.8	3.7e-111	BDA41428.1 probable pentatricopeptide repeat-containing protein At5g02860 at N-terminal half [Coccomyxa sp. Obi]	--	--	--	--	--	--	--	--	--	K17710//PTCD1; pentatricopeptide repeat domain-containing protein 1	1.6e-95	355.9	cre:CHLRE_12g511400v5	--
Isoform0000976	KAG9438446.1	374	2.3e-100	KAG9438446.1 hypothetical protein H6P81_021616 [Aristolochia fimbriata]	sp|Q3BAI2|YCX91_PHAAO	114.8	7.6e-24	sp|Q3BAI2|YCX91_PHAAO Uncharacterized protein ORF91 OS=Phalaenopsis aphrodite subsp. formosana OX=308872 PE=4 SV=1	--	--	--	--	--	--	--	--	--	--
Isoform0000977	KAH8968805.1	1232.6	0	KAH8968805.1 hypothetical protein BDL97_02G001100 [Sphagnum fallax]	sp|Q9FPT1|UBP12_ARATH	1212.2	0	sp|Q9FPT1|UBP12_ARATH Ubiquitin carboxyl-terminal hydrolase 12 OS=Arabidopsis thaliana OX=3702 GN=UBP12 PE=1 SV=2	At5g06600	1219.9	0	KOG1863	Ubiquitin carboxyl-terminal hydrolase	K11838//USP7; ubiquitin carboxyl-terminal hydrolase 7 [EC:3.4.19.12]	0	1227.2	soe:110803360	--
Isoform0000978	PSC71819.1	1180.6	0	PSC71819.1 calcium-transporting ATPase endoplasmic reticulum-type [Micractinium conductrix]	sp|P54209|ATC1_DUNBI	1104	0	sp|P54209|ATC1_DUNBI Cation-transporting ATPase CA1 OS=Dunaliella bioculata OX=13790 GN=CA1 PE=2 SV=1	At1g10130	1073.5	2.0e-313	KOG0202	Ca2+ transporting ATPase	--	--	--	--	--
Isoform0000979	KAA6424936.1	322.8	5.9e-85	KAA6424936.1 Galactosyltransferase family [Trebouxia sp. A1-2]	sp|Q96L58|B3GT6_HUMAN	85.1	6.4e-15	sp|Q96L58|B3GT6_HUMAN Beta-1,3-galactosyltransferase 6 OS=Homo sapiens OX=9606 GN=B3GALT6 PE=1 SV=2	Hs18079319	85.1	9.6e-16	KOG2288	Galactosyltransferases	K20854//HPGT; hydroxyproline O-galactosyltransferase HPGT [EC:2.4.1.-]	1.1e-14	87.4	ncol:116261050	--
Isoform0000980	BDA48602.1	424.9	1.1e-115	BDA48602.1 probable vacuolar protein 8 [Coccomyxa sp. Obi]	sp|B9DHT4|ARIA_ARATH	271.9	3.7e-71	sp|B9DHT4|ARIA_ARATH ARM REPEAT PROTEIN INTERACTING WITH ABF2 OS=Arabidopsis thaliana OX=3702 GN=ARIA PE=1 SV=2	At5g13060	234.6	9.9e-61	KOG0167	FOG: Armadillo/beta-catenin-like repeats	--	--	--	--	--
Isoform0000981	BDA41728.1	175.6	1.2e-40	BDA41728.1 probable regulatory protein viviparous-1 at N-terminal half [Coccomyxa sp. Obi]	sp|A0R5M8|EGTD_MYCS2	67.4	1.4e-09	sp|A0R5M8|EGTD_MYCS2 Histidine N-alpha-methyltransferase OS=Mycolicibacterium smegmatis (strain ATCC 700084 / mc(2)155) OX=246196 GN=egtD PE=1 SV=1	--	--	--	--	--	K20246//EGT1; L-histidine Nalpha-methyltransferase / hercynylcysteine S-oxide synthase [EC:2.1.1.44 1.14.99.51]	1.7e-15	90.1	apro:F751_0470	;ko00340//Histidine metabolism//Amino acid metabolism//Metabolism
Isoform0000982	KAA6424936.1	364	2.4e-97	KAA6424936.1 Galactosyltransferase family [Trebouxia sp. A1-2]	sp|Q9LV16|B3GTJ_ARATH	63.2	2.6e-08	sp|Q9LV16|B3GTJ_ARATH Hydroxyproline O-galactosyltransferase GALT6 OS=Arabidopsis thaliana OX=3702 GN=GALT6 PE=2 SV=2	At5g62620	63.2	3.9e-09	KOG2287	Galactosyltransferases	K20843//GALT2S; hydroxyproline O-galactosyltransferase 2/3/4/5/6 [EC:2.4.1.-]	4e-09	68.9	sbi:110433130	--
Isoform0000983	XP_005643918.1	1241.9	0	XP_005643918.1 P-loop containing nucleoside triphosphate hydrolase protein [Coccomyxa subellipsoidea C-169]	sp|Q8VY00|ESP3_ARATH	1107	0	sp|Q8VY00|ESP3_ARATH Pre-mRNA-splicing factor ATP-dependent RNA helicase DEAH1 OS=Arabidopsis thaliana OX=3702 GN=ESP3 PE=1 SV=1	At1g32490	1107.4	0	KOG0923	mRNA splicing factor ATP-dependent RNA helicase	K12813//DHX16; pre-mRNA-splicing factor ATP-dependent RNA helicase DHX16 [EC:3.6.4.13]	0	1250.7	csl:COCSUDRAFT_38237	ko03040//Spliceosome//Transcription//Genetic Information Processing
Isoform0000984	--	--	--	--	--	--	--	--	--	--	--	--	--	--	--	--	--	--
Isoform0000985	PRW20689.1	1437.2	0	PRW20689.1 Ubiquitin-activating enzyme E1 2 isoform A [Chlorella sorokiniana]	sp|P92974|UBE12_ARATH	1244.6	0	sp|P92974|UBE12_ARATH Ubiquitin-activating enzyme E1 2 OS=Arabidopsis thaliana OX=3702 GN=UBA2 PE=1 SV=1	At5g06460	1244.6	0	KOG2012	Ubiquitin activating enzyme UBA1	K03178//UBE1; ubiquitin-activating enzyme E1 [EC:6.2.1.45]	0	1422.1	csl:COCSUDRAFT_53589	ko04120//Ubiquitin mediated proteolysis//Folding, sorting and degradation//Genetic Information Processing
Isoform0000986	BDA41743.1	884.4	5.1e-254	BDA41743.1 Phospholipid-transporting ATPase IA [Coccomyxa sp. Obi]	sp|O94296|YOOC_SCHPO	464.2	5e-129	sp|O94296|YOOC_SCHPO Probable phospholipid-transporting ATPase C887.12 OS=Schizosaccharomyces pombe (strain 972 / ATCC 24843) OX=284812 GN=SPBC887.12 PE=3 SV=1	7303318	472.6	2.1e-132	KOG0206	P-type ATPase	K14802//DRS2; phospholipid-transporting ATPase [EC:7.6.2.1]	9.7e-250	868.2	csl:COCSUDRAFT_65278	--
Isoform0000987	XP_005846115.1	305.4	9.9e-80	XP_005846115.1 hypothetical protein CHLNCDRAFT_136041 [Chlorella variabilis]	sp|Q9LMN7|WAK5_ARATH	111.3	8.3e-23	sp|Q9LMN7|WAK5_ARATH Wall-associated receptor kinase 5 OS=Arabidopsis thaliana OX=3702 GN=WAK5 PE=2 SV=1	At3g06640	115.5	6.6e-25	KOG0192	Tyrosine kinase specific for activated (GTP-bound) p21cdc42Hs	--	--	--	--	--
Isoform0000988	--	--	--	--	--	--	--	--	--	--	--	--	--	--	--	--	--	--
Isoform0000989	PRW39291.1	1521.9	0	PRW39291.1 ABC multidrug resistance associated [Chlorella sorokiniana]	sp|P33527|MRP1_HUMAN	540.8	4.2e-152	sp|P33527|MRP1_HUMAN Multidrug resistance-associated protein 1 OS=Homo sapiens OX=9606 GN=ABCC1 PE=1 SV=3	Hs4826838	540.8	6.4e-153	KOG0054	Multidrug resistance-associated protein/mitoxantrone resistance protein, ABC superfamily	K05665//ABCC1; ATP-binding cassette, subfamily C (CFTR/MRP), member 1 [EC:7.6.2.3]	0	1457.2	mng:MNEG_6300	ko02010//ABC transporters//Membrane transport//Environmental Information Processing
Isoform0000990	BDA47056.1	1632.1	0	BDA47056.1 Exportin-1 [Coccomyxa sp. Obi]	sp|Q9SMV6|XPO1A_ARATH	1344.3	0	sp|Q9SMV6|XPO1A_ARATH Protein EXPORTIN 1A OS=Arabidopsis thaliana OX=3702 GN=XPO1 PE=1 SV=1	At5g17020	1344.3	0	KOG2020	Nuclear transport receptor CRM1/MSN5 (importin beta superfamily)	K14290//XPO1; exportin-1	0	1532.7	apro:F751_0241	;ko03008//Ribosome biogenesis in eukaryotes//Translation//Genetic Information Processing
Isoform0000991	PRW57005.1	211.5	1.9e-51	PRW57005.1 Serine threonine- kinase CTR1 [Chlorella sorokiniana]	sp|Q16584|M3K11_HUMAN	134.4	9.2e-30	sp|Q16584|M3K11_HUMAN Mitogen-activated protein kinase kinase kinase 11 OS=Homo sapiens OX=9606 GN=MAP3K11 PE=1 SV=1	Hs4505195	134.4	1.4e-30	KOG0192	Tyrosine kinase specific for activated (GTP-bound) p21cdc42Hs	--	--	--	--	--
Isoform0000992	KAF1858189.1	184.1	3.3e-43	KAF1858189.1 hypothetical protein Lal_00010714 [Lupinus albus]	sp|Q3BAI2|YCX91_PHAAO	74.3	1.1e-11	sp|Q3BAI2|YCX91_PHAAO Uncharacterized protein ORF91 OS=Phalaenopsis aphrodite subsp. formosana OX=308872 PE=4 SV=1	--	--	--	--	--	--	--	--	--	--
Isoform0000993	XP_002946459.1	1571.6	0	XP_002946459.1 hypothetical protein VOLCADRAFT_103047 [Volvox carteri f. nagariensis]	sp|P94535|GLCD_BACSU	136	3.1e-30	sp|P94535|GLCD_BACSU Glycolate oxidase subunit GlcD OS=Bacillus subtilis (strain 168) OX=224308 GN=glcD PE=3 SV=1	At5g06580	104.4	1.5e-21	KOG1231	Proteins containing the FAD binding domain	K18930//dld; D-lactate dehydrogenase	0	1557.3	cre:CHLRE_06g288700v5	;ko00620//Pyruvate metabolism//Carbohydrate metabolism//Metabolism
Isoform0000994	KAA6426800.1	681	8.7e-193	KAA6426800.1 Golgi apparatus 1-like [Trebouxia sp. A1-2]	--	--	--	--	--	--	--	--	--	--	--	--	--	--
Isoform0000995	KAF7113065.1	718.4	4.9e-204	KAF7113065.1 hypothetical protein RHSIM_RhsimUnG0164500 [Rhododendron simsii]	sp|Q0R4F1|PIF1_XENLA	80.1	2.1e-13	sp|Q0R4F1|PIF1_XENLA ATP-dependent DNA helicase PIF1 OS=Xenopus laevis OX=8355 GN=pif1 PE=2 SV=1	At1g54430	587	7.9e-167	KOG0987	DNA helicase PIF1/RRM3	--	--	--	--	--
Isoform0000996	GAQ88011.1	357.5	2.2e-95	GAQ88011.1 hypothetical protein KFL_003940020 [Klebsormidium nitens]	sp|P02789|TRFE_CHICK	164.9	6.3e-39	sp|P02789|TRFE_CHICK Ovotransferrin OS=Gallus gallus OX=9031 PE=1 SV=2	--	--	--	--	--	K06569//MFI2; melanoma-associated antigen p97	1.8e-49	203	mng:MNEG_1054	--
Isoform0000997	PRW20509.1	1453.3	0	PRW20509.1 Pre-mRNA-splicing factor ATP-dependent RNA helicase PRP16 [Chlorella sorokiniana]	sp|F4K2E9|PRP16_ARATH	1221.8	0	sp|F4K2E9|PRP16_ARATH Pre-mRNA-splicing factor ATP-dependent RNA helicase DEAH7 OS=Arabidopsis thaliana OX=3702 GN=CUV PE=1 SV=1	At5g13010	1208	0	KOG0924	mRNA splicing factor ATP-dependent RNA helicase	K12815//DHX38; pre-mRNA-splicing factor ATP-dependent RNA helicase DHX38/PRP16 [EC:3.6.4.13]	0	1323.9	apro:F751_0593	ko03040//Spliceosome//Transcription//Genetic Information Processing
Isoform0000998	BDA41202.1	597.4	1.2e-167	BDA41202.1 AP-2 complex subunit alpha-1 [Coccomyxa sp. Obi]	sp|Q8LPL6|AP2A1_ARATH	387.1	7.5e-106	sp|Q8LPL6|AP2A1_ARATH AP-2 complex subunit alpha-1 OS=Arabidopsis thaliana OX=3702 GN=ALPHA-ADR PE=1 SV=1	At5g22770	387.1	1.1e-106	KOG1077	Vesicle coat complex AP-2, alpha subunit	K11824//AP2A; AP-2 complex subunit alpha	2.9e-166	590.9	csl:COCSUDRAFT_52285	ko04144//Endocytosis//Transport and catabolism//Cellular Processes
Isoform0000999	BDA40676.1	854	7.3e-245	BDA40676.1 DNA mismatch repair protein MSH3 [Coccomyxa sp. Obi]	sp|O65607|MSH3_ARATH	590.5	4.6e-167	sp|O65607|MSH3_ARATH DNA mismatch repair protein MSH3 OS=Arabidopsis thaliana OX=3702 GN=MSH3 PE=1 SV=2	At4g25540	518.8	2.5e-146	KOG0218	Mismatch repair MSH3	K08736//MSH3; DNA mismatch repair protein MSH3	6.8e-195	686	ppp:112275975	ko03430//Mismatch repair//Replication and repair//Genetic Information Processing
Isoform0001000	XP_005649750.1	1298.5	0	XP_005649750.1 glycine dehydrogenase [Coccomyxa subellipsoidea C-169]	sp|O80988|GCSP2_ARATH	1105.1	0	sp|O80988|GCSP2_ARATH Glycine dehydrogenase (decarboxylating) 2, mitochondrial OS=Arabidopsis thaliana OX=3702 GN=GLDP2 PE=1 SV=1	At2g26080	1105.1	0	KOG2040	Glycine dehydrogenase (decarboxylating)	K00281//GLDC; glycine dehydrogenase [EC:1.4.4.2]	0	1298.5	csl:COCSUDRAFT_52793	;ko00260//Glycine, serine and threonine metabolism//Amino acid metabolism//Metabolism
Isoform0001001	XP_005649827.1	96.3	8.7e-17	XP_005649827.1 hypothetical protein COCSUDRAFT_61507 [Coccomyxa subellipsoidea C-169]	--	--	--	--	--	--	--	--	--	--	--	--	--	--
Isoform0001002	KAA0068048.1	288.5	1.2e-74	KAA0068048.1 hypothetical protein E6C27_scaffold138G002460 [Cucumis melo var. makuwa] [Cucumis melo]	--	--	--	--	--	--	--	--	--	--	--	--	--	--
Isoform0001003	XP_005649827.1	96.3	9.1e-17	XP_005649827.1 hypothetical protein COCSUDRAFT_61507 [Coccomyxa subellipsoidea C-169]	--	--	--	--	--	--	--	--	--	--	--	--	--	--
Isoform0001004	XP_011395689.1	241.9	1.3e-60	XP_011395689.1 putative serine/threonine-protein kinase [Auxenochlorella protothecoides]	sp|Q9ZQ31|STY13_ARATH	134.4	9.2e-30	sp|Q9ZQ31|STY13_ARATH Serine/threonine-protein kinase STY13 OS=Arabidopsis thaliana OX=3702 GN=STY13 PE=1 SV=2	At2g24360	134.4	1.4e-30	KOG0192	Tyrosine kinase specific for activated (GTP-bound) p21cdc42Hs	--	--	--	--	--
Isoform0001005	BDA43725.1	781.9	3.6e-223	BDA43725.1 Exportin-5 [Coccomyxa sp. Obi]	--	--	--	--	--	--	--	--	--	--	--	--	--	--
Isoform0001006	AQL07116.1	524.2	1.4e-145	AQL07116.1 hypothetical protein ZEAMMB73_Zm00001d047609 [Zea mays]	sp|Q9H611|PIF1_HUMAN	111.7	6.4e-23	sp|Q9H611|PIF1_HUMAN ATP-dependent DNA helicase PIF1 OS=Homo sapiens OX=9606 GN=PIF1 PE=1 SV=2	At1g54430	454.1	7.9e-127	KOG0987	DNA helicase PIF1/RRM3	K15255//PIF1; ATP-dependent DNA helicase PIF1 [EC:5.6.2.3]	2.1e-143	515	ccav:112508558	--
Isoform0001007	XP_002990534.1	366.3	4.7e-98	XP_002990534.1 uncharacterized protein LOC9631519 [Selaginella moellendorffii]	sp|Q6NXD8|DEN5B_DANRE	65.5	5.3e-09	sp|Q6NXD8|DEN5B_DANRE DENN domain-containing protein 5B OS=Danio rerio OX=7955 GN=dennd5b PE=2 SV=2	Hs21450667	63.2	3.9e-09	KOG2080	Uncharacterized conserved protein, contains DENN and RUN domains	--	--	--	--	--
Isoform0001008	--	--	--	--	--	--	--	--	--	--	--	--	--	--	--	--	--	--
Isoform0001009	GAQ90231.1	466.1	4.4e-128	GAQ90231.1 ATP-binding cassette transporter [Klebsormidium nitens]	sp|Q7FMW4|AB38G_ORYSJ	369.4	1.7e-100	sp|Q7FMW4|AB38G_ORYSJ ABC transporter G family member 38 OS=Oryza sativa subsp. japonica OX=39947 GN=ABCG38 PE=3 SV=1	At1g59870	348.6	4.7e-95	KOG0065	Pleiotropic drug resistance proteins (PDR1-15), ABC superfamily	--	--	--	--	--
Isoform0001010	KAH7619352.1	158.3	1.9e-35	KAH7619352.1 putative Transposon 149 kDa protein [Chlorella desiccata (nom. nud.)]	sp|Q03278|PO21_NASVI	76.3	2.9e-12	sp|Q03278|PO21_NASVI Retrovirus-related Pol polyprotein from type-1 retrotransposable element R2 (Fragment) OS=Nasonia vitripennis OX=7425 PE=4 SV=2	--	--	--	--	--	--	--	--	--	--
Isoform0001011	KXZ55098.1	553.1	2.7e-154	KXZ55098.1 hypothetical protein GPECTOR_3g252 [Gonium pectorale]	sp|Q9LHE4|CHR27_ARATH	407.1	7.2e-112	sp|Q9LHE4|CHR27_ARATH Helicase-like transcription factor CHR27 OS=Arabidopsis thaliana OX=3702 GN=CHR27 PE=1 SV=1	At1g61140	421	7.2e-117	KOG1001	Helicase-like transcription factor HLTF/DNA helicase RAD5, DEAD-box superfamily	--	--	--	--	--
Isoform0001012	BDA51085.1	256.9	3.9e-65	BDA51085.1 probable lipase at C-terminar half [Coccomyxa sp. Obi]	sp|P0CT91|LIPA_ACRAM	56.6	2.4e-06	sp|P0CT91|LIPA_ACRAM Lipase A OS=Acremonium alcalophilum OX=398408 GN=lipA PE=1 SV=1	At5g18640	77	2.6e-13	KOG4569	Predicted lipase	--	--	--	--	--
Isoform0001013	KAA6420736.1	877.1	8.2e-252	KAA6420736.1 K(+) efflux antiporter chloroplastic-like [Trebouxia sp. A1-2]	sp|Q9ZTZ7|KEA1_ARATH	669.5	8e-191	sp|Q9ZTZ7|KEA1_ARATH K(+) efflux antiporter 1, chloroplastic OS=Arabidopsis thaliana OX=3702 GN=KEA1 PE=1 SV=2	At1g01790	669.5	1.2e-191	KOG1650	Predicted K+/H+-antiporter	--	--	--	--	--
Isoform0001014	PSC74251.1	163.7	4.6e-37	PSC74251.1 hypothetical protein C2E20_2776 [Micractinium conductrix]	--	--	--	--	--	--	--	--	--	--	--	--	--	--
Isoform0001015	PRW34057.1	755.4	3.6e-215	PRW34057.1 transport SEC31-like protein B isoform A [Chlorella sorokiniana]	sp|Q8L611|SC31B_ARATH	508.4	2.3e-142	sp|Q8L611|SC31B_ARATH Protein transport protein SEC31 homolog B OS=Arabidopsis thaliana OX=3702 GN=SEC31B PE=1 SV=1	At3g63460	500.4	9.5e-141	KOG0307	Vesicle coat complex COPII, subunit SEC31	K14005//SEC31; protein transport protein SEC31	2.7e-207	727.2	cre:CHLRE_12g522450v5	ko04141//Protein processing in endoplasmic reticulum//Folding, sorting and degradation//Genetic Information Processing
Isoform0001016	BDA40925.1	1403.7	0	BDA40925.1 Protein translocase subunit SecA, chloroplastic [Coccomyxa sp. Obi]	sp|Q9SYI0|SECA1_ARATH	1235.3	0	sp|Q9SYI0|SECA1_ARATH Protein translocase subunit SECA1, chloroplastic OS=Arabidopsis thaliana OX=3702 GN=SECA1 PE=1 SV=2	--	--	--	--	--	K03070//secA; preprotein translocase subunit SecA [EC:7.4.2.8]	0	1392.5	csl:COCSUDRAFT_64511	ko03060//Protein export//Folding, sorting and degradation//Genetic Information Processing
Isoform0001017	--	--	--	--	--	--	--	--	--	--	--	--	--	--	--	--	--	--
Isoform0001018	XP_002502991.1	143.3	6.5e-31	XP_002502991.1 SAM dependent methyltransferase [Micromonas commoda]	sp|Q9KJ20|GSDMT_ACTHA	114.4	9.8e-24	sp|Q9KJ20|GSDMT_ACTHA Glycine/sarcosine/dimethylglycine N-methyltransferase OS=Actinopolyspora halophila OX=1850 PE=1 SV=1	Hs5360206	84.7	1.3e-15	KOG3699	Cytoskeletal protein Adducin	K05928//E2.1.1.95; tocopherol O-methyltransferase [EC:2.1.1.95]	2e-08	66.6	gsl:Gasu_24450	;ko00130//Ubiquinone and other terpenoid-quinone biosynthesis//Metabolism of cofactors and vitamins//Metabolism
Isoform0001019	--	--	--	--	--	--	--	--	--	--	--	--	--	--	--	--	--	--
Isoform0001020	BDA47513.1	1299.6	0	BDA47513.1 Chromodomain-helicase-DNA-binding protein 2 [Coccomyxa sp. Obi]	sp|F4IV99|CHR5_ARATH	925.6	6.1e-268	sp|F4IV99|CHR5_ARATH Protein CHROMATIN REMODELING 5 OS=Arabidopsis thaliana OX=3702 GN=CHR5 PE=1 SV=1	At2g13370	906	7.6e-263	KOG0384	Chromodomain-helicase DNA-binding protein	K11367//CHD1; chromodomain-helicase-DNA-binding protein 1 [EC:5.6.2.-]	1.3e-281	974.2	aof:109848610	--
Isoform0001021	--	--	--	--	--	--	--	--	--	--	--	--	--	--	--	--	--	--
Isoform0001022	GBF93619.1	1161.4	0	GBF93619.1 H+-transporting ATPase [Raphidocelis subcapitata]	sp|P12522|ATXB_LEIDO	885.9	5.1e-256	sp|P12522|ATXB_LEIDO Probable proton ATPase 1B OS=Leishmania donovani OX=5661 GN=H1B PE=2 SV=1	At2g18960	519.2	1.9e-146	KOG0205	Plasma membrane H+-transporting ATPase	K01535//PMA1; H+-transporting ATPase [EC:7.1.2.1]	0	1097.8	cre:CHLRE_03g165050v5	;ko00190//Oxidative phosphorylation//Energy metabolism//Metabolism
Isoform0001023	KXZ49758.1	419.9	3.6e-114	KXZ49758.1 hypothetical protein GPECTOR_19g209 [Gonium pectorale]	sp|Q8R3Q2|PP6R2_MOUSE	157.9	7.7e-37	sp|Q8R3Q2|PP6R2_MOUSE Serine/threonine-protein phosphatase 6 regulatory subunit 2 OS=Mus musculus OX=10090 GN=Ppp6r2 PE=1 SV=1	At2g28360	293.1	2.3e-78	KOG2073	SAP family cell cycle dependent phosphatase-associated protein	--	--	--	--	--
Isoform0001024	PRW58550.1	1358.2	0	PRW58550.1 leucine--tRNA mitochondrial [Chlorella sorokiniana]	sp|Q9XEA0|SYLM_ARATH	1159.8	0	sp|Q9XEA0|SYLM_ARATH Leucine--tRNA ligase, chloroplastic/mitochondrial OS=Arabidopsis thaliana OX=3702 GN=EMB2369 PE=2 SV=1	At4g04350	1159.8	0	KOG0435	Leucyl-tRNA synthetase	K01869//LARS; leucyl-tRNA synthetase [EC:6.1.1.4]	0	1195.6	nau:109241543	ko00970//Aminoacyl-tRNA biosynthesis//Translation//Genetic Information Processing
Isoform0001025	KAH7617677.1	808.1	4.5e-231	KAH7617677.1 putative Ornithine decarboxylase [Chlorella desiccata (nom. nud.)]	sp|P07805|DCOR_TRYBB	328.6	3.2e-88	sp|P07805|DCOR_TRYBB Ornithine decarboxylase OS=Trypanosoma brucei brucei OX=5702 PE=1 SV=2	Hs4505489	322.8	2.6e-87	KOG0622	Ornithine decarboxylase	K01581//E4.1.1.17; ornithine decarboxylase [EC:4.1.1.17]	4.2e-165	587	apro:F751_3176	;ko00330//Arginine and proline metabolism//Amino acid metabolism//Metabolism
Isoform0001026	BDA47751.1	283.9	3.1e-73	BDA47751.1 probable SWI/SNF complex subunit SWI3C [Coccomyxa sp. Obi]	sp|Q9XI07|SWI3C_ARATH	151	9.5e-35	sp|Q9XI07|SWI3C_ARATH SWI/SNF complex subunit SWI3C OS=Arabidopsis thaliana OX=3702 GN=SWI3C PE=1 SV=1	At1g21700	151	1.4e-35	KOG1279	Chromatin remodeling factor subunit and related transcription factors	K11649//SMARCC; SWI/SNF-related matrix-associated actin-dependent regulator of chromatin subfamily C	2.6e-48	199.1	ppp:112287740	--
Isoform0001027	BDA49232.1	706.1	2.4e-200	BDA49232.1 probable signal transduction histidine-protein kinase BarA at N-terminal half [Coccomyxa sp. Obi]	sp|Q5A599|NIK1_CANAL	188.3	5.2e-46	sp|Q5A599|NIK1_CANAL Histidine protein kinase NIK1 OS=Candida albicans (strain SC5314 / ATCC MYA-2876) OX=237561 GN=NIK1 PE=1 SV=3	At2g01830	153.3	2.8e-36	KOG0519	Sensory transduction histidine kinase	--	--	--	--	--
Isoform0001028	XP_005844355.1	1623.2	0	XP_005844355.1 hypothetical protein CHLNCDRAFT_36916 [Chlorella variabilis]	sp|Q9Z2Q4|METH_RAT	1180.2	0	sp|Q9Z2Q4|METH_RAT Methionine synthase OS=Rattus norvegicus OX=10116 GN=Mtr PE=1 SV=1	CE01609_1	100.5	2.2e-20	KOG1579	Homocysteine S-methyltransferase	K00548//metH; 5-methyltetrahydrofolate--homocysteine methyltransferase [EC:2.1.1.13]	0	1438.3	ota:OT_ostta03g04670	;ko00450//Selenocompound metabolism//Metabolism of other amino acids//Metabolism
Isoform0001029	BDA40713.1	591.3	8.9e-166	BDA40713.1 probable UDP-sugar pyrophosphorylase [Coccomyxa sp. Obi]	sp|F4IY62|UGPA3_ARATH	412.1	2.3e-113	sp|F4IY62|UGPA3_ARATH UTP--glucose-1-phosphate uridylyltransferase 3, chloroplastic OS=Arabidopsis thaliana OX=3702 GN=UGP3 PE=1 SV=1	--	--	--	--	--	K22920//UGP3; UTP---glucose-1-phosphate uridylyltransferase [EC:2.7.7.9]	6.9e-163	579.7	csl:COCSUDRAFT_27155	;ko00561//Glycerolipid metabolism//Lipid metabolism//Metabolism
Isoform0001030	CAD7698930.1	181.8	1.6e-42	CAD7698930.1 unnamed protein product [Ostreobium quekettii]	--	--	--	--	--	--	--	--	--	--	--	--	--	--
Isoform0001031	KAA6426657.1	442.2	6.4e-121	KAA6426657.1 meiosis protein [Trebouxia sp. A1-2]	sp|Q6ZI17|OML2_ORYSJ	348.2	3.8e-94	sp|Q6ZI17|OML2_ORYSJ Protein MEI2-like 2 OS=Oryza sativa subsp. japonica OX=39947 GN=ML2 PE=2 SV=1	At5g07290	314.7	7.1e-85	KOG4660	Protein Mei2, essential for commitment to meiosis, and related proteins	--	--	--	--	--
Isoform0001032	KAA6426901.1	85.5	1.6e-13	KAA6426901.1 hypothetical protein FRX49_03225 [Trebouxia sp. A1-2]	--	--	--	--	--	--	--	--	--	--	--	--	--	--
Isoform0001033	BDA47295.1	722.6	2.6e-205	BDA47295.1 probable regulatory protein LuxO at N-terminal half [Coccomyxa sp. Obi]	sp|P0CY94|NIFA_RHOCA	72.8	3.3e-11	sp|P0CY94|NIFA_RHOCA Nif-specific regulatory protein OS=Rhodobacter capsulatus OX=1061 GN=nifA1 PE=4 SV=1	--	--	--	--	--	--	--	--	--	--
Isoform0001034	--	--	--	--	--	--	--	--	--	--	--	--	--	--	--	--	--	--
Isoform0001035	BDA45910.1	247.7	2.4e-62	BDA45910.1 probable synaptotagmin-3 at N-terminal half [Coccomyxa sp. Obi]	--	--	--	--	--	--	--	--	--	--	--	--	--	--
Isoform0001036	BDA51135.1	282.3	8.8e-73	BDA51135.1 probable serine/threonine-protein kinase STY8 at C-terminar half [Coccomyxa sp. Obi]	sp|Q9ESL4|M3K20_MOUSE	154.5	8.5e-36	sp|Q9ESL4|M3K20_MOUSE Mitogen-activated protein kinase kinase kinase 20 OS=Mus musculus OX=10090 GN=Map3k20 PE=1 SV=1	Hs19526767	154.1	1.7e-36	KOG0192	Tyrosine kinase specific for activated (GTP-bound) p21cdc42Hs	--	--	--	--	--
Isoform0001037	BDA41728.1	175.6	1.1e-40	BDA41728.1 probable regulatory protein viviparous-1 at N-terminal half [Coccomyxa sp. Obi]	--	--	--	--	--	--	--	--	--	K20246//EGT1; L-histidine Nalpha-methyltransferase / hercynylcysteine S-oxide synthase [EC:2.1.1.44 1.14.99.51]	1.4e-06	60.5	apro:F751_0470	;ko00340//Histidine metabolism//Amino acid metabolism//Metabolism
Isoform0001038	RMZ52838.1	189.9	6e-45	RMZ52838.1 hypothetical protein APUTEX25_000957 [Auxenochlorella protothecoides]	sp|Q8RWL6|STY17_ARATH	131.3	7.7e-29	sp|Q8RWL6|STY17_ARATH Serine/threonine-protein kinase STY17 OS=Arabidopsis thaliana OX=3702 GN=STY17 PE=1 SV=1	At4g35780	131.3	1.2e-29	KOG0192	Tyrosine kinase specific for activated (GTP-bound) p21cdc42Hs	--	--	--	--	--
Isoform0001039	BDA45910.1	240.7	2.9e-60	BDA45910.1 probable synaptotagmin-3 at N-terminal half [Coccomyxa sp. Obi]	sp|Q7XA06|SYT3_ARATH	127.1	1.4e-27	sp|Q7XA06|SYT3_ARATH Synaptotagmin-3 OS=Arabidopsis thaliana OX=3702 GN=SYT3 PE=2 SV=1	At1g20080	125.6	6.3e-28	KOG1012	Ca2+-dependent lipid-binding protein CLB1/vesicle protein vp115/Granuphilin A, contains C2 domain	--	--	--	--	--
Isoform0001040	BDA51313.1	495.4	6.6e-137	BDA51313.1 probable peroxisomal-coenzyme A synthetase at N-terminal half [Coccomyxa sp. Obi]	sp|Q7TYQ4|MBTB_MYCBO	61.2	9.7e-08	sp|Q7TYQ4|MBTB_MYCBO Phenyloxazoline synthase MbtB OS=Mycobacterium bovis (strain ATCC BAA-935 / AF2122/97) OX=233413 GN=mbtB PE=3 SV=1	--	--	--	--	--	--	--	--	--	--
Isoform0001041	XP_011397528.1	360.1	3.4e-96	XP_011397528.1 putative serine/threonine-protein kinase [Auxenochlorella protothecoides]	sp|Q9ZQ31|STY13_ARATH	136	3.2e-30	sp|Q9ZQ31|STY13_ARATH Serine/threonine-protein kinase STY13 OS=Arabidopsis thaliana OX=3702 GN=STY13 PE=1 SV=2	At4g14780	144.8	1e-33	KOG0192	Tyrosine kinase specific for activated (GTP-bound) p21cdc42Hs	--	--	--	--	--
Isoform0001042	KXZ55098.1	565.5	5.3e-158	KXZ55098.1 hypothetical protein GPECTOR_3g252 [Gonium pectorale]	sp|Q9LHE4|CHR27_ARATH	447.6	4.9e-124	sp|Q9LHE4|CHR27_ARATH Helicase-like transcription factor CHR27 OS=Arabidopsis thaliana OX=3702 GN=CHR27 PE=1 SV=1	At1g61140	473.8	9.6e-133	KOG1001	Helicase-like transcription factor HLTF/DNA helicase RAD5, DEAD-box superfamily	--	--	--	--	--
Isoform0001043	KAF8065855.1	61.6	2.5e-06	KAF8065855.1 hypothetical protein HT031_002915 [Scenedesmus sp. PABB004]	--	--	--	--	--	--	--	--	--	--	--	--	--	--
Isoform0001044	KAA6423750.1	2253.4	0	KAA6423750.1 pre-mRNA-processing-splicing factor 8-like [Trebouxia sp. A1-2]	sp|Q9SSD2|PRP8A_ARATH	2135.5	0	sp|Q9SSD2|PRP8A_ARATH Pre-mRNA-processing-splicing factor 8A OS=Arabidopsis thaliana OX=3702 GN=PRP8A PE=1 SV=1	At1g80070	2135.5	0	KOG1795	U5 snRNP spliceosome subunit	K12856//PRPF8; pre-mRNA-processing factor 8	0	2211.4	cre:CHLRE_01g016050v5	ko03040//Spliceosome//Transcription//Genetic Information Processing
Isoform0001045	KAG5563862.1	363.6	3e-97	KAG5563862.1 hypothetical protein RHGRI_000157 [Rhododendron griersonianum]	sp|Q7ZV90|PIF1_DANRE	56.2	3.2e-06	sp|Q7ZV90|PIF1_DANRE ATP-dependent DNA helicase PIF1 OS=Danio rerio OX=7955 GN=pif1 PE=2 SV=1	At1g54430	307	1.5e-82	KOG0987	DNA helicase PIF1/RRM3	K15255//PIF1; ATP-dependent DNA helicase PIF1 [EC:5.6.2.3]	7.6e-93	347.1	han:110920056	--
Isoform0001046	XP_006440944.1	262.3	9.4e-67	XP_006440944.1 DENN domain and WD repeat-containing protein SCD1 isoform X1 [Citrus clementina]	sp|Q8RXA7|SCD1_ARATH	217.6	8.1e-55	sp|Q8RXA7|SCD1_ARATH DENN domain and WD repeat-containing protein SCD1 OS=Arabidopsis thaliana OX=3702 GN=SCD1 PE=1 SV=1	At1g49040	226.9	2e-58	KOG2127	Calmodulin-binding protein CRAG, contains DENN domain	--	--	--	--	--
Isoform0001047	KAA6424936.1	364	2.3e-97	KAA6424936.1 Galactosyltransferase family [Trebouxia sp. A1-2]	sp|Q9LV16|B3GTJ_ARATH	63.2	2.5e-08	sp|Q9LV16|B3GTJ_ARATH Hydroxyproline O-galactosyltransferase GALT6 OS=Arabidopsis thaliana OX=3702 GN=GALT6 PE=2 SV=2	At5g62620	63.2	3.8e-09	KOG2287	Galactosyltransferases	K20843//GALT2S; hydroxyproline O-galactosyltransferase 2/3/4/5/6 [EC:2.4.1.-]	3.9e-09	68.9	sbi:110433130	--
Isoform0001048	GFR52295.1	83.2	7.9e-13	GFR52295.1 hypothetical protein Agub_g14831 [Astrephomene gubernaculifera]	--	--	--	--	--	--	--	--	--	--	--	--	--	--
Isoform0001049	BDA48303.1	181.8	1.6e-42	BDA48303.1 probable lipase at C-terminar half [Coccomyxa sp. Obi]	sp|P61870|MDLA_PENCA	60.8	1.3e-07	sp|P61870|MDLA_PENCA Mono- and diacylglycerol lipase OS=Penicillium camembertii OX=5075 GN=mdlA PE=1 SV=1	At5g18640	76.3	4.5e-13	KOG4569	Predicted lipase	--	--	--	--	--
Isoform0001050	XP_005649731.1	1363.6	0	XP_005649731.1 hypothetical protein COCSUDRAFT_65142 [Coccomyxa subellipsoidea C-169]	sp|Q94FB9|AB1D_ARATH	1035.8	4.2e-301	sp|Q94FB9|AB1D_ARATH ABC transporter D family member 1 OS=Arabidopsis thaliana OX=3702 GN=ABCD1 PE=1 SV=1	At4g39850	829.7	6.9e-240	KOG0060	Long-chain acyl-CoA transporter, ABC superfamily (involved in peroxisome organization and biogenesis)	--	--	--	--	--
Isoform0001051	PRW39291.1	1511.5	0	PRW39291.1 ABC multidrug resistance associated [Chlorella sorokiniana]	sp|P33527|MRP1_HUMAN	534.3	4e-150	sp|P33527|MRP1_HUMAN Multidrug resistance-associated protein 1 OS=Homo sapiens OX=9606 GN=ABCC1 PE=1 SV=3	Hs4826838	534.3	6e-151	KOG0054	Multidrug resistance-associated protein/mitoxantrone resistance protein, ABC superfamily	K05665//ABCC1; ATP-binding cassette, subfamily C (CFTR/MRP), member 1 [EC:7.6.2.3]	0	1445.3	mng:MNEG_6300	ko02010//ABC transporters//Membrane transport//Environmental Information Processing
Isoform0001052	XP_005851518.1	82	1.8e-12	XP_005851518.1 hypothetical protein CHLNCDRAFT_137935 [Chlorella variabilis]	sp|Q8C050|KS6A5_MOUSE	84.7	8.2e-15	sp|Q8C050|KS6A5_MOUSE Ribosomal protein S6 kinase alpha-5 OS=Mus musculus OX=10090 GN=Rps6ka5 PE=1 SV=2	Hs21361643	84.7	1.2e-15	KOG4717	Serine/threonine protein kinase	K13412//CPK; calcium-dependent protein kinase [EC:2.7.11.1]	1.5e-11	77	bvg:104889995	ko04626//Plant-pathogen interaction//Environmental adaptation//Organismal Systems
Isoform0001053	KXZ44052.1	253.4	4.4e-64	KXZ44052.1 hypothetical protein GPECTOR_75g776 [Gonium pectorale]	sp|P03018|UVRD_ECOLI	167.2	1.3e-39	sp|P03018|UVRD_ECOLI DNA helicase II OS=Escherichia coli (strain K12) OX=83333 GN=uvrD PE=1 SV=1	YJL092w	83.6	2.8e-15	KOG2108	3'-5' DNA helicase	K03657//uvrD; ATP-dependent DNA helicase UvrD/PcrA [EC:5.6.2.4]	2.5e-35	156	plab:C6361_33145	;ko03430//Mismatch repair//Replication and repair//Genetic Information Processing
Isoform0001054	KAG2487651.1	2153.6	0	KAG2487651.1 hypothetical protein HYH03_013788 [Edaphochlamys debaryana]	sp|P0CG71|UBIQ1_CAEEL	1564.7	0	sp|P0CG71|UBIQ1_CAEEL Polyubiquitin-A OS=Caenorhabditis elegans OX=6239 GN=ubq-1 PE=3 SV=1	CE01921	1565.4	0	KOG0001	Ubiquitin and ubiquitin-like proteins	K08770//UBC; ubiquitin C	0	1723.4	ats:109747268	ko04120//Ubiquitin mediated proteolysis//Folding, sorting and degradation//Genetic Information Processing
Isoform0001055	GAX84702.1	774.2	7.4e-221	GAX84702.1 hypothetical protein CEUSTIGMA_g12124.t1 [Chlamydomonas eustigma]	sp|B2KWH4|ABC1_AJECA	89	4.4e-16	sp|B2KWH4|ABC1_AJECA ABC transporter 1 OS=Ajellomyces capsulatus OX=5037 GN=ABC1 PE=2 SV=1	CE24868	88.6	8.6e-17	KOG0055	Multidrug/pheromone exporter, ABC superfamily	--	--	--	--	--
Isoform0001056	GBF93619.1	1128.2	0	GBF93619.1 H+-transporting ATPase [Raphidocelis subcapitata]	sp|P12522|ATXB_LEIDO	852	8.6e-246	sp|P12522|ATXB_LEIDO Probable proton ATPase 1B OS=Leishmania donovani OX=5661 GN=H1B PE=2 SV=1	At2g18960	490	1.3e-137	KOG0205	Plasma membrane H+-transporting ATPase	K01535//PMA1; H+-transporting ATPase [EC:7.1.2.1]	0	1063.1	cre:CHLRE_03g165050v5	;ko00190//Oxidative phosphorylation//Energy metabolism//Metabolism
Isoform0001057	PRW56265.1	147.5	3.4e-32	PRW56265.1 Thioredoxin chloroplastic [Chlorella sorokiniana]	--	--	--	--	--	--	--	--	--	--	--	--	--	--
Isoform0001058	BDA42379.1	994.6	3.4e-287	BDA42379.1 Coatomer subunit beta'-1 [Coccomyxa sp. Obi]	sp|Q5VQ78|COB21_ORYSJ	902.1	7e-261	sp|Q5VQ78|COB21_ORYSJ Coatomer subunit beta'-1 OS=Oryza sativa subsp. japonica OX=39947 GN=Os06g0143900 PE=2 SV=1	At1g52360	899.8	5.2e-261	KOG0276	Vesicle coat complex COPI, beta' subunit	K17302//COPB2; coatomer subunit beta'	1.3e-278	964.1	csl:COCSUDRAFT_37656	--
Isoform0001059	BDA46020.1	179.9	6.2e-42	BDA46020.1 LINE-1 retrotransposable element ORF2 protein at N-terminal half [Coccomyxa sp. Obi]	--	--	--	--	At1g31100	65.9	6e-10	KOG1075	FOG: Reverse transcriptase	--	--	--	--	--
Isoform0001060	PRW45594.1	1197.2	0	PRW45594.1 regulator of nonsense transcripts 1-like protein [Chlorella sorokiniana]	sp|Q9FJR0|RENT1_ARATH	1094	0	sp|Q9FJR0|RENT1_ARATH Regulator of nonsense transcripts 1 homolog OS=Arabidopsis thaliana OX=3702 GN=UPF1 PE=1 SV=2	At5g47010	1088.6	0	KOG1802	RNA helicase nonsense mRNA reducing factor (pNORF1)	K14326//UPF1; regulator of nonsense transcripts 1 [EC:3.6.4.-]	0	1118.6	mus:103982451	;ko03015//mRNA surveillance pathway//Translation//Genetic Information Processing
Isoform0001061	PSC69593.1	711.1	7.6e-202	PSC69593.1 Sucrose-phosphate synthase [Micractinium conductrix]	sp|Q8RY24|SPSA3_ARATH	417.2	6.9e-115	sp|Q8RY24|SPSA3_ARATH Probable sucrose-phosphate synthase 3 OS=Arabidopsis thaliana OX=3702 GN=SPS3 PE=2 SV=1	At1g04920	417.2	1e-115	KOG0853	Glycosyltransferase	K00696//E2.4.1.14; sucrose-phosphate synthase [EC:2.4.1.14]	5.2e-187	659.8	apro:F751_1987	;ko00500//Starch and sucrose metabolism//Carbohydrate metabolism//Metabolism
Isoform0001062	BDA41401.1	1692.6	0	BDA41401.1 Splicing factor 3B subunit 1 [Coccomyxa sp. Obi]	sp|O75533|SF3B1_HUMAN	1434.9	0	sp|O75533|SF3B1_HUMAN Splicing factor 3B subunit 1 OS=Homo sapiens OX=9606 GN=SF3B1 PE=1 SV=3	At5g64270	1502.3	0	KOG0213	Splicing factor 3b, subunit 1	K12828//SF3B1; splicing factor 3B subunit 1	0	1664	csl:COCSUDRAFT_46613	ko03040//Spliceosome//Transcription//Genetic Information Processing
Isoform0001063	KAH7620978.1	396.7	3.2e-107	KAH7620978.1 putative Signal transduction histidine-protein kinase BarA [Chlorella desiccata (nom. nud.)]	sp|Q3S4A7|AHK5_ARATH	151	9.4e-35	sp|Q3S4A7|AHK5_ARATH Histidine kinase 5 OS=Arabidopsis thaliana OX=3702 GN=AHK5 PE=1 SV=1	At5g10720	136.3	3.6e-31	KOG0519	Sensory transduction histidine kinase	--	--	--	--	--
Isoform0001064	XP_011396950.1	790.4	1e-225	XP_011396950.1 Endoglucanase B [Auxenochlorella protothecoides]	sp|P26224|GUNF_HUNT2	184.9	5.9e-45	sp|P26224|GUNF_HUNT2 Endoglucanase F OS=Hungateiclostridium thermocellum (strain ATCC 27405 / DSM 1237 / JCM 9322 / NBRC 103400 / NCIMB 10682 / NRRL B-4536 / VPI 7372) OX=203119 GN=celF PE=3 SV=1	--	--	--	--	--	K01179//E3.2.1.4; endoglucanase [EC:3.2.1.4]	2.6e-226	790.4	apro:F751_1329	;ko00500//Starch and sucrose metabolism//Carbohydrate metabolism//Metabolism
Isoform0001065	BDA47143.1	459.5	4.1e-126	BDA47143.1 Xanthine dehydrogenase/oxidase [Coccomyxa sp. Obi]	sp|Q6Z351|ALDOL_ORYSJ	243	1.8e-62	sp|Q6Z351|ALDOL_ORYSJ Putative aldehyde oxidase-like protein OS=Oryza sativa subsp. japonica OX=39947 GN=Os07g0281700 PE=3 SV=1	At5g20960	225.3	5.9e-58	KOG0430	Xanthine dehydrogenase	--	--	--	--	--
Isoform0001066	GAQ84425.1	156	9.5e-35	GAQ84425.1 hypothetical protein KFL_001880185 [Klebsormidium nitens]	--	--	--	--	--	--	--	--	--	--	--	--	--	--
Isoform0001067	BDA41762.1	322	1e-84	BDA41762.1 Sodium/hydrogen exchanger 7 [Coccomyxa sp. Obi]	sp|Q9LKW9|NHX7_ARATH	247.7	7.4e-64	sp|Q9LKW9|NHX7_ARATH Sodium/hydrogen exchanger 7 OS=Arabidopsis thaliana OX=3702 GN=NHX7 PE=1 SV=1	At2g01980	184.1	1.5e-45	KOG1965	Sodium/hydrogen exchanger protein	--	--	--	--	--
Isoform0001068	BDA47056.1	1632.1	0	BDA47056.1 Exportin-1 [Coccomyxa sp. Obi]	sp|Q9SMV6|XPO1A_ARATH	1344.3	0	sp|Q9SMV6|XPO1A_ARATH Protein EXPORTIN 1A OS=Arabidopsis thaliana OX=3702 GN=XPO1 PE=1 SV=1	At5g17020	1344.3	0	KOG2020	Nuclear transport receptor CRM1/MSN5 (importin beta superfamily)	K14290//XPO1; exportin-1	0	1532.7	apro:F751_0241	;ko03008//Ribosome biogenesis in eukaryotes//Translation//Genetic Information Processing
Isoform0001069	CAB1109165.1	271.9	1.2e-69	CAB1109165.1 unnamed protein product [Ectocarpus sp. CCAP 1310/34]	sp|Q05118|PO23_POPJA	65.5	5.1e-09	sp|Q05118|PO23_POPJA Retrovirus-related Pol polyprotein from type-1 retrotransposable element R2 (Fragment) OS=Popillia japonica OX=7064 PE=4 SV=1	CE24479	114.4	1.4e-24	KOG1075	FOG: Reverse transcriptase	--	--	--	--	--
Isoform0001070	PRW56046.1	1022.7	1.2e-295	PRW56046.1 multidrug resistance-associated 1 isoform X1 [Chlorella sorokiniana]	sp|Q8VI47|MRP2_MOUSE	642.5	1e-182	sp|Q8VI47|MRP2_MOUSE Canalicular multispecific organic anion transporter 1 OS=Mus musculus OX=10090 GN=Abcc2 PE=1 SV=2	Hs4826838	625.9	1.5e-178	KOG0054	Multidrug resistance-associated protein/mitoxantrone resistance protein, ABC superfamily	--	--	--	--	--
[truncated: 34,934 more rows]

## Sheet: Table S4
KEGG assignment of transcripts of O. borgei
KEGG_A_class	KEGG_B_class	Pathway	Count (10019)	Pathway ID	Genes	K_IDs
[truncated: 134 more rows]

## Sheet: Table S5
O-GlcNAc glycosylation sites prediction of O. borgei proteins
Unigene_ID	Length	Oglyc_Site	S_num	T_num	S_and_T_num	Oglyc_Site_num
[truncated: 33,011 more rows]

## Sheet: Table S6
ProP furin cleavage sites prediction of O. borgei proteins
Unigene_ID	Length	Prop_Site	R_num	K_num	R_and_K_num	Prop_Site_num
Isoform0000060	1531	--	64	17	81	0
[truncated: 32,775 more rows]

## Sheet: Table S7
lncRNAs predicted by software CNCI	lncRNAs predicted by software CPC
[truncated: 4,003 more rows]
